# Supplementary material for: Comparative analysis of nuclei isolation methods for brain single-nucleus RNA sequencing
Source: bioRxiv. 2025 Mar 26:2025.03.25.645306. Preprint. [Version 1] doi: 10.1101/2025.03.25.645306 (PMC11974938; doi:10.1101/2025.03.25.645306)
Supplement: Supplement 1 — Supplementary Table 1: Excel file containing cluster markers. [file media-1.xlsx]

## Sheet: Homeostatic Microglia
	HM_MG_UCell	ident
10x.s1__AAACCCAAGATTGAGT-1	0.217061	Column-based
10x.s1__AAACGAAGTACGGGAT-1	0.113185	Column-based
10x.s1__AAACGCTCAAAGGAGA-1	0.311766	Column-based
10x.s1__AAAGAACAGCTAAGTA-1	0.254578	Column-based
10x.s1__AAAGGATAGGATTTGA-1	0.369385	Column-based
10x.s1__AAAGGGCAGAGGATGA-1	0.219951	Column-based
10x.s1__AAAGGTAGTAGGAGGG-1	1.51152e-05	Column-based
10x.s1__AAAGGTATCCCATTCG-1	0.198094	Column-based
10x.s1__AAAGTCCGTGCATGAG-1	0.323734	Column-based
10x.s1__AAAGTCCTCAGTCACA-1	0.110476	Column-based
10x.s1__AACAAAGCAATCACGT-1	0.105918	Column-based
10x.s1__AACAACCAGCAACTCT-1	0.127594	Column-based
10x.s1__AACAACCCATTCAGCA-1	0.194653	Column-based
10x.s1__AACAAGATCCTCGATC-1	0.106426	Column-based
10x.s1__AACACACAGGTCACTT-1	-1.33321e-06	Column-based
10x.s1__AACAGGGTCTGCGATA-1	6.3595e-06	Column-based
10x.s1__AACCCAAAGTAGCTCT-1	0.0148067	Column-based
10x.s1__AACCCAAGTAGAATAC-1	-2.65646e-05	Column-based
10x.s1__AACCTGAAGGACAAGA-1	0.267976	Column-based
10x.s1__AACCTTTAGGAGTCTG-1	0.216108	Column-based
10x.s1__AACCTTTTCGCAATTG-1	-3.06639e-06	Column-based
10x.s1__AACCTTTTCGTAATGC-1	0.345744	Column-based
10x.s1__AACGTCAAGACTGGGT-1	0.157998	Column-based
10x.s1__AACTTCTTCTCGTGGG-1	0.624012	Column-based
10x.s1__AAGACAAGTATGACAA-1	0.211162	Column-based
10x.s1__AAGACAATCCTGGGAC-1	0.160662	Column-based
10x.s1__AAGACTCGTTGGGTTT-1	0.371474	Column-based
10x.s1__AAGCATCGTACTGGGA-1	0.198792	Column-based
10x.s1__AAGCGAGTCCAAATGC-1	0.209909	Column-based
10x.s1__AAGCGTTAGCGACTTT-1	0.135994	Column-based
10x.s1__AAGGAATAGAGGGTGG-1	4.5545e-06	Column-based
10x.s1__AAGGTAAAGAGAGTTT-1	0.216007	Column-based
10x.s1__AAGTACCCATCGGCCA-1	0.356677	Column-based
10x.s1__AAGTACCTCCTATGGA-1	0.181994	Column-based
10x.s1__AAGTTCGGTCCGCAGT-1	0.117481	Column-based
10x.s1__AATCGACAGGGACCAT-1	0.07284	Column-based
10x.s1__AATCGACCACTGCGAC-1	0.19723	Column-based
10x.s1__AATGAAGCATCCTAAG-1	0.194277	Column-based
10x.s1__AATGAAGGTTTCGTGA-1	-2.41421e-05	Column-based
10x.s1__AATGGAAGTCCAGTTA-1	0.113619	Column-based
10x.s1__AATGGCTTCGACATCA-1	0.0601449	Column-based
10x.s1__AATTCCTCAACTGAAA-1	0.349996	Column-based
10x.s1__AATTTCCCACCCTGTT-1	0.361674	Column-based
10x.s1__ACAAAGAAGATTGCGG-1	0.0786118	Column-based
10x.s1__ACAAAGAGTGCATGAG-1	0.231224	Column-based
10x.s1__ACACGCGGTGATGTAA-1	0.48429	Column-based
10x.s1__ACACTGATCACCTCAC-1	0.220087	Column-based
10x.s1__ACAGCCGCAACCGGAA-1	1.4441e-05	Column-based
10x.s1__ACAGCCGCACGCCACA-1	-4.31446e-06	Column-based
10x.s1__ACAGGGAAGTAGCTCT-1	0.115864	Column-based
10x.s1__ACAGGGAAGTCAGCGA-1	0.116813	Column-based
10x.s1__ACATCCCAGGTAAAGG-1	0.0303255	Column-based
10x.s1__ACATCGACAGCCTATA-1	0.0447777	Column-based
10x.s1__ACATCGAGTGAATGTA-1	0.242864	Column-based
10x.s1__ACCCAAACACTGGCGT-1	0.172049	Column-based
10x.s1__ACCCAAACAGGGACTA-1	0.147812	Column-based
10x.s1__ACCCTCACACTGCACG-1	0.202007	Column-based
10x.s1__ACCCTTGGTGTTTGCA-1	0.245287	Column-based
10x.s1__ACGATCATCCGTGACG-1	0.222399	Column-based
10x.s1__ACGCACGCACTAACCA-1	0.315431	Column-based
10x.s1__ACGGAAGAGGAGGCAG-1	0.21352	Column-based
10x.s1__ACGGGTCAGGCCCAAA-1	0.11324	Column-based
10x.s1__ACGTAACGTTTCGTAG-1	0.196958	Column-based
10x.s1__ACGTAACTCCCGTTCA-1	0.206585	Column-based
10x.s1__ACGTACATCCCTCTTT-1	-7.27292e-06	Column-based
10x.s1__ACGTTCCAGGGCCTCT-1	0.117013	Column-based
10x.s1__ACTACGAGTCAAGGCA-1	0.135194	Column-based
10x.s1__ACTATCTGTATTGAGA-1	1.03851e-05	Column-based
10x.s1__ACTATGGGTGGATTTC-1	0.135247	Column-based
10x.s1__ACTCCCACACGCTGAC-1	0.308055	Column-based
10x.s1__ACTCCCACAGATCCTA-1	0.351799	Column-based
10x.s1__ACTCCCATCCGCTTAC-1	0.21038	Column-based
10x.s1__ACTCCCATCTCTCGAC-1	0.431101	Column-based
10x.s1__ACTCTCGTCGGTCATA-1	0.149895	Column-based
10x.s1__ACTGATGCACCTTCGT-1	0.10728	Column-based
10x.s1__ACTGATGGTCATGGCC-1	0.154815	Column-based
10x.s1__ACTGTGATCAAATGAG-1	0.198579	Column-based
10x.s1__ACTTCCGAGCCTCACG-1	0.109386	Column-based
10x.s1__ACTTCGCCATGGCTAT-1	0.0245626	Column-based
10x.s1__ACTTCGCGTCCGGTCA-1	0.230751	Column-based
10x.s1__ACTTTGTAGACAGCGT-1	0.327301	Column-based
10x.s1__AGAAATGAGTTCACTG-1	0.109812	Column-based
10x.s1__AGAAATGCATGTTTGG-1	0.228096	Column-based
10x.s1__AGAAATGCATTGGGAG-1	0.111856	Column-based
10x.s1__AGAAATGGTCACCGCA-1	-1.19433e-05	Column-based
10x.s1__AGAACCTCATCAGCTA-1	0.168006	Column-based
10x.s1__AGAAGCGGTTACGCCG-1	0.311045	Column-based
10x.s1__AGACAAAAGTGTAGTA-1	-1.82757e-06	Column-based
10x.s1__AGACACTGTAAGGCTG-1	0.0736284	Column-based
10x.s1__AGACAGGCAGCGCGTT-1	0.213294	Column-based
10x.s1__AGACAGGTCGCCTTTG-1	0.147109	Column-based
10x.s1__AGAGAATTCCTCTAGC-1	0.115186	Column-based
10x.s1__AGAGAGCTCCTATTTG-1	0.429102	Column-based
10x.s1__AGATCCATCCAAATGC-1	0.211966	Column-based
10x.s1__AGATGAATCCGAGCTG-1	-1.11079e-05	Column-based
10x.s1__AGATGAATCCGGTTCT-1	0.218944	Column-based
10x.s1__AGCATCACAAGAGAGA-1	0.139893	Column-based
10x.s1__AGCATCACAGCTACCG-1	0.0829854	Column-based
10x.s1__AGCCAATTCTGCGATA-1	0.0511437	Column-based
10x.s1__AGCCAGCCAACTTGCA-1	0.464387	Column-based
10x.s1__AGCCAGCTCGACGACC-1	0.292917	Column-based
10x.s1__AGCGCTGCACTGTCCT-1	0.0551533	Column-based
10x.s1__AGCGCTGCATGAGAAT-1	0.228085	Column-based
10x.s1__AGCGCTGGTCAATCTG-1	0.15559	Column-based
10x.s1__AGCGTATGTGAACCGA-1	0.383136	Column-based
10x.s1__AGCTTCCAGAAACACT-1	0.141953	Column-based
10x.s1__AGGAAATAGATGAACT-1	0.117996	Column-based
10x.s1__AGGAAATGTCATCACA-1	0.11357	Column-based
10x.s1__AGGACTTAGTAACGAT-1	0.187764	Column-based
10x.s1__AGGACTTTCGCAACAT-1	0.0267155	Column-based
10x.s1__AGGAGGTCAGTGGTGA-1	-2.50926e-07	Column-based
10x.s1__AGGAGGTTCACCTCGT-1	1.08073e-06	Column-based
10x.s1__AGGCATTGTCTGCAAT-1	0.109709	Column-based
10x.s1__AGGCCACGTCCACTTC-1	0.143424	Column-based
10x.s1__AGGGCTCCAACTCATG-1	0.047031	Column-based
10x.s1__AGGGTGACAAGACCGA-1	0.244568	Column-based
10x.s1__AGGGTGAGTGTATTCG-1	0.341852	Column-based
10x.s1__AGGTCTAGTCGCACAC-1	0.268551	Column-based
10x.s1__AGGTTACGTCTCCCTA-1	0.116605	Column-based
10x.s1__AGGTTACGTCTTACAG-1	0.559906	Column-based
10x.s1__AGTAACCGTCATCGCG-1	0.157985	Column-based
10x.s1__AGTACTGCACATATCG-1	0.189795	Column-based
10x.s1__AGTCAACGTATACCTG-1	0.0687155	Column-based
10x.s1__AGTCACACAAACAGGC-1	0.113752	Column-based
10x.s1__AGTCACATCGATACAC-1	0.119048	Column-based
10x.s1__AGTCACATCGGATAAA-1	0.156139	Column-based
10x.s1__AGTCATGCACCGTCTT-1	0.271375	Column-based
10x.s1__AGTCATGGTCATCACA-1	0.126694	Column-based
10x.s1__AGTCTCCTCGTTATCT-1	0.139369	Column-based
10x.s1__AGTGACTAGCCTCGTG-1	0.108002	Column-based
10x.s1__AGTGCCGGTAGATTAG-1	0.109053	Column-based
10x.s1__AGTGTTGAGTCACTGT-1	0.219281	Column-based
10x.s1__AGTGTTGGTTGTAAAG-1	0.133667	Column-based
10x.s1__AGTTAGCGTATCGAGG-1	0.109535	Column-based
10x.s1__AGTTCGACAAACTCTG-1	0.470348	Column-based
10x.s1__AGTTCGAGTCCGTTTC-1	0.10856	Column-based
10x.s1__ATACCGATCGATCCCT-1	0.213523	Column-based
10x.s1__ATACCTTAGCGAGTCA-1	0.142536	Column-based
10x.s1__ATACCTTGTCCTTGTC-1	0.141329	Column-based
10x.s1__ATACCTTTCACCTTGC-1	0.458809	Column-based
10x.s1__ATACTTCGTTCGGACC-1	0.483142	Column-based
10x.s1__ATAGGCTGTGTGTGTT-1	0.465753	Column-based
10x.s1__ATCACAGCATGGAGAC-1	-4.44684e-06	Column-based
10x.s1__ATCACAGTCGACATCA-1	0.243857	Column-based
10x.s1__ATCCACCGTCAAGTTC-1	0.0773768	Column-based
10x.s1__ATCGATGTCCTGGCTT-1	0.145821	Column-based
10x.s1__ATCGCCTAGCGCCATC-1	0.361043	Column-based
10x.s1__ATCGGATAGTCGAAAT-1	0.160853	Column-based
10x.s1__ATCGGATTCTACTCAT-1	6.96863e-06	Column-based
10x.s1__ATCTCTAGTAAGACCG-1	0.246704	Column-based
10x.s1__ATCTCTAGTCTGCATA-1	0.0496186	Column-based
10x.s1__ATCTCTAGTTGGACTT-1	0.109461	Column-based
10x.s1__ATGAAAGCACAGACGA-1	0.171821	Column-based
10x.s1__ATGACCAAGTCATAGA-1	0.498426	Column-based
10x.s1__ATGATCGGTTCGGTAT-1	0.44471	Column-based
10x.s1__ATGATCGTCCTTGAAG-1	0.111226	Column-based
10x.s1__ATGCGATCAAGAATAC-1	-7.76203e-08	Column-based
10x.s1__ATGCGATTCGTGTGGC-1	0.212373	Column-based
10x.s1__ATGGATCGTTTAGAGA-1	0.24909	Column-based
10x.s1__ATGGGAGCACCCAATA-1	0.247441	Column-based
10x.s1__ATGGGTTGTTCCACAA-1	0.0815697	Column-based
10x.s1__ATGGGTTTCTGGCCTT-1	0.211799	Column-based
10x.s1__ATGGTTGCACCATATG-1	0.192383	Column-based
10x.s1__ATGTCCCCATGACGTT-1	0.268949	Column-based
10x.s1__ATGTCCCGTGTTGAGG-1	0.26272	Column-based
10x.s1__ATTACCTCATGACACT-1	0.3773	Column-based
10x.s1__ATTACTCTCACTTATC-1	0.273847	Column-based
10x.s1__ATTCACTGTCTACATG-1	0.0730998	Column-based
10x.s1__ATTCATCCACGTACTA-1	0.139191	Column-based
10x.s1__ATTCCTAGTCAGTCTA-1	8.95566e-06	Column-based
10x.s1__ATTCCTATCCGTCCTA-1	0.163522	Column-based
10x.s1__ATTGGGTGTATGGAAT-1	8.36619e-06	Column-based
10x.s1__ATTGGGTTCTAGTGAC-1	0.210935	Column-based
10x.s1__ATTGTTCAGTCTGCGC-1	0.226779	Column-based
10x.s1__ATTTCACCAGACAAAT-1	0.113913	Column-based
10x.s1__ATTTCTGGTCATCGGC-1	0.0457128	Column-based
10x.s1__CAACAGTAGGAACTCG-1	0.483795	Column-based
10x.s1__CAACAGTTCACATACG-1	0.135292	Column-based
10x.s1__CAACCAATCGGAATGG-1	0.247195	Column-based
10x.s1__CAACCTCTCGTAGCTA-1	0.136286	Column-based
10x.s1__CAACGATGTACGTGAG-1	0.0230968	Column-based
10x.s1__CAACGGCCAGACCATT-1	0.299613	Column-based
10x.s1__CAAGACTCACGTCGGT-1	0.135194	Column-based
10x.s1__CAAGGGAAGGTCGTGA-1	0.224574	Column-based
10x.s1__CAAGGGAGTTGCTAGT-1	0.317997	Column-based
10x.s1__CAATGACCACAGGATG-1	0.196749	Column-based
10x.s1__CAATGACGTTTCGTTT-1	0.521245	Column-based
10x.s1__CAATTTCGTGCACAAG-1	0.113053	Column-based
10x.s1__CACACAAGTGCCTACG-1	0.358754	Column-based
10x.s1__CACACAATCGTAGGAG-1	-1.59459e-05	Column-based
10x.s1__CACAGATTCCATTGGA-1	0.231335	Column-based
10x.s1__CACCGTTCACAATTCG-1	-3.45088e-06	Column-based
10x.s1__CACGGGTAGAAGCTCG-1	0.143479	Column-based
10x.s1__CACGTGGAGGGAGGGT-1	0.250273	Column-based
10x.s1__CACGTGGGTTAGAAGT-1	0.348752	Column-based
10x.s1__CACGTTCTCACGAACT-1	0.229916	Column-based
10x.s1__CACTGAAAGCCTATCA-1	0.162671	Column-based
10x.s1__CACTGTCAGAGTTGTA-1	0.201482	Column-based
10x.s1__CACTGTCAGTTGGCGA-1	0.0833039	Column-based
10x.s1__CAGAGCCTCCAGCACG-1	0.188049	Column-based
10x.s1__CAGCACGGTACCAGAG-1	0.139123	Column-based
10x.s1__CAGCAGCAGAATTGTG-1	0.254194	Column-based
10x.s1__CAGCCAGAGGTTAGTA-1	0.111821	Column-based
10x.s1__CAGCGTGAGTGCGCTC-1	0.339021	Column-based
10x.s1__CAGCGTGGTTTGAACC-1	0.0283672	Column-based
10x.s1__CAGGCCAAGGACTATA-1	0.240512	Column-based
10x.s1__CAGTTAGGTCGCTTGG-1	0.0698501	Column-based
10x.s1__CAGTTAGTCATTCTTG-1	0.456942	Column-based
10x.s1__CATAAGCAGAGCACTG-1	0.231136	Column-based
10x.s1__CATAAGCGTCGGTACC-1	-1.85378e-06	Column-based
10x.s1__CATACAGGTTTCACAG-1	0.167036	Column-based
10x.s1__CATACCCTCTCTGGTC-1	0.349497	Column-based
10x.s1__CATACTTAGTCACGAG-1	0.247953	Column-based
10x.s1__CATAGACAGGTTCACT-1	0.104904	Column-based
10x.s1__CATAGACGTGCTGCAC-1	0.301338	Column-based
10x.s1__CATCCACAGTAACAGT-1	0.213	Column-based
10x.s1__CATCCACCACGCTATA-1	0.224618	Column-based
10x.s1__CATCCGTAGCACTGGA-1	0.423681	Column-based
10x.s1__CATCGCTCAACAGCCC-1	0.21376	Column-based
10x.s1__CATCGGGAGTTAGAAC-1	0.0469872	Column-based
10x.s1__CATGAGTCAGTAACAA-1	0.0827181	Column-based
10x.s1__CATGCAAGTTGTAGCT-1	0.0650917	Column-based
10x.s1__CATGCTCTCCTAGCTC-1	0.1189	Column-based
10x.s1__CATTCCGGTATGTCAC-1	-1.06813e-05	Column-based
10x.s1__CATTCTACAAAGCACG-1	0.114909	Column-based
10x.s1__CATTGCCCATCGGATT-1	0.44057	Column-based
10x.s1__CATTGTTCAAGTGATA-1	0.713672	Column-based
10x.s1__CATTTCACAGGGACTA-1	0.115617	Column-based
10x.s1__CCAATGAGTTTGTTCT-1	0.209993	Column-based
10x.s1__CCAATTTAGCACTCCG-1	0.219536	Column-based
10x.s1__CCAATTTCACAACGTT-1	0.138854	Column-based
10x.s1__CCAATTTTCTCGCTCA-1	0.21539	Column-based
10x.s1__CCACAAAAGGTCATTC-1	0.207178	Column-based
10x.s1__CCACACTCATGGGTTT-1	-4.66116e-06	Column-based
10x.s1__CCACGTTTCACCTCAC-1	0.114235	Column-based
10x.s1__CCACTTGAGGACTATA-1	0.359758	Column-based
10x.s1__CCCAACTAGGCCTGAA-1	0.0644421	Column-based
10x.s1__CCCAACTAGTCATGAA-1	0.0637141	Column-based
10x.s1__CCCATTGTCAACCGAT-1	0.105431	Column-based
10x.s1__CCCGAAGGTCTCACAA-1	-9.42372e-06	Column-based
10x.s1__CCCGGAATCAGTGTGT-1	0.355374	Column-based
10x.s1__CCCTAACCACGTCTCT-1	0.360915	Column-based
10x.s1__CCCTCTCAGTTGGAAT-1	0.131679	Column-based
10x.s1__CCGATCTAGAGAGCAA-1	0.0303934	Column-based
10x.s1__CCGATCTTCGCGTGAC-1	0.3857	Column-based
10x.s1__CCGATGGGTGTGGACA-1	0.181163	Column-based
10x.s1__CCGGTAGGTTGGATCT-1	1.01687e-05	Column-based
10x.s1__CCGTAGGGTTTAAGGA-1	0.207809	Column-based
10x.s1__CCTCAACAGCCTGTGC-1	0.127721	Column-based
10x.s1__CCTCACAAGCCAACCC-1	0.112324	Column-based
10x.s1__CCTCATGGTCGAAGCA-1	-1.09616e-05	Column-based
10x.s1__CCTCATGTCACTTATC-1	0.0774291	Column-based
10x.s1__CCTCCAAAGGAGAGTA-1	-1.1985e-05	Column-based
10x.s1__CCTCCTCAGTGCAACG-1	0.213764	Column-based
10x.s1__CCTCTCCAGGAGAGGC-1	0.0485368	Column-based
10x.s1__CCTCTCCAGGTGCCAA-1	0.292323	Column-based
10x.s1__CCTCTCCCATACGCAT-1	0.400278	Column-based
10x.s1__CCTGTTGAGCATCAAA-1	0.106477	Column-based
10x.s1__CCTTCAGCACTCCTGT-1	0.0743708	Column-based
10x.s1__CCTTCAGTCGCTACAA-1	0.377853	Column-based
10x.s1__CCTTGTGAGGGACAGG-1	0.140913	Column-based
10x.s1__CCTTTGGAGAGTTGTA-1	0.257867	Column-based
10x.s1__CGAAGTTCACTCTCGT-1	0.150004	Column-based
10x.s1__CGAGGAAAGTGGATTA-1	0.0411243	Column-based
10x.s1__CGAGTGCAGCAACTCT-1	-5.39967e-07	Column-based
10x.s1__CGATGGCCAGGTATGG-1	0.143106	Column-based
10x.s1__CGCAGGTGTTCGGTTA-1	0.106532	Column-based
10x.s1__CGCAGGTGTTTCGGCG-1	0.0810457	Column-based
10x.s1__CGCATAAAGTGGAAAG-1	0.229306	Column-based
10x.s1__CGCATGGTCACCCTTG-1	6.09666e-07	Column-based
10x.s1__CGCCATTGTTGCTCAA-1	0.235149	Column-based
10x.s1__CGGAACCAGGGTAGCT-1	0.113048	Column-based
10x.s1__CGGAATTGTTAACCTG-1	0.24024	Column-based
10x.s1__CGGACACAGCCTAACT-1	0.259433	Column-based
10x.s1__CGGACACCAAGCAATA-1	0.346948	Column-based
10x.s1__CGGACACCACTACAGT-1	0.0265845	Column-based
10x.s1__CGGACACGTGTCCAAT-1	0.109243	Column-based
10x.s1__CGGAGAAGTACGCGTC-1	0.235273	Column-based
10x.s1__CGGCAGTAGAGTATAC-1	0.220633	Column-based
10x.s1__CGGCAGTCAGTACTAC-1	0.460679	Column-based
10x.s1__CGGGACTGTAAGATCA-1	8.24074e-06	Column-based
10x.s1__CGGGCATAGACAGCTG-1	-1.66263e-05	Column-based
10x.s1__CGGGCATTCTTCGGTC-1	0.114375	Column-based
10x.s1__CGGGTCACACGGTGTC-1	6.35514e-06	Column-based
10x.s1__CGGTCAGTCTTGAGCA-1	0.459762	Column-based
10x.s1__CGTAAGTAGCCTGAGA-1	0.211575	Column-based
10x.s1__CGTAATGTCAATCCAG-1	0.190406	Column-based
10x.s1__CGTCCATAGGATATAC-1	0.320706	Column-based
10x.s1__CGTCCATGTCACTAGT-1	-2.1132e-05	Column-based
10x.s1__CGTGAATTCCGCGAGT-1	0.25005	Column-based
10x.s1__CGTGATAAGAAGCCAC-1	0.289993	Column-based
10x.s1__CGTGATATCCGGCAAC-1	0.4171	Column-based
10x.s1__CGTTAGACAATCCAGT-1	0.209373	Column-based
10x.s1__CGTTAGAGTGACGCCT-1	0.0529745	Column-based
10x.s1__CGTTAGAGTGCACAAG-1	-1.23706e-06	Column-based
10x.s1__CGTTAGATCTTCTAAC-1	0.114567	Column-based
10x.s1__CGTTCTGCAATGAACA-1	0.32057	Column-based
10x.s1__CGTTGGGTCCGCTTAC-1	8.62563e-06	Column-based
10x.s1__CTAACCCGTTAGTCGT-1	0.455477	Column-based
10x.s1__CTACAGACAATCAGCT-1	0.0624599	Column-based
10x.s1__CTACAGATCAGAGCAG-1	0.0775714	Column-based
10x.s1__CTACCCATCGAAGAAT-1	0.288198	Column-based
10x.s1__CTACGGGGTCACTGAT-1	0.0352385	Column-based
10x.s1__CTACTATCAGACGCTC-1	0.210769	Column-based
10x.s1__CTATAGGCAGCATACT-1	0.323046	Column-based
10x.s1__CTATAGGTCTGGAAGG-1	0.46738	Column-based
10x.s1__CTCAAGATCTCAACGA-1	0.271719	Column-based
10x.s1__CTCAGGGTCACTTTGT-1	0.225534	Column-based
10x.s1__CTCAGTCAGGGCAACT-1	0.139988	Column-based
10x.s1__CTCATGCAGTTGGGAC-1	0.147143	Column-based
10x.s1__CTCATTAGTTTGAACC-1	-7.09622e-07	Column-based
10x.s1__CTCATTATCAAGAAAC-1	-7.58921e-06	Column-based
10x.s1__CTCATTATCCCGTAAA-1	0.135561	Column-based
10x.s1__CTCCAACCAACCCTAA-1	0.10766	Column-based
10x.s1__CTCCAACTCTTTGCTA-1	0.418101	Column-based
10x.s1__CTCCACAAGTAACAGT-1	0.511091	Column-based
10x.s1__CTCCATGTCATTACTC-1	0.281278	Column-based
10x.s1__CTCCCTCTCACATTGG-1	0.0465731	Column-based
10x.s1__CTCTCAGTCCTGATAG-1	0.0277972	Column-based
10x.s1__CTGAGCGAGAACCGCA-1	0.274153	Column-based
10x.s1__CTGCAGGAGGCAGGGA-1	0.214567	Column-based
10x.s1__CTGCATCTCTGGCCGA-1	0.114145	Column-based
10x.s1__CTGCGAGGTCTAGTGT-1	0.21781	Column-based
10x.s1__CTGGCAGTCATCTCTA-1	0.245476	Column-based
10x.s1__CTGGCAGTCGCCCAGA-1	0.342637	Column-based
10x.s1__CTGTATTGTCACTAGT-1	0.110992	Column-based
10x.s1__CTGTGAAAGAACTGAT-1	0.229154	Column-based
10x.s1__CTGTGAACAACGGGTA-1	0.259429	Column-based
10x.s1__CTGTGGGTCAGCGCGT-1	0.22742	Column-based
10x.s1__CTTACCGCAACTGCCG-1	0.233904	Column-based
10x.s1__CTTCCGAAGTGTACCT-1	0.0926741	Column-based
10x.s1__CTTCCGATCGTCGATA-1	0.41771	Column-based
10x.s1__CTTCCTTAGTACCCTA-1	0.134326	Column-based
10x.s1__CTTCGGTCAACCGCCA-1	0.353002	Column-based
10x.s1__CTTCTAAAGTGATAAC-1	0.250867	Column-based
10x.s1__CTTCTAACAAGGTTGG-1	0.0736183	Column-based
10x.s1__CTTGAGACAATACCTG-1	0.420653	Column-based
10x.s1__CTTGAGACACTGCGAC-1	0.245844	Column-based
10x.s1__CTTGATTGTTCCACAA-1	0.0818018	Column-based
10x.s1__CTTTCAACACTAAACC-1	0.0574233	Column-based
10x.s1__CTTTCGGAGTCCTGCG-1	0.210047	Column-based
10x.s1__GAACACTGTCGGTGAA-1	0.21615	Column-based
10x.s1__GAACTGTGTCATATGC-1	0.224567	Column-based
10x.s1__GAAGAATGTCGAGCAA-1	0.215608	Column-based
10x.s1__GAAGAATGTCTTCTAT-1	0.33472	Column-based
10x.s1__GAAGAATGTTACGATC-1	0.247955	Column-based
10x.s1__GAAGCCCTCGTTCATT-1	0.114345	Column-based
10x.s1__GAAGGACGTATACCCA-1	-1.68248e-05	Column-based
10x.s1__GAATAGACATCAACCA-1	0.292048	Column-based
10x.s1__GAATCGTGTCTTGAAC-1	0.0604421	Column-based
10x.s1__GAATCGTTCTGCACCT-1	0.416245	Column-based
10x.s1__GACACGCGTTAAGGAT-1	0.296754	Column-based
10x.s1__GACAGCCCAAGGTTGG-1	0.322293	Column-based
10x.s1__GACAGCCCATAGATGA-1	0.364944	Column-based
10x.s1__GACATCACACCTGCGA-1	0.159329	Column-based
10x.s1__GACCAATGTGAGTAAT-1	0.214679	Column-based
10x.s1__GACCCAGCAACGTTAC-1	0.219807	Column-based
10x.s1__GACCCTTAGAACAGGA-1	0.238865	Column-based
10x.s1__GACCTTCAGCAGCCTC-1	0.352997	Column-based
10x.s1__GACGTTAAGTCGGCAA-1	0.356508	Column-based
10x.s1__GACTATGTCATATGGC-1	0.0577058	Column-based
10x.s1__GACTCAATCCACCCTA-1	0.224751	Column-based
10x.s1__GACTCTCCAAGTTCCA-1	0.3449	Column-based
10x.s1__GACTGATCAACCCGCA-1	0.0791871	Column-based
10x.s1__GAGAAATTCGTACACA-1	0.0373794	Column-based
10x.s1__GAGACCCCATGGGTTT-1	0.114426	Column-based
10x.s1__GAGACTTCACCAACAT-1	0.0731142	Column-based
10x.s1__GAGACTTGTATACCTG-1	0.185843	Column-based
10x.s1__GAGACTTTCATCGCAA-1	0.209139	Column-based
10x.s1__GAGAGGTCAAGAAATC-1	0.0745749	Column-based
10x.s1__GAGAGGTTCGGAATTC-1	0.0262544	Column-based
10x.s1__GAGGCAATCATTTGGG-1	0.316001	Column-based
10x.s1__GAGGCAATCTTGATTC-1	1.23915e-05	Column-based
10x.s1__GAGGGTAAGCTCGTGC-1	0.378507	Column-based
10x.s1__GAGGGTATCCAAGCCG-1	0.332729	Column-based
10x.s1__GAGTCATGTCCACTCT-1	0.114326	Column-based
10x.s1__GAGTCTACATCCTTGC-1	0.232569	Column-based
10x.s1__GAGTGAGGTCGCTTGG-1	0.134703	Column-based
10x.s1__GATAGAAAGGGTTGCA-1	0.142239	Column-based
10x.s1__GATAGAAGTCACCCTT-1	1.78534e-05	Column-based
10x.s1__GATAGCTCAGTCAACT-1	2.42216e-05	Column-based
10x.s1__GATCACACAACAGTGG-1	0.344751	Column-based
10x.s1__GATCAGTTCACCCTGT-1	0.248052	Column-based
10x.s1__GATCCCTGTAGATGTA-1	0.231823	Column-based
10x.s1__GATCGTACAGTTAAAG-1	0.115189	Column-based
10x.s1__GATGACTCACAGTGAG-1	0.216903	Column-based
10x.s1__GATGCTACACGACGTC-1	0.113378	Column-based
10x.s1__GATGCTACAGCTACAT-1	0.349816	Column-based
10x.s1__GATTCGAAGTTGCGAG-1	0.139919	Column-based
10x.s1__GATTTCTAGCTGCCAC-1	0.21715	Column-based
10x.s1__GCAACCGGTAGCTAAA-1	0.0346222	Column-based
10x.s1__GCAACCGGTTTACCTT-1	0.334092	Column-based
10x.s1__GCAACCGTCACATCAG-1	0.109005	Column-based
10x.s1__GCACATACAACGAGGT-1	0.349042	Column-based
10x.s1__GCACATAGTCATCTAG-1	0.139331	Column-based
10x.s1__GCAGCCATCTCTCAAT-1	0.209868	Column-based
10x.s1__GCAGGCTGTCGACTTA-1	4.42013e-06	Column-based
10x.s1__GCATCTCTCGTGAGAG-1	0.0507167	Column-based
10x.s1__GCCAGGTCAGCCCAGT-1	0.364855	Column-based
10x.s1__GCCAGGTTCCGTCCTA-1	0.221247	Column-based
10x.s1__GCCATGGAGATACTGA-1	0.0387753	Column-based
10x.s1__GCCGATGGTGCCTATA-1	0.398706	Column-based
10x.s1__GCCTGTTTCCGTGGGT-1	5.5487e-07	Column-based
10x.s1__GCCTGTTTCCTGCCAT-1	0.35762	Column-based
10x.s1__GCGAGAAAGACTAGAT-1	0.0274228	Column-based
10x.s1__GCGGAAATCTGAGGTT-1	0.0201805	Column-based
10x.s1__GCGGATCTCGAATGCT-1	0.109143	Column-based
10x.s1__GCTACAAGTCCTTAAG-1	0.208435	Column-based
10x.s1__GCTACCTGTCTACAAC-1	1.47684e-05	Column-based
10x.s1__GCTCAAACACGACTAT-1	0.246743	Column-based
10x.s1__GCTCAAATCAGTCATG-1	-7.02439e-06	Column-based
10x.s1__GCTGAATAGGTGCTGA-1	-3.1143e-06	Column-based
10x.s1__GCTGAATGTCGATTCA-1	0.215698	Column-based
10x.s1__GGAATCTGTACGAAAT-1	0.247469	Column-based
10x.s1__GGAATGGCACAATGCT-1	0.107707	Column-based
10x.s1__GGAATGGCAGTTAAAG-1	-7.2257e-06	Column-based
10x.s1__GGAGAACAGTGGCGAT-1	-2.18883e-05	Column-based
10x.s1__GGAGCAAAGTCTCGTA-1	2.13419e-06	Column-based
10x.s1__GGAGCAATCTTCTTCC-1	0.685375	Column-based
10x.s1__GGAGGATAGATACCAA-1	0.291301	Column-based
10x.s1__GGAGGATGTCGTACAT-1	0.248579	Column-based
10x.s1__GGAGGATGTTCGCGTG-1	-1.45353e-05	Column-based
10x.s1__GGATCTATCCAATCTT-1	0.206668	Column-based
10x.s1__GGCGTCATCTGCATAG-1	0.135946	Column-based
10x.s1__GGCTGTGCATTCGGGC-1	8.88281e-06	Column-based
10x.s1__GGGACAACAAGAGGTC-1	0.284096	Column-based
10x.s1__GGGATGAGTATAATGG-1	0.0748992	Column-based
10x.s1__GGGCCATGTGGTAACG-1	0.0425758	Column-based
10x.s1__GGGCGTTTCCCATAAG-1	0.227049	Column-based
10x.s1__GGGTAGAAGCGTGCCT-1	0.214141	Column-based
10x.s1__GGGTATTCAGTAGAGC-1	0.358592	Column-based
10x.s1__GGGTCACCAGGCCTGT-1	-5.29386e-06	Column-based
10x.s1__GGGTCACGTACAAGCG-1	-4.70787e-06	Column-based
10x.s1__GGGTTTACAGGTTCGC-1	-1.54594e-05	Column-based
10x.s1__GGGTTTACATTACGGT-1	0.219095	Column-based
10x.s1__GGGTTTAGTACATTGC-1	0.115914	Column-based
10x.s1__GGTAACTGTGGTGATG-1	0.15236	Column-based
10x.s1__GGTAATCGTAGGATAT-1	0.349664	Column-based
10x.s1__GGTCTGGCATCCAACA-1	0.210464	Column-based
10x.s1__GGTGATTAGTTTGCTG-1	0.270395	Column-based
10x.s1__GGTGTTAAGTAACCGG-1	0.0211564	Column-based
10x.s1__GGTTAACAGGTCCCGT-1	0.299241	Column-based
10x.s1__GGTTAACGTCCCTGAG-1	1.42934e-05	Column-based
10x.s1__GGTTGTAAGGGACCAT-1	0.206848	Column-based
10x.s1__GGTTGTACAGAGCCCT-1	0.0312952	Column-based
10x.s1__GTAACCACAAGCAGGT-1	0.304994	Column-based
10x.s1__GTAACCATCGCCATAA-1	0.115146	Column-based
10x.s1__GTAACCATCTGTCCGT-1	0.189759	Column-based
10x.s1__GTAAGTCCAGCTGCCA-1	0.546712	Column-based
10x.s1__GTAAGTCTCACTGTTT-1	5.46115e-06	Column-based
10x.s1__GTAATCGAGCAAACAT-1	-1.30382e-05	Column-based
10x.s1__GTAATCGTCGTTGTAG-1	-2.50914e-06	Column-based
10x.s1__GTACAACAGTAGAGTT-1	0.187526	Column-based
10x.s1__GTAGAAACATAATCCG-1	0.120805	Column-based
10x.s1__GTAGAAAGTACAGCGA-1	0.210001	Column-based
10x.s1__GTAGAGGGTTCTAAGC-1	0.345092	Column-based
10x.s1__GTAGCTAGTAATTAGG-1	0.111397	Column-based
10x.s1__GTAGCTAGTCCCTGAG-1	0.13515	Column-based
10x.s1__GTAGGAGAGGACACTG-1	0.113553	Column-based
10x.s1__GTAGTACCAGTTCCAA-1	0.114754	Column-based
10x.s1__GTCAAGTAGGAGTACC-1	0.163151	Column-based
10x.s1__GTCACGGTCCTAGAGT-1	2.09803e-05	Column-based
10x.s1__GTCACGGTCGCGAAGA-1	0.113384	Column-based
10x.s1__GTCACTCGTAACACCT-1	0.0202749	Column-based
10x.s1__GTCATCCCAGGTTCAT-1	0.0617042	Column-based
10x.s1__GTCATCCTCCGCGATG-1	0.124	Column-based
10x.s1__GTCATGACACGAGGTA-1	0.107918	Column-based
10x.s1__GTCCCATCAACAAAGT-1	0.194008	Column-based
10x.s1__GTCGAATGTGGCAGAT-1	0.13936	Column-based
10x.s1__GTCTACCTCCGTATGA-1	0.184945	Column-based
10x.s1__GTCTACCTCGCGCTGA-1	0.197714	Column-based
10x.s1__GTCTAGACATTGCCGG-1	0.218985	Column-based
10x.s1__GTCTGTCGTACCGGCT-1	0.0781974	Column-based
10x.s1__GTGACGCTCCGTGACG-1	0.118499	Column-based
10x.s1__GTGAGCCAGTTTGTCG-1	1.4329e-06	Column-based
10x.s1__GTGATGTTCTGGACTA-1	0.114758	Column-based
10x.s1__GTGCACGCACAGCCTG-1	0.0839475	Column-based
10x.s1__GTGCTGGCAAGAGTGC-1	0.342569	Column-based
10x.s1__GTGCTGGGTCACAATC-1	3.14795e-06	Column-based
10x.s1__GTGCTGGTCAGACATC-1	0.378956	Column-based
10x.s1__GTGGAAGCACCGTACG-1	0.357664	Column-based
10x.s1__GTGGGAAAGGGATCGT-1	0.116219	Column-based
10x.s1__GTGGGAATCTCTCGCA-1	0.134843	Column-based
10x.s1__GTGGTTAAGCATCAGG-1	0.162652	Column-based
10x.s1__GTTAGACTCAGTCCGG-1	7.61863e-06	Column-based
10x.s1__GTTAGTGTCCATAAGC-1	0.0827118	Column-based
10x.s1__GTTCCGTGTCAAGGCA-1	0.108717	Column-based
10x.s1__GTTGAACTCACGAACT-1	0.362842	Column-based
10x.s1__GTTGAACTCGCTATTT-1	-5.35588e-06	Column-based
10x.s1__GTTGCGGTCACCTCGT-1	5.62452e-06	Column-based
10x.s1__GTTGCTCCAGTCGCTG-1	-1.78326e-06	Column-based
10x.s1__GTTGTCCTCAAATAGG-1	0.113904	Column-based
10x.s1__GTTTACTTCGGACTTA-1	-7.20615e-07	Column-based
10x.s1__GTTTACTTCTGTGCAA-1	0.290155	Column-based
10x.s1__TAACACGTCTTGATTC-1	0.216422	Column-based
10x.s1__TAAGCACTCTTACACT-1	0.227673	Column-based
10x.s1__TAAGCCAAGACTTCCA-1	0.233057	Column-based
10x.s1__TAAGCCAAGCACTCGC-1	0.152369	Column-based
10x.s1__TAAGCGTGTGTTGACT-1	1.21259e-06	Column-based
10x.s1__TAATCTCCATAATGAG-1	0.348571	Column-based
10x.s1__TAATTCCCACGTCGGT-1	0.347677	Column-based
10x.s1__TAATTCCTCCACGAAT-1	0.135152	Column-based
10x.s1__TACACCCGTCTTAGTG-1	0.110143	Column-based
10x.s1__TACACCCTCACGACTA-1	0.210478	Column-based
10x.s1__TACACCCTCGAGAACG-1	0.0473261	Column-based
10x.s1__TACAGGTTCTGCGGCA-1	0.213331	Column-based
10x.s1__TACATTCAGCTCCCTT-1	0.139371	Column-based
10x.s1__TACCCACCAGCACAGA-1	0.0535141	Column-based
10x.s1__TACCCGTAGACGGTCA-1	0.142702	Column-based
10x.s1__TACCGAAGTATCAGCT-1	8.36208e-06	Column-based
10x.s1__TACCGGGTCATGGAGG-1	0.180773	Column-based
10x.s1__TACCTCGTCCGATGCG-1	0.0702816	Column-based
10x.s1__TACCTGCAGCGCCTCA-1	-1.12898e-05	Column-based
10x.s1__TACCTGCAGCGTGCTC-1	0.282999	Column-based
10x.s1__TACGCTCGTAAGTTGA-1	2.2419e-05	Column-based
10x.s1__TACGGGCTCCCTTTGG-1	0.0785918	Column-based
10x.s1__TACTGCCTCCTCACTG-1	0.310316	Column-based
10x.s1__TACTTACCAGTTGTCA-1	0.0501869	Column-based
10x.s1__TACTTGTTCCATGAGT-1	1.53328e-05	Column-based
10x.s1__TAGACCACAAGCCCAC-1	0.261285	Column-based
10x.s1__TAGAGTCTCCACCCTA-1	0.249683	Column-based
10x.s1__TAGATCGAGCGAACTG-1	0.13433	Column-based
10x.s1__TAGATCGCAAACCACT-1	0.315054	Column-based
10x.s1__TAGATCGGTGGCTTAT-1	0.295145	Column-based
10x.s1__TAGGAGGAGATGGCGT-1	0.230889	Column-based
10x.s1__TAGGTACAGCGCCCAT-1	0.274819	Column-based
10x.s1__TAGGTTGAGAGCCGTA-1	0.172274	Column-based
10x.s1__TAGGTTGCAGCTGTGC-1	0.374089	Column-based
10x.s1__TAGTGCATCTGGGAGA-1	0.116289	Column-based
10x.s1__TATACCTCACAAATGA-1	0.0230286	Column-based
10x.s1__TATCTGTGTTGGAGGT-1	0.111553	Column-based
10x.s1__TATCTTGCACGAGGAT-1	0.113846	Column-based
10x.s1__TATGTTCTCTATCACT-1	0.114997	Column-based
10x.s1__TATTGCTCAAACAGGC-1	0.164298	Column-based
10x.s1__TCAAGACGTGCCGGTT-1	0.116521	Column-based
10x.s1__TCAAGTGCAGTAACAA-1	0.114573	Column-based
10x.s1__TCAAGTGGTGAGCGAT-1	0.283333	Column-based
10x.s1__TCACACCGTGACTATC-1	0.253231	Column-based
10x.s1__TCACATTTCCACGGGT-1	0.210871	Column-based
10x.s1__TCACTATCACTGTGTA-1	0.258465	Column-based
10x.s1__TCACTATTCCACACCT-1	0.220807	Column-based
10x.s1__TCAGCAAAGTGAACAT-1	0.290711	Column-based
10x.s1__TCAGCCTAGGGCAATC-1	0.350577	Column-based
10x.s1__TCAGGGCTCCACTGAA-1	1.60723e-05	Column-based
10x.s1__TCAGGTACACCAGCTG-1	0.139624	Column-based
10x.s1__TCAGTGAGTAACAGTA-1	1.38237e-05	Column-based
10x.s1__TCAGTTTCATTAAAGG-1	0.0780076	Column-based
10x.s1__TCATACTAGGTTCTAC-1	0.215708	Column-based
10x.s1__TCATACTCAAGTACCT-1	0.226001	Column-based
10x.s1__TCATACTGTAGGACTG-1	1.37608e-05	Column-based
10x.s1__TCATCCGCACGCGGTT-1	0.308556	Column-based
10x.s1__TCATCCGTCCAGCTCT-1	3.24771e-06	Column-based
10x.s1__TCATGAGCATGCAGGA-1	0.21076	Column-based
10x.s1__TCATGAGGTATGAGCG-1	0.247818	Column-based
10x.s1__TCATGCCGTCACGACC-1	0.159008	Column-based
10x.s1__TCATGGACAACACTAC-1	3.01053e-06	Column-based
10x.s1__TCATGTTGTGATTGGG-1	0.252301	Column-based
10x.s1__TCATTACTCCGCGGAT-1	0.206175	Column-based
10x.s1__TCCACCACACGACCTG-1	0.112961	Column-based
10x.s1__TCCACCACAGCGCGTT-1	0.286127	Column-based
10x.s1__TCCACGTGTACTTCCC-1	0.139196	Column-based
10x.s1__TCCACGTGTCTTCATT-1	0.181429	Column-based
10x.s1__TCCAGAACACACGCCA-1	0.139533	Column-based
10x.s1__TCCCAGTCATTGCAAC-1	0.283239	Column-based
10x.s1__TCCGGGACATTAGGAA-1	-1.5687e-05	Column-based
10x.s1__TCCTAATGTGCTATTG-1	0.270789	Column-based
10x.s1__TCCTCGATCGTTGCCT-1	0.337672	Column-based
10x.s1__TCCTCTTAGCAGATAT-1	-7.33766e-07	Column-based
10x.s1__TCCTTCTCAAGGAGTC-1	0.217994	Column-based
10x.s1__TCCTTTCAGGGCATGT-1	0.159425	Column-based
10x.s1__TCGAACAGTTAGGCTT-1	0.301946	Column-based
10x.s1__TCGACGGCATGTCAGT-1	0.17657	Column-based
10x.s1__TCGACGGGTCTACACA-1	0.2278	Column-based
10x.s1__TCGACGGTCGTTAGTG-1	0.0808373	Column-based
10x.s1__TCGATTTTCAAGCCCG-1	0.360569	Column-based
10x.s1__TCGATTTTCCACGTAA-1	1.04528e-05	Column-based
10x.s1__TCGCACTCATGTCTAG-1	0.2134	Column-based
10x.s1__TCGCACTGTGTAAATG-1	2.6062e-08	Column-based
10x.s1__TCGCTCAGTACGAAAT-1	0.362142	Column-based
10x.s1__TCGGATACAGTTACCA-1	0.141914	Column-based
10x.s1__TCGGATAGTGCCCTTT-1	5.3571e-07	Column-based
10x.s1__TCGGATATCTAGCAAC-1	0.112615	Column-based
10x.s1__TCGGGACAGATGACAT-1	0.194459	Column-based
10x.s1__TCGGGCAAGTCCCGGT-1	0.148083	Column-based
10x.s1__TCGTAGACAAGTTCGT-1	4.06309e-06	Column-based
10x.s1__TCTACATTCGAGAGAC-1	0.229223	Column-based
10x.s1__TCTACCGGTATGACAA-1	1.04846e-05	Column-based
10x.s1__TCTATCAAGCGGTATG-1	0.0717961	Column-based
10x.s1__TCTATCATCACCCTCA-1	0.578427	Column-based
10x.s1__TCTCCGAAGGCGTCCT-1	0.114381	Column-based
10x.s1__TCTGTCGTCCTCGATC-1	-1.28297e-07	Column-based
10x.s1__TCTGTCGTCGGAGTAG-1	0.195382	Column-based
10x.s1__TCTTAGTAGGATGCGT-1	5.98511e-06	Column-based
10x.s1__TCTTAGTGTTCCGCGA-1	0.110332	Column-based
10x.s1__TCTTCCTAGGACGCTA-1	0.209712	Column-based
10x.s1__TCTTTGAAGCGACTTT-1	0.104383	Column-based
10x.s1__TGAACGTCAGTCAGTT-1	0.16171	Column-based
10x.s1__TGAATCGCATGAAGCG-1	0.037063	Column-based
10x.s1__TGACGCGCACGCACCA-1	-2.17025e-05	Column-based
10x.s1__TGAGCGCGTAACTTCG-1	1.027e-05	Column-based
10x.s1__TGAGGAGAGTTGGAAT-1	0.115664	Column-based
10x.s1__TGATTTCAGTCATGAA-1	0.112957	Column-based
10x.s1__TGCAGATAGCTTACGT-1	0.195391	Column-based
10x.s1__TGCAGGCAGACGCAGT-1	0.342723	Column-based
10x.s1__TGCATGACACAATGCT-1	0.137612	Column-based
10x.s1__TGCCGAGTCGAAGCCC-1	0.295492	Column-based
10x.s1__TGCGACGTCGACACTA-1	0.050079	Column-based
10x.s1__TGCGATACAGCTGTTA-1	0.166009	Column-based
10x.s1__TGCGGCAGTCTAACTG-1	0.0793758	Column-based
10x.s1__TGCGGGTAGATGCAGC-1	0.208743	Column-based
10x.s1__TGCTCCACACTAGGTT-1	0.111172	Column-based
10x.s1__TGCTGAAAGATAGTGT-1	0.133383	Column-based
10x.s1__TGGAGAGGTTTACTTC-1	2.22353e-05	Column-based
10x.s1__TGGAGGAGTACGCTTA-1	0.246384	Column-based
10x.s1__TGGGAAGCAAGAGTGC-1	0.353964	Column-based
10x.s1__TGGGAGACACTTTAGG-1	0.274818	Column-based
10x.s1__TGGGCGTGTAAGCGGT-1	0.0789935	Column-based
10x.s1__TGGGCGTGTTTGAAAG-1	0.148724	Column-based
10x.s1__TGGGCTGAGACGCCAA-1	0.418861	Column-based
10x.s1__TGGGTTACAGTCACGC-1	0.0861449	Column-based
10x.s1__TGGTAGTTCGGTCTGG-1	0.113915	Column-based
10x.s1__TGTAACGCACCTTCCA-1	0.339341	Column-based
10x.s1__TGTAAGCAGCGAATGC-1	0.198137	Column-based
10x.s1__TGTAAGCAGGGCTTCC-1	0.408194	Column-based
10x.s1__TGTAGACAGCTAGAGC-1	0.309134	Column-based
10x.s1__TGTCAGAAGCTAGCCC-1	0.0225777	Column-based
10x.s1__TGTCCACTCACGTAGT-1	-4.32705e-06	Column-based
10x.s1__TGTCCCAGTACTCAAC-1	0.194576	Column-based
10x.s1__TGTTCCGTCGGAATGG-1	0.764718	Column-based
10x.s1__TGTTGAGAGTGATAAC-1	-2.70387e-06	Column-based
10x.s1__TGTTGAGGTTAGTCGT-1	0.318957	Column-based
10x.s1__TTACAGGCAAAGGATT-1	0.0853391	Column-based
10x.s1__TTACGCCGTCGCGTCA-1	0.0903786	Column-based
10x.s1__TTACGTTGTAGTTCCA-1	0.241393	Column-based
10x.s1__TTAGGGTAGCTATCCA-1	1.3927e-05	Column-based
10x.s1__TTCAATCAGACTTCCA-1	0.209993	Column-based
10x.s1__TTCAATCCAATACAGA-1	0.285849	Column-based
10x.s1__TTCAATCGTTCCATTT-1	0.16291	Column-based
10x.s1__TTCACGCGTTTCGTTT-1	0.173991	Column-based
10x.s1__TTCAGGAGTAAGGCTG-1	0.310186	Column-based
10x.s1__TTCATGTCACTTCCTG-1	8.02933e-06	Column-based
10x.s1__TTCCACGCATCATTTC-1	0.349709	Column-based
10x.s1__TTCCACGTCAGGTGTT-1	-1.92813e-05	Column-based
10x.s1__TTCCACGTCTAGGCAT-1	0.240102	Column-based
10x.s1__TTCCGGTCAGCGTGAA-1	0.111508	Column-based
10x.s1__TTCCGGTGTATTTCGG-1	0.142082	Column-based
10x.s1__TTCCTCTGTCTGTCAA-1	0.106541	Column-based
10x.s1__TTCCTCTTCAGCTAGT-1	0.115246	Column-based
10x.s1__TTCCTTCTCATAGACC-1	0.208479	Column-based
10x.s1__TTCGATTGTCACATTG-1	0.0802427	Column-based
10x.s1__TTCGATTTCGATTTCT-1	0.0691989	Column-based
10x.s1__TTCGCTGAGCCTGGAA-1	0.20819	Column-based
10x.s1__TTCGCTGGTAAGGCTG-1	0.217275	Column-based
10x.s1__TTCTAACCATCAGCGC-1	0.28191	Column-based
10x.s1__TTCTAGTAGCTGAAGC-1	0.0791559	Column-based
10x.s1__TTCTAGTGTCTCACGG-1	0.156556	Column-based
10x.s1__TTCTTCCCAGCGGATA-1	0.217756	Column-based
10x.s1__TTCTTCCTCGAACCAT-1	0.379283	Column-based
10x.s1__TTGAACGAGTGATAAC-1	0.220273	Column-based
10x.s1__TTGACCCAGGTGATAT-1	0.347436	Column-based
10x.s1__TTGCCTGGTGGACCTC-1	0.160994	Column-based
10x.s1__TTGCTGCAGCGTTGTT-1	0.0762983	Column-based
10x.s1__TTGCTGCGTAGGAAAG-1	0.104524	Column-based
10x.s1__TTGCTGCTCGACATAC-1	0.221579	Column-based
10x.s1__TTGGGATCACTTGGCG-1	0.105397	Column-based
10x.s1__TTGGGCGTCAGGACAG-1	0.115812	Column-based
10x.s1__TTGGGTACACTGTCCT-1	0.0617251	Column-based
10x.s1__TTGGGTATCTTGGGCG-1	0.433812	Column-based
10x.s1__TTGTGTTGTAGTCGGA-1	0.0364611	Column-based
10x.s1__TTGTTCAAGTGGAATT-1	2.24023e-07	Column-based
10x.s1__TTGTTGTAGCACTCAT-1	0.272817	Column-based
10x.s1__TTGTTTGAGACTTCGT-1	0.209005	Column-based
10x.s1__TTTACTGAGAGGTATT-1	0.0614745	Column-based
10x.s1__TTTAGTCTCAACGAGG-1	0.267321	Column-based
10x.s1__TTTATGCTCTACTGCC-1	0.11634	Column-based
10x.s1__TTTCACATCTTACGGA-1	0.313991	Column-based
10x.s1__TTTCATGAGTGACCTT-1	0.133845	Column-based
10x.s1__TTTCCTCAGCAAGTGC-1	0.112054	Column-based
10x.s1__TTTCGATTCGTGTGAT-1	0.246559	Column-based
10x.s1__TTTCGATTCTCAATCT-1	0.186479	Column-based
10x.s1__TTTGACTTCCACTGAA-1	0.132476	Column-based
10x.s1__TTTGTTGCACATTACG-1	0.225034	Column-based
10x.s1__TTTGTTGGTCACGACC-1	0.407774	Column-based
10x.s2__AAACCCATCAGTGTGT-1	0.134042	Column-based
10x.s2__AAACGAAGTCAGACTT-1	0.112202	Column-based
10x.s2__AAACGAATCTCAACGA-1	0.251043	Column-based
10x.s2__AAAGAACAGCTAGAGC-1	0.14347	Column-based
10x.s2__AAAGAACCACTAGGTT-1	0.121047	Column-based
10x.s2__AAAGAACCAGTGTACT-1	0.312854	Column-based
10x.s2__AAAGGATTCATCTATC-1	-3.56601e-06	Column-based
10x.s2__AAAGGTAAGCTTTGTG-1	0.208658	Column-based
10x.s2__AAAGGTACAGGCATTT-1	0.111464	Column-based
10x.s2__AAAGTCCAGAGGTCGT-1	6.13287e-06	Column-based
10x.s2__AAAGTCCAGGAACGAA-1	-8.06203e-06	Column-based
10x.s2__AAAGTGATCGGTTGTA-1	0.19732	Column-based
10x.s2__AACAACCGTTGCCATA-1	0.149614	Column-based
10x.s2__AACACACGTATCATGC-1	0.107802	Column-based
10x.s2__AACACACTCTCGGTCT-1	0.151311	Column-based
10x.s2__AACAGGGCAACGTATC-1	0.203997	Column-based
10x.s2__AACCAACTCTTCACGC-1	0.117525	Column-based
10x.s2__AACCATGAGACTCAAA-1	0.0328601	Column-based
10x.s2__AACCCAATCAACACGT-1	0.209623	Column-based
10x.s2__AACCCAATCCGCATAA-1	0.208085	Column-based
10x.s2__AACCCAATCCTCAGAA-1	0.0792825	Column-based
10x.s2__AACGAAACACAGAGAC-1	0.387133	Column-based
10x.s2__AACGAAAGTAGAATAC-1	0.239994	Column-based
10x.s2__AACGGGACACTTGACA-1	0.139702	Column-based
10x.s2__AACGTCAGTAGGGTAC-1	0.306751	Column-based
10x.s2__AAGAACACATGGGAAC-1	0.241863	Column-based
10x.s2__AAGAACATCAAGATAG-1	0.181331	Column-based
10x.s2__AAGAACATCACATTGG-1	0.192807	Column-based
10x.s2__AAGACTCCAAGCGCTC-1	0.105113	Column-based
10x.s2__AAGATAGAGACTAAGT-1	0.0281899	Column-based
10x.s2__AAGATAGTCGCCAATA-1	0.115328	Column-based
10x.s2__AAGCATCTCATTTCGT-1	7.47287e-06	Column-based
10x.s2__AAGCCATTCACCTCTG-1	0.0524237	Column-based
10x.s2__AAGCCATTCGGCCTTT-1	0.0382994	Column-based
10x.s2__AAGCGAGGTCCTACGG-1	0.108234	Column-based
10x.s2__AAGCGTTTCCGGCAAC-1	0.291946	Column-based
10x.s2__AAGGAATTCAGATGCT-1	0.113607	Column-based
10x.s2__AAGTACCCACCAAAGG-1	0.110289	Column-based
10x.s2__AAGTACCTCGTGCTCT-1	1.46651e-05	Column-based
10x.s2__AAGTGAAGTGTAGGAC-1	0.135758	Column-based
10x.s2__AAGTGAATCTGACGCG-1	0.215907	Column-based
10x.s2__AAGTTCGGTACGATCT-1	0.111432	Column-based
10x.s2__AATCACGTCCCTTGTG-1	1.42219e-05	Column-based
10x.s2__AATCGACGTCGAATTC-1	0.141959	Column-based
10x.s2__AATCGACGTGATCGTT-1	-1.07366e-05	Column-based
10x.s2__AATGAAGAGGCGAACT-1	0.142517	Column-based
10x.s2__AATGAAGCACGCGTGT-1	0.157326	Column-based
10x.s2__AATGCCACACCTCTGT-1	0.21143	Column-based
10x.s2__AATGGAATCTACTTCA-1	0.307238	Column-based
10x.s2__AATTCCTAGGGAGAAT-1	0.0945751	Column-based
10x.s2__AATTCCTTCTGCATGA-1	0.372755	Column-based
10x.s2__ACAACCAAGGCACAAC-1	0.239758	Column-based
10x.s2__ACAACCAGTTAGTTCG-1	0.233579	Column-based
10x.s2__ACAACCATCTCGGGAC-1	0.162285	Column-based
10x.s2__ACAAGCTCACGCTTAA-1	0.153898	Column-based
10x.s2__ACACCAAAGGTTTGAA-1	0.220867	Column-based
10x.s2__ACAGCCGGTCGCACAC-1	0.398857	Column-based
10x.s2__ACATCCCCATCGAAGG-1	0.2098	Column-based
10x.s2__ACATGCAAGCTCCGAC-1	0.253112	Column-based
10x.s2__ACATTTCTCTTTCCGG-1	0.0737978	Column-based
10x.s2__ACCACAAGTCCCTCAT-1	-1.78104e-05	Column-based
10x.s2__ACCCTCAAGACCACGA-1	0.432311	Column-based
10x.s2__ACCCTCACAAGCAGGT-1	0.0500065	Column-based
10x.s2__ACCCTTGAGGCTGAAC-1	-5.32833e-06	Column-based
10x.s2__ACCGTTCCAAGTCCCG-1	0.20514	Column-based
10x.s2__ACCTACCCACCCAAGC-1	0.213146	Column-based
10x.s2__ACCTACCGTAACGTTC-1	0.166995	Column-based
10x.s2__ACCTGAAAGCCGGATA-1	0.0545553	Column-based
10x.s2__ACCTGTCAGACGCAGT-1	0.202028	Column-based
10x.s2__ACCTGTCCAGAGGTAC-1	0.151663	Column-based
10x.s2__ACGATCAAGCATATGA-1	0.117811	Column-based
10x.s2__ACGCACGAGACACACG-1	0.111787	Column-based
10x.s2__ACGGAAGCAAGACGAC-1	0.21886	Column-based
10x.s2__ACGGAAGTCGCCTAGG-1	4.22306e-06	Column-based
10x.s2__ACGGGTCCACAATCTG-1	0.266013	Column-based
10x.s2__ACGGTCGAGTCAACAA-1	0.0762397	Column-based
10x.s2__ACGTACAAGTGGTGAC-1	2.04954e-06	Column-based
10x.s2__ACGTAGTCAAGGCTTT-1	0.227054	Column-based
10x.s2__ACTATCTGTGTTCGAT-1	-1.91408e-07	Column-based
10x.s2__ACTATGGTCCAGCTCT-1	0.172333	Column-based
10x.s2__ACTATTCGTACGCTTA-1	1.15984e-06	Column-based
10x.s2__ACTGATGCAACAGTGG-1	0.107579	Column-based
10x.s2__ACTGTCCAGTCATGAA-1	0.510329	Column-based
10x.s2__ACTGTCCGTATGGTTC-1	0.253614	Column-based
10x.s2__ACTGTGATCGGCAGTC-1	-8.65162e-06	Column-based
10x.s2__AGAAATGGTCTGATCA-1	0.355324	Column-based
10x.s2__AGAAATGTCCACATAG-1	3.268e-06	Column-based
10x.s2__AGAACAACAACCGACC-1	0.242158	Column-based
10x.s2__AGAACAATCTACGGTA-1	0.217895	Column-based
10x.s2__AGAACCTTCCGAGGCT-1	0.355189	Column-based
10x.s2__AGAAGCGAGTTCCGTA-1	-1.03e-05	Column-based
10x.s2__AGAAGCGCAGCCTTCT-1	0.0807234	Column-based
10x.s2__AGACAAACAATGTTGC-1	0.081473	Column-based
10x.s2__AGACAGGTCTGGTGGC-1	0.0216685	Column-based
10x.s2__AGACCCGGTCCGGCAT-1	0.153051	Column-based
10x.s2__AGACCCGTCGACCAAT-1	0.0786561	Column-based
10x.s2__AGACCCGTCGCCGAGT-1	0.106904	Column-based
10x.s2__AGACTCAAGCTAGCCC-1	0.0527596	Column-based
10x.s2__AGAGAATAGGCTCACC-1	0.107912	Column-based
10x.s2__AGAGAGCGTTAGCGGA-1	0.16075	Column-based
10x.s2__AGAGCAGAGCGATGCA-1	-1.19996e-05	Column-based
10x.s2__AGAGCCCGTATGGGAC-1	0.107579	Column-based
10x.s2__AGAGCCCTCTGAGATC-1	0.0768989	Column-based
10x.s2__AGATAGAGTGAACCGA-1	0.212184	Column-based
10x.s2__AGATCGTAGTTCATCG-1	0.208668	Column-based
10x.s2__AGCGATTTCCTCAGAA-1	0.108949	Column-based
10x.s2__AGCGCCAGTAGTGGCA-1	0.247685	Column-based
10x.s2__AGCGCCATCGCAGAGA-1	0.0501455	Column-based
10x.s2__AGCGTATCACGGAAGT-1	0.257144	Column-based
10x.s2__AGCGTATTCTGGGCGT-1	0.500009	Column-based
10x.s2__AGCTACAGTGACCGAA-1	0.136095	Column-based
10x.s2__AGCTTCCGTTGGGAAC-1	4.87397e-07	Column-based
10x.s2__AGGACGACACGGGCTT-1	0.153418	Column-based
10x.s2__AGGATAAAGGAAAGTG-1	0.0818342	Column-based
10x.s2__AGGATAACAGCAGGAT-1	0.159321	Column-based
10x.s2__AGGATCTAGAGGCCAT-1	0.165906	Column-based
10x.s2__AGGCCACTCTCAGGCG-1	0.185752	Column-based
10x.s2__AGGGAGTAGTCTAGCT-1	0.105531	Column-based
10x.s2__AGGGCCTGTCTACACA-1	0.140483	Column-based
10x.s2__AGGGCTCGTATTCTCT-1	2.1738e-06	Column-based
10x.s2__AGGGTCCGTGGTTCTA-1	0.162855	Column-based
10x.s2__AGGGTGAAGGCCCGTT-1	0.0405578	Column-based
10x.s2__AGGGTGAGTGATTGGG-1	0.135664	Column-based
10x.s2__AGGTCATTCCCAACTC-1	0.183805	Column-based
10x.s2__AGGTTGTTCGGACTGC-1	6.63229e-06	Column-based
10x.s2__AGTAACCGTGTCTCCT-1	0.208299	Column-based
10x.s2__AGTACCAGTACTTCCC-1	0.135291	Column-based
10x.s2__AGTACCAGTGCACAAG-1	0.0807506	Column-based
10x.s2__AGTACTGGTATGCTAC-1	0.208017	Column-based
10x.s2__AGTCAACTCCCATACC-1	0.211296	Column-based
10x.s2__AGTCACAAGTAAGGGA-1	0.218478	Column-based
10x.s2__AGTCACATCGGAGTGA-1	0.106073	Column-based
10x.s2__AGTGACTTCTACGCGG-1	-9.54586e-06	Column-based
10x.s2__AGTTAGCCAAAGGCGT-1	0.115523	Column-based
10x.s2__AGTTAGCGTTGCCATA-1	0.22877	Column-based
10x.s2__AGTTCGAGTCAGGAGT-1	0.245655	Column-based
10x.s2__AGTTCGAGTTCAAAGA-1	0.094175	Column-based
10x.s2__ATACCTTTCACTCTTA-1	0.18926	Column-based
10x.s2__ATACTTCTCGCACGAC-1	0.241902	Column-based
10x.s2__ATAGGCTCACCAATTG-1	0.0545688	Column-based
10x.s2__ATCACAGTCAAGAATG-1	0.110612	Column-based
10x.s2__ATCAGGTAGACGGTTG-1	-3.18991e-06	Column-based
10x.s2__ATCCATTAGAAACCAT-1	7.42395e-06	Column-based
10x.s2__ATCGATGCACCACATA-1	-8.74293e-06	Column-based
10x.s2__ATCGCCTTCGCTCTCA-1	0.134836	Column-based
10x.s2__ATCGGATCATTCTGTT-1	9.37679e-07	Column-based
10x.s2__ATCGGCGAGAGTTGCG-1	0.292857	Column-based
10x.s2__ATCGGCGAGTCCCTAA-1	-1.31007e-07	Column-based
10x.s2__ATCGGCGGTCGCCTAG-1	0.12453	Column-based
10x.s2__ATCGTCCAGCCTCTTC-1	0.288905	Column-based
10x.s2__ATCGTGAAGTCCTGTA-1	0.109341	Column-based
10x.s2__ATCGTGAGTTACTCAG-1	0.0360751	Column-based
10x.s2__ATCTCTACAGACAAAT-1	0.158846	Column-based
10x.s2__ATCTTCACATCTGGGC-1	0.117861	Column-based
10x.s2__ATGAGTCTCTGAGCAT-1	0.192996	Column-based
10x.s2__ATGCATGCATCACGGC-1	9.44775e-06	Column-based
10x.s2__ATGCCTCTCCAGGACC-1	0.0795138	Column-based
10x.s2__ATGGATCCACTCAGAT-1	0.133007	Column-based
10x.s2__ATGGGAGCAACACACT-1	0.159612	Column-based
10x.s2__ATGGGTTGTGTGGACA-1	0.116227	Column-based
10x.s2__ATGTCCCCACGCCACA-1	0.190997	Column-based
10x.s2__ATGTCCCTCCGTTGGG-1	0.275762	Column-based
10x.s2__ATGTCTTTCTGGTTGA-1	0.00570201	Column-based
10x.s2__ATTATCCCATGGCCCA-1	0.211135	Column-based
10x.s2__ATTATCCTCAGCTGTA-1	0.211845	Column-based
10x.s2__ATTCATCCACACCGCA-1	0.158201	Column-based
10x.s2__ATTCATCGTCATACCA-1	0.052912	Column-based
10x.s2__ATTCATCTCGGTGTAT-1	0.265513	Column-based
10x.s2__ATTCCATTCTCGGTCT-1	0.296434	Column-based
10x.s2__ATTCCTACAGCTTCGG-1	-2.55581e-06	Column-based
10x.s2__ATTCTACAGCACTAAA-1	0.105941	Column-based
10x.s2__ATTTCTGGTCGCGTTG-1	0.213957	Column-based
10x.s2__CAACAACTCGCCGATG-1	0.288711	Column-based
10x.s2__CAACCTCAGCGTGCCT-1	0.263675	Column-based
10x.s2__CAACGATAGTTTAGGA-1	0.407617	Column-based
10x.s2__CAACGATGTGCACAAG-1	0.132345	Column-based
10x.s2__CAACGGCTCTCATTTG-1	0.0794711	Column-based
10x.s2__CAAGCTACATTGTACG-1	0.111907	Column-based
10x.s2__CAATCGAGTACTGTTG-1	0.139575	Column-based
10x.s2__CAATGACAGAGTCACG-1	0.177146	Column-based
10x.s2__CAATTTCGTGAGACCA-1	2.01942e-06	Column-based
10x.s2__CAATTTCTCATTTCCA-1	0.148381	Column-based
10x.s2__CACAGATTCTGGGATT-1	-9.0865e-07	Column-based
10x.s2__CACATGAAGCACACAG-1	0.216966	Column-based
10x.s2__CACCAAAAGGCATCGA-1	0.0609615	Column-based
10x.s2__CACGAATAGACTACCT-1	0.186613	Column-based
10x.s2__CACGAATAGAGCCTGA-1	0.210014	Column-based
10x.s2__CACGAATAGTGAACAT-1	0.13562	Column-based
10x.s2__CACGAATGTCTGTGAT-1	0.0622793	Column-based
10x.s2__CACGGGTCACACCGCA-1	0.315906	Column-based
10x.s2__CACGGGTGTGATACCT-1	0.11876	Column-based
10x.s2__CACGGGTTCCAGCCTT-1	0.139715	Column-based
10x.s2__CACGTGGGTGAGAGGG-1	0.298847	Column-based
10x.s2__CACTAAGAGCCTCAGC-1	0.0781823	Column-based
10x.s2__CACTGGGAGGTAATCA-1	0.265585	Column-based
10x.s2__CACTGTCCATTGAAGA-1	0.157248	Column-based
10x.s2__CAGATACTCCCGTGAG-1	-8.83724e-06	Column-based
10x.s2__CAGATACTCCTAGAGT-1	0.247039	Column-based
10x.s2__CAGCAATCAACAGCCC-1	0.186493	Column-based
10x.s2__CAGCAATTCACAATGC-1	0.141876	Column-based
10x.s2__CAGCCAGGTCGCTGCA-1	0.119516	Column-based
10x.s2__CAGCGTGTCCAGCTCT-1	0.166701	Column-based
10x.s2__CAGGTATTCATCTATC-1	0.33455	Column-based
10x.s2__CATACCCTCGATCCAA-1	0.207812	Column-based
10x.s2__CATACTTTCCGTATAG-1	1.8675e-06	Column-based
10x.s2__CATCCCATCTAAGCGT-1	0.226001	Column-based
10x.s2__CATCCGTTCGACATCA-1	0.159919	Column-based
10x.s2__CATCGGGGTCCACGCA-1	0.114189	Column-based
10x.s2__CATCGTCCAGAAATCA-1	0.147205	Column-based
10x.s2__CATGCCTAGAGTCTTC-1	-2.20655e-06	Column-based
10x.s2__CATGCTCAGGACGGAG-1	0.239148	Column-based
10x.s2__CATGGATGTCAGTTTG-1	0.323133	Column-based
10x.s2__CATGGATTCATTTGCT-1	0.354954	Column-based
10x.s2__CATGGTACAAGTTCCA-1	0.133631	Column-based
10x.s2__CATGGTAGTTGCAAGG-1	0.184094	Column-based
10x.s2__CATTCATTCGTGCATA-1	0.0300128	Column-based
10x.s2__CATTCCGAGGGCAACT-1	0.0685987	Column-based
10x.s2__CATTGCCTCCGTGTGG-1	0.134105	Column-based
10x.s2__CATTGTTGTGTCCCTT-1	0.0567118	Column-based
10x.s2__CATTTCATCCTTCACG-1	0.136715	Column-based
10x.s2__CATTTCATCTAGGAAA-1	0.0314719	Column-based
10x.s2__CCAAGCGCAACGTTAC-1	0.0681646	Column-based
10x.s2__CCAATGAAGAAAGCGA-1	0.0314942	Column-based
10x.s2__CCAATGACACCCGTAG-1	0.196287	Column-based
10x.s2__CCAATGATCTAGTCAG-1	0.290573	Column-based
10x.s2__CCACCATGTGGATCGA-1	0.273431	Column-based
10x.s2__CCACGAGTCCTGTACC-1	0.0555082	Column-based
10x.s2__CCACGAGTCTGAACGT-1	0.134478	Column-based
10x.s2__CCACGTTTCCAATCTT-1	0.223859	Column-based
10x.s2__CCCAACTTCCAAATGC-1	1.25862e-05	Column-based
10x.s2__CCCAACTTCCACAGCG-1	0.1331	Column-based
10x.s2__CCCGGAAGTGTATACC-1	0.166773	Column-based
10x.s2__CCCTCAATCACCATGA-1	0.243324	Column-based
10x.s2__CCCTTAGAGATGCTGG-1	0.115094	Column-based
10x.s2__CCGAACGGTCGTATTG-1	1.91738e-06	Column-based
10x.s2__CCGATCTAGAAACTCA-1	2.72217e-06	Column-based
10x.s2__CCGATCTAGCGAGGAG-1	0.0527073	Column-based
10x.s2__CCGATCTCACACACTA-1	0.104872	Column-based
10x.s2__CCGCAAGGTCTAGATC-1	0.211042	Column-based
10x.s2__CCGGGTAGTGTTGATC-1	0.274651	Column-based
10x.s2__CCGGGTATCGTACCTC-1	0.111623	Column-based
10x.s2__CCGGTAGAGGTTTACC-1	0.0351495	Column-based
10x.s2__CCGGTGAAGCGAGTCA-1	9.44127e-06	Column-based
10x.s2__CCGTGAGAGAGCACTG-1	0.27761	Column-based
10x.s2__CCGTGAGTCGGACTGC-1	0.126378	Column-based
10x.s2__CCGTTCACAGTAGAGC-1	0.115653	Column-based
10x.s2__CCGTTCAGTTACGCCG-1	8.44764e-06	Column-based
10x.s2__CCTAACCAGATCCCAT-1	0.113527	Column-based
10x.s2__CCTAAGACACGAGGTA-1	0.406866	Column-based
10x.s2__CCTACGTAGAGCGACT-1	0.112292	Column-based
10x.s2__CCTCCAACAGTATTCG-1	0.0595177	Column-based
10x.s2__CCTCCTCCAGTCCCGA-1	0.115907	Column-based
10x.s2__CCTCTAGGTTGTTGAC-1	0.144457	Column-based
10x.s2__CCTGTTGCAGAGTAAT-1	0.140243	Column-based
10x.s2__CCTGTTGGTTCAGCTA-1	0.360343	Column-based
10x.s2__CCTTCAGCAGAGGTAC-1	0.214848	Column-based
10x.s2__CCTTGTGAGCTGAAGC-1	0.346312	Column-based
10x.s2__CCTTTGGAGATACGAT-1	0.112366	Column-based
10x.s2__CCTTTGGGTAATGCTC-1	0.16456	Column-based
10x.s2__CGAAGTTTCAGTCACA-1	0.157441	Column-based
10x.s2__CGAGAAGCACGACGAA-1	0.367333	Column-based
10x.s2__CGAGAAGGTAGTCACT-1	-1.23779e-05	Column-based
10x.s2__CGAGGAAGTCGTTTCC-1	0.346767	Column-based
10x.s2__CGAGGCTAGCCGTCGT-1	0.364121	Column-based
10x.s2__CGAGGCTCACTACTTT-1	0.292521	Column-based
10x.s2__CGAGGCTGTACCGGAA-1	0.140249	Column-based
10x.s2__CGAGTGCAGGGACCAT-1	0.237425	Column-based
10x.s2__CGAGTGCCAACTCCCT-1	0.216584	Column-based
10x.s2__CGAGTGCGTCATCCGG-1	1.79532e-05	Column-based
10x.s2__CGAGTGCTCATTCACT-1	0.413131	Column-based
10x.s2__CGAGTTATCCAGGACC-1	0.139608	Column-based
10x.s2__CGAGTTATCTCAGGCG-1	0.188848	Column-based
10x.s2__CGAGTTATCTCTTGCG-1	0.06791	Column-based
10x.s2__CGATGCGAGCAGGGAG-1	0.362675	Column-based
10x.s2__CGATGCGGTATCGATC-1	0.229726	Column-based
10x.s2__CGATGCGGTCATGGCC-1	0.45187	Column-based
10x.s2__CGATGGCAGTGATTCC-1	0.0505346	Column-based
10x.s2__CGATGGCTCCTCGATC-1	0.113914	Column-based
10x.s2__CGCAGGTTCTCAAAGC-1	0.141002	Column-based
10x.s2__CGCATAAAGTATGTAG-1	0.11661	Column-based
10x.s2__CGCATAACAATGCTCA-1	0.109898	Column-based
10x.s2__CGCATAACACTGTCCT-1	0.14429	Column-based
10x.s2__CGCCATTAGTCTCCTC-1	0.110112	Column-based
10x.s2__CGGAACCGTTACGGAG-1	0.103684	Column-based
10x.s2__CGGAATTCACGGATCC-1	0.261647	Column-based
10x.s2__CGGAATTCATTGTAGC-1	0.067325	Column-based
10x.s2__CGGACACAGAGACAAG-1	0.198586	Column-based
10x.s2__CGGGACTAGCACCGAA-1	-1.06411e-05	Column-based
10x.s2__CGGGACTAGCTGTACT-1	0.329127	Column-based
10x.s2__CGGGACTGTTGGTGTT-1	5.99811e-06	Column-based
10x.s2__CGGGCATCAAGACGAC-1	0.166589	Column-based
10x.s2__CGGGCATGTGCTTCAA-1	0.391638	Column-based
10x.s2__CGTCAAACAAACCATC-1	0.205815	Column-based
10x.s2__CGTGAATAGAGAACCC-1	0.308579	Column-based
10x.s2__CGTGCTTAGTAAATGC-1	0.115053	Column-based
10x.s2__CGTTAGACACAAATGA-1	0.209857	Column-based
10x.s2__CGTTCTGTCCTTCTAA-1	0.109871	Column-based
10x.s2__CGTTGGGAGGTCCAGA-1	0.453246	Column-based
10x.s2__CTAACCCGTATGATCC-1	0.367472	Column-based
10x.s2__CTACATTAGGGTGGGA-1	0.110058	Column-based
10x.s2__CTACGGGAGTGTAGTA-1	0.37247	Column-based
10x.s2__CTACGGGCACAACGTT-1	0.10465	Column-based
10x.s2__CTACGGGGTTTCGTTT-1	0.049441	Column-based
10x.s2__CTAGACACAACAACAA-1	0.217526	Column-based
10x.s2__CTATCCGTCTCCGCAT-1	0.229083	Column-based
10x.s2__CTATCTATCCGCGGAT-1	0.355914	Column-based
10x.s2__CTCAGAAGTGAGATCG-1	1.04851e-05	Column-based
10x.s2__CTCAGAATCTCCACTG-1	0.185579	Column-based
10x.s2__CTCAGGGAGAATCGTA-1	0.134708	Column-based
10x.s2__CTCATGCCATACCGTA-1	0.212996	Column-based
10x.s2__CTCATTATCGCGTTTC-1	1.05983e-05	Column-based
10x.s2__CTCCAACGTTGGGAAC-1	0.266772	Column-based
10x.s2__CTCCAACTCCTCATAT-1	0.374434	Column-based
10x.s2__CTCCATGCAGCTTTCC-1	0.104228	Column-based
10x.s2__CTCCCAACACAGTCGC-1	0.31916	Column-based
10x.s2__CTCCCTCAGACTCAAA-1	0.267415	Column-based
10x.s2__CTCCCTCGTCAAGCGA-1	0.135139	Column-based
10x.s2__CTCCGATAGTATAGGT-1	0.068309	Column-based
10x.s2__CTCCGATGTGTTTCTT-1	5.24122e-06	Column-based
10x.s2__CTCGAGGTCCCATGGG-1	0.362248	Column-based
10x.s2__CTCTCGACATTGCTGA-1	0.240432	Column-based
10x.s2__CTCTGGTGTCTTTCAT-1	0.287085	Column-based
10x.s2__CTGAGCGCACTGTTCC-1	0.106518	Column-based
10x.s2__CTGATCCCAGAACTAA-1	0.0315255	Column-based
10x.s2__CTGCCTACACGTGTGC-1	0.0177326	Column-based
10x.s2__CTGCCTAGTATTGAGA-1	0.181944	Column-based
10x.s2__CTGCGAGCATCGAAGG-1	0.0828651	Column-based
10x.s2__CTGGACGCAAAGGGTC-1	-2.98456e-06	Column-based
10x.s2__CTGGCAGTCTGGTTGA-1	0.158759	Column-based
10x.s2__CTGTACCAGTCAGCGA-1	0.19958	Column-based
10x.s2__CTGTATTTCTTCTAAC-1	0.277518	Column-based
10x.s2__CTGTGGGTCCTGGCTT-1	0.105721	Column-based
10x.s2__CTTGAGAGTGTTTGCA-1	0.215605	Column-based
10x.s2__CTTTCAACATCTTAGG-1	0.112845	Column-based
10x.s2__CTTTCGGCATCCGGCA-1	0.0781261	Column-based
10x.s2__GAACTGTTCAATCGGT-1	0.137429	Column-based
10x.s2__GAAGGGTAGTAGGATT-1	0.0177598	Column-based
10x.s2__GAAGGGTTCTCTGCTG-1	0.218681	Column-based
10x.s2__GAAGGGTTCTGAGGTT-1	0.0736186	Column-based
10x.s2__GAAGTAAGTTTACTGG-1	1.35375e-05	Column-based
10x.s2__GAAGTAATCTCTCGAC-1	0.421448	Column-based
10x.s2__GACCCAGCACCGAATT-1	0.116852	Column-based
10x.s2__GACCCTTAGAGGATGA-1	0.196718	Column-based
10x.s2__GACCGTGAGAGTCTTC-1	0.0722296	Column-based
10x.s2__GACCGTGTCGAGAATA-1	0.174817	Column-based
10x.s2__GACGCTGTCAACACCA-1	0.210465	Column-based
10x.s2__GACTATGAGCAGATAT-1	0.19899	Column-based
10x.s2__GACTATGCAGAGTCTT-1	0.027241	Column-based
10x.s2__GACTATGGTTCTCCAC-1	0.298763	Column-based
10x.s2__GACTATGGTTGCCTAA-1	0.366955	Column-based
10x.s2__GACTCTCTCGGTTCAA-1	0.20981	Column-based
10x.s2__GACTGATAGGATTTAG-1	0.294852	Column-based
10x.s2__GACTTCCGTACCCGAC-1	0.0830463	Column-based
10x.s2__GACTTCCTCAACCTCC-1	0.379302	Column-based
10x.s2__GAGAAATAGGGTTAAT-1	0.240047	Column-based
10x.s2__GAGAAATGTAGTCACT-1	-1.31849e-05	Column-based
10x.s2__GAGAAATGTCCTGTTC-1	0.113515	Column-based
10x.s2__GAGACCCTCATGAGGG-1	0.105418	Column-based
10x.s2__GAGAGGTAGAGGCGGA-1	0.0574672	Column-based
10x.s2__GAGAGGTTCATGAGGG-1	0.246225	Column-based
10x.s2__GAGCCTGAGACAACAT-1	0.419117	Column-based
10x.s2__GAGCTGCAGTCAACAA-1	0.316578	Column-based
10x.s2__GAGGCAACAATCGAAA-1	0.229864	Column-based
10x.s2__GAGGCCTAGCATTTGC-1	0.0562356	Column-based
10x.s2__GAGGCCTCAAGTACCT-1	0.220564	Column-based
10x.s2__GAGGCCTCATCTATCT-1	0.0317062	Column-based
10x.s2__GAGGCCTGTTGGAGGT-1	0.0593373	Column-based
10x.s2__GAGGGATTCCGCGATG-1	0.0251927	Column-based
10x.s2__GAGTCTAAGGGATCAC-1	0.0201471	Column-based
10x.s2__GAGTCTAAGGGCTAAC-1	0.432333	Column-based
10x.s2__GAGTGTTGTTTAAGGA-1	0.0673871	Column-based
10x.s2__GAGTTACCATCGGAAG-1	0.120766	Column-based
10x.s2__GAGTTGTCACACTTAG-1	0.116767	Column-based
10x.s2__GAGTTTGTCGTTTACT-1	0.135481	Column-based
10x.s2__GATCACAAGGTGGGTT-1	0.116445	Column-based
10x.s2__GATCACATCTTTCCGG-1	0.295275	Column-based
10x.s2__GATCAGTGTCTGCATA-1	0.0735865	Column-based
10x.s2__GATCAGTGTGTAAACA-1	0.353044	Column-based
10x.s2__GATCAGTGTTACGCCG-1	0.142809	Column-based
10x.s2__GATGACTAGCGATGGT-1	0.0686199	Column-based
10x.s2__GATGAGGTCAGGGATG-1	0.105234	Column-based
10x.s2__GATGCTAAGCCATCCG-1	0.0660697	Column-based
10x.s2__GATTCTTGTTGCGGCT-1	0.248283	Column-based
10x.s2__GATTCTTTCAAAGAAC-1	0.105096	Column-based
10x.s2__GATTTCTAGCACACAG-1	0.120554	Column-based
10x.s2__GCAACATGTAGTCACT-1	0.206577	Column-based
10x.s2__GCACATAAGACGGAAA-1	-5.97274e-06	Column-based
10x.s2__GCACATATCTGATGGT-1	0.271395	Column-based
10x.s2__GCACGGTAGTGATCGG-1	2.64868e-06	Column-based
10x.s2__GCACGGTGTTAGGGAC-1	0.0791826	Column-based
10x.s2__GCACTAAAGCACCCAC-1	0.076716	Column-based
10x.s2__GCATCTCAGGGATCGT-1	0.105193	Column-based
10x.s2__GCATCTCGTGAGTGAC-1	0.0832948	Column-based
10x.s2__GCATGATGTCTCTCCA-1	0.325903	Column-based
10x.s2__GCCATTCAGGTTGGTG-1	0.311551	Column-based
10x.s2__GCCATTCGTAGAGGAA-1	0.114225	Column-based
10x.s2__GCCGATGCAGCCCACA-1	0.350134	Column-based
10x.s2__GCCTGTTGTAGACGGT-1	0.072909	Column-based
10x.s2__GCGAGAAGTCAGTCCG-1	-2.84836e-06	Column-based
10x.s2__GCGAGAATCTCCGCAT-1	-6.14369e-06	Column-based
10x.s2__GCGTGCACAGGCATGA-1	0.139849	Column-based
10x.s2__GCGTTTCAGAGCAGAA-1	0.0198111	Column-based
10x.s2__GCGTTTCGTGTAACGG-1	0.464706	Column-based
10x.s2__GCTACAACACATGACT-1	0.139948	Column-based
10x.s2__GCTACAAGTTGCTAGT-1	-9.39977e-06	Column-based
10x.s2__GCTGAATCAAATGAGT-1	0.0458433	Column-based
10x.s2__GCTTCACAGCAAGGAA-1	0.0280572	Column-based
10x.s2__GCTTTCGTCCCAAGTA-1	0.216177	Column-based
10x.s2__GGAATGGTCAGCAGAG-1	0.147096	Column-based
10x.s2__GGAATGGTCTATACGG-1	0.0669943	Column-based
10x.s2__GGACGTCAGTGCACAG-1	0.213894	Column-based
10x.s2__GGACGTCCACACCTAA-1	0.326717	Column-based
10x.s2__GGACGTCTCGTTTACT-1	3.73135e-06	Column-based
10x.s2__GGAGAACGTCTCGACG-1	0.111536	Column-based
10x.s2__GGAGATGCAAGCGAGT-1	0.245384	Column-based
10x.s2__GGAGATGTCGAGAAGC-1	0.141189	Column-based
10x.s2__GGAGATGTCTAAACGC-1	0.255883	Column-based
10x.s2__GGAGGATAGTCGCCAC-1	0.318136	Column-based
10x.s2__GGATCTACATCGCTAA-1	0.0821804	Column-based
10x.s2__GGATCTATCTGCACCT-1	0.157995	Column-based
10x.s2__GGCAGTCGTGACTATC-1	0.0480465	Column-based
10x.s2__GGCGTCAAGAGGTCGT-1	0.107911	Column-based
10x.s2__GGCGTCATCCTCGCAT-1	0.139718	Column-based
10x.s2__GGCTGTGAGAATCGCG-1	0.146428	Column-based
10x.s2__GGCTGTGCAATGTTGC-1	0.0688486	Column-based
10x.s2__GGCTTGGCACACTTAG-1	0.0656303	Column-based
10x.s2__GGGACCTAGCTGGCTC-1	0.140342	Column-based
10x.s2__GGGACTCCATGGCCAC-1	0.246755	Column-based
10x.s2__GGGAGTAAGGTGAGAA-1	6.86779e-06	Column-based
10x.s2__GGGATCCAGGCATCAG-1	0.555719	Column-based
10x.s2__GGGATCCGTGGTACAG-1	0.14301	Column-based
10x.s2__GGGATGACAGTGAGCA-1	0.150478	Column-based
10x.s2__GGGCGTTTCTCGCCTA-1	0.363608	Column-based
10x.s2__GGGCTACGTACTGCGC-1	0.418865	Column-based
10x.s2__GGGCTCAGTCCAACGC-1	0.29085	Column-based
10x.s2__GGGTAGAAGTAATACG-1	5.27209e-06	Column-based
10x.s2__GGGTCACGTAGTCGTT-1	1.67348e-05	Column-based
10x.s2__GGGTGTCCACAAACGG-1	0.0813191	Column-based
10x.s2__GGGTTTAGTAGGGTAC-1	0.135682	Column-based
10x.s2__GGTCTGGAGATCGACG-1	0.104585	Column-based
10x.s2__GGTGAAGAGACTACGG-1	0.229042	Column-based
10x.s2__GGTGTTACAGCTGTTA-1	0.310712	Column-based
10x.s2__GGTGTTACATCATTTC-1	0.139088	Column-based
10x.s2__GGTTAACAGTTTGTCG-1	0.0347086	Column-based
10x.s2__GGTTCTCCACCTCTGT-1	0.269053	Column-based
10x.s2__GGTTGTATCGGCAGTC-1	0.140134	Column-based
10x.s2__GTAACCACACATACGT-1	0.316998	Column-based
10x.s2__GTAACCATCTCTATAC-1	0.654189	Column-based
10x.s2__GTAAGTCGTAATGTGA-1	0.103761	Column-based
10x.s2__GTAATCGGTAGGCAGT-1	0.222002	Column-based
10x.s2__GTAATGCGTATAGCTC-1	0.0261112	Column-based
10x.s2__GTAATGCTCCACCTGT-1	0.442234	Column-based
10x.s2__GTACAACCAACAACAA-1	-7.9488e-06	Column-based
10x.s2__GTACAGTGTTGCACGC-1	0.154198	Column-based
10x.s2__GTAGGAGCATTGCTGA-1	0.14367	Column-based
10x.s2__GTAGGAGTCGAGAGAC-1	0.104526	Column-based
10x.s2__GTAGGTTCAGCGTAGA-1	0.238292	Column-based
10x.s2__GTAGTACCAACGCCCA-1	0.295176	Column-based
10x.s2__GTATTGGCATGACAGG-1	1.0633e-05	Column-based
10x.s2__GTATTGGGTGGGTCAA-1	4.53918e-06	Column-based
10x.s2__GTATTTCCATGTTTGG-1	0.282105	Column-based
10x.s2__GTCAAACGTCACCCTT-1	0.386946	Column-based
10x.s2__GTCAAACTCATTGCCC-1	0.295934	Column-based
10x.s2__GTCACGGAGGTTTGAA-1	-4.8459e-06	Column-based
10x.s2__GTCACGGCAATGGCAG-1	-9.06847e-06	Column-based
10x.s2__GTCACTCTCCAAATGC-1	0.275213	Column-based
10x.s2__GTCACTCTCCAGTGTA-1	-4.13467e-06	Column-based
10x.s2__GTCAGCGCAGGTTACT-1	0.194903	Column-based
10x.s2__GTCAGCGGTGGAATGC-1	1.06298e-05	Column-based
10x.s2__GTCCCATAGCGATGAC-1	0.368054	Column-based
10x.s2__GTCCCATGTAGCCCTG-1	0.115483	Column-based
10x.s2__GTCGCGAGTTCAGCGC-1	0.312836	Column-based
10x.s2__GTCGCGATCCGTCCTA-1	0.222097	Column-based
10x.s2__GTCGTTCTCAAGCCGC-1	1.90518e-05	Column-based
10x.s2__GTCTACCCAGGCAATG-1	0.350193	Column-based
10x.s2__GTCTCACTCTCTTAAC-1	0.198414	Column-based
10x.s2__GTCTGTCAGCACACAG-1	0.134644	Column-based
10x.s2__GTGAGCCCACCTCGTT-1	6.49684e-06	Column-based
10x.s2__GTGAGGATCTCGAGTA-1	0.217704	Column-based
10x.s2__GTGATGTTCCGTGTCT-1	0.213048	Column-based
10x.s2__GTGCACGCACGCACCA-1	0.130875	Column-based
10x.s2__GTGCAGCAGAAACCAT-1	0.106432	Column-based
10x.s2__GTGCGTGTCTAAGAAG-1	-2.87097e-06	Column-based
10x.s2__GTGCTGGGTACGCTTA-1	0.159981	Column-based
10x.s2__GTGCTGGTCTTGATTC-1	0.0748491	Column-based
10x.s2__GTGGAAGAGTGCGCTC-1	-5.75618e-06	Column-based
10x.s2__GTGGAGAAGCATATGA-1	0.257102	Column-based
10x.s2__GTGGCGTCAACCCGCA-1	0.105005	Column-based
10x.s2__GTGGCGTCACGTCTCT-1	0.230476	Column-based
10x.s2__GTGGTTAGTAGTCGTT-1	0.0391447	Column-based
10x.s2__GTGTGGCGTTTATGCG-1	0.163997	Column-based
10x.s2__GTGTTCCCAAGGCTTT-1	0.278572	Column-based
10x.s2__GTGTTCCGTTCGTTCC-1	0.11605	Column-based
10x.s2__GTTACAGTCCCAGGAC-1	0.0624331	Column-based
10x.s2__GTTACAGTCCTCAGAA-1	0.116494	Column-based
10x.s2__GTTACGACAGGCATGA-1	0.0553222	Column-based
10x.s2__GTTACGATCACTTTGT-1	0.268015	Column-based
10x.s2__GTTAGACTCGTCAGAT-1	0.199721	Column-based
10x.s2__GTTCATTCAAATGCGG-1	0.139889	Column-based
10x.s2__GTTCCGTAGGCCTGAA-1	-2.77047e-06	Column-based
10x.s2__GTTCTATTCGGTCGGT-1	0.105518	Column-based
10x.s2__GTTGCGGAGAACCGCA-1	0.251848	Column-based
10x.s2__GTTGCTCAGTGAGTGC-1	0.253794	Column-based
10x.s2__GTTGTCCGTCTCTCAC-1	0.0704712	Column-based
10x.s2__GTTGTCCGTTTCACTT-1	0.142472	Column-based
10x.s2__GTTGTCCTCGACACCG-1	0.212187	Column-based
10x.s2__GTTGTCCTCTTGCAGA-1	0.136456	Column-based
10x.s2__GTTTGGACAAATGCGG-1	0.339862	Column-based
10x.s2__GTTTGGACAACTGAAA-1	0.104246	Column-based
10x.s2__TAACACGAGCCTGTGC-1	0.211198	Column-based
10x.s2__TAACACGAGGCTGAAC-1	0.140151	Column-based
10x.s2__TAACACGCATCAGTCA-1	0.37205	Column-based
10x.s2__TAACTTCGTATCGAGG-1	0.114681	Column-based
10x.s2__TAAGCACAGGGCAACT-1	-8.76455e-06	Column-based
10x.s2__TAAGCCAAGGCTCACC-1	0.0844163	Column-based
10x.s2__TAAGCCATCTGTGTGA-1	3.37838e-06	Column-based
10x.s2__TAAGCCATCTTCCCAG-1	0.14029	Column-based
10x.s2__TAAGCGTGTTGTGCAT-1	0.0748497	Column-based
10x.s2__TAAGTCGCACCCTATC-1	0.33781	Column-based
10x.s2__TAAGTCGGTAACGCGA-1	0.14567	Column-based
10x.s2__TAAGTCGGTATTGACC-1	0.340432	Column-based
10x.s2__TAATTCCTCTGGTTGA-1	0.116294	Column-based
10x.s2__TACAACGCAATCCTAG-1	0.061295	Column-based
10x.s2__TACATTCTCAACTTTC-1	-2.42881e-05	Column-based
10x.s2__TACATTCTCCAGTTCC-1	1.72799e-05	Column-based
10x.s2__TACCCGTAGGGTCACA-1	0.308005	Column-based
10x.s2__TACCGGGTCCATTTCA-1	0.220375	Column-based
10x.s2__TACCTCGCACGCACCA-1	0.431322	Column-based
10x.s2__TACGCTCTCGAGAATA-1	0.206771	Column-based
10x.s2__TACGCTCTCGGCATAT-1	0.114337	Column-based
10x.s2__TACGGGCCATGACCCG-1	0.104011	Column-based
10x.s2__TACGGTAAGCGAGGAG-1	-6.03156e-07	Column-based
10x.s2__TACGTCCCACCAGTTA-1	0.17195	Column-based
10x.s2__TACGTCCGTACTCCCT-1	0.116927	Column-based
10x.s2__TACGTCCGTGGTTTGT-1	0.165075	Column-based
10x.s2__TACTGCCCAGGTTCGC-1	0.350242	Column-based
10x.s2__TACTGCCGTCTTGAGT-1	0.222766	Column-based
10x.s2__TACTTGTCATTGAGGG-1	0.135528	Column-based
10x.s2__TAGGAGGGTACCTAAC-1	0.245815	Column-based
10x.s2__TAGGTACAGTATGGCG-1	-2.76406e-06	Column-based
10x.s2__TAGGTACCAACTCGAT-1	0.170964	Column-based
10x.s2__TAGGTACCATGCCGGT-1	0.352404	Column-based
10x.s2__TAGTGCAAGTGAGGCT-1	0.383611	Column-based
10x.s2__TATACCTAGGAAAGGT-1	0.223427	Column-based
10x.s2__TATACCTAGTAAGGGA-1	0.229525	Column-based
10x.s2__TATCAGGCATGTGGCC-1	0.247623	Column-based
10x.s2__TATCAGGGTTATCTTC-1	0.0709112	Column-based
10x.s2__TATCAGGTCGCGTGAC-1	0.134842	Column-based
10x.s2__TATCCTAAGAAGCGAA-1	7.6706e-08	Column-based
10x.s2__TATCGCCCAGAGGTTG-1	0.134767	Column-based
10x.s2__TATCTGTGTATTGCCA-1	0.116109	Column-based
10x.s2__TATCTTGTCACTTGTT-1	0.197856	Column-based
10x.s2__TATGTTCCAAGCGGAT-1	0.272778	Column-based
10x.s2__TATTCCATCGTGTTCC-1	0.289997	Column-based
10x.s2__TATTTCGAGGCTTAAA-1	0.229238	Column-based
10x.s2__TATTTCGTCGGCTGAC-1	0.177525	Column-based
10x.s2__TCAAGACCAGCAGACA-1	0.0808997	Column-based
10x.s2__TCAAGCAAGTGGACTG-1	0.0313405	Column-based
10x.s2__TCAAGCACATGTTTGG-1	0.378558	Column-based
10x.s2__TCAATCTTCTTCGTGC-1	0.211714	Column-based
10x.s2__TCACAAGTCCACACAA-1	-5.40543e-06	Column-based
10x.s2__TCACACCGTTCAAACC-1	-5.47074e-06	Column-based
10x.s2__TCACACCTCGTTGTAG-1	0.148964	Column-based
10x.s2__TCACTATCAAGTGTCT-1	0.237677	Column-based
10x.s2__TCACTATCATCGGTTA-1	0.179159	Column-based
10x.s2__TCACTCGTCTGGCTGG-1	0.444616	Column-based
10x.s2__TCAGCAAAGTACCCTA-1	3.24008e-07	Column-based
10x.s2__TCAGCAAAGTAGGTTA-1	0.0300797	Column-based
10x.s2__TCAGCAAGTGTAGTGG-1	0.112425	Column-based
10x.s2__TCAGGTACAGCTGTAT-1	1.76415e-05	Column-based
10x.s2__TCAGTGAAGCGTCTGC-1	0.131615	Column-based
10x.s2__TCAGTGAAGGGTACGT-1	0.111941	Column-based
10x.s2__TCAGTGATCTAGAGCT-1	4.18946e-07	Column-based
10x.s2__TCAGTTTGTGCTGTCG-1	1.24649e-05	Column-based
10x.s2__TCATACTGTGGCAACA-1	-1.57797e-05	Column-based
10x.s2__TCATATCCACGGTGAA-1	0.0282832	Column-based
10x.s2__TCATATCGTCACTACA-1	4.67831e-06	Column-based
10x.s2__TCATGCCCAGTTGGTT-1	0.0365912	Column-based
10x.s2__TCATGGAAGTACAGAT-1	0.192613	Column-based
10x.s2__TCATTACCAACCAACT-1	1.51942e-05	Column-based
10x.s2__TCCACGTGTTATTCCT-1	0.113424	Column-based
10x.s2__TCCAGAAGTTACCTTT-1	0.110085	Column-based
10x.s2__TCCCACAGTTCTCCTG-1	0.217036	Column-based
10x.s2__TCCCATGAGAACTTCC-1	-2.21098e-06	Column-based
10x.s2__TCCCATGCACCAACAT-1	0.0783807	Column-based
10x.s2__TCCGATCTCTGGACTA-1	0.0243301	Column-based
10x.s2__TCCTAATAGGCCTTCG-1	0.277344	Column-based
10x.s2__TCCTAATAGTGTAGAT-1	0.211097	Column-based
10x.s2__TCCTAATTCCATAGGT-1	0.0377608	Column-based
10x.s2__TCCTAATTCGCTGACG-1	0.064613	Column-based
10x.s2__TCCTCGATCTGGACTA-1	0.135749	Column-based
10x.s2__TCCTCTTTCGTGGCGT-1	-1.95933e-05	Column-based
10x.s2__TCCTGCACACGTGTGC-1	0.23424	Column-based
10x.s2__TCCTGCAGTGACACGA-1	0.268667	Column-based
10x.s2__TCCTGCATCCACACAA-1	0.193823	Column-based
10x.s2__TCGAACAAGCTTCGTA-1	0.240717	Column-based
10x.s2__TCGAAGTGTCTTCATT-1	0.156056	Column-based
10x.s2__TCGACCTTCTGAATCG-1	4.09864e-07	Column-based
10x.s2__TCGACGGAGGCTGAAC-1	-8.18324e-06	Column-based
10x.s2__TCGACGGCATACCACA-1	0.0615743	Column-based
10x.s2__TCGACGGGTCGATTAC-1	0.227813	Column-based
10x.s2__TCGACGGTCTTACCAT-1	-8.17393e-06	Column-based
10x.s2__TCGCAGGTCAAATGAG-1	-2.87493e-07	Column-based
10x.s2__TCGCTCAAGTGGACTG-1	0.45002	Column-based
10x.s2__TCGGGTGTCTAGTACG-1	-1.12927e-05	Column-based
10x.s2__TCGTGGGCACGGTGCT-1	0.115824	Column-based
10x.s2__TCTACATGTATGGTTC-1	0.159902	Column-based
10x.s2__TCTACATGTCTCACAA-1	1.48231e-05	Column-based
10x.s2__TCTACATTCGGTCTAA-1	-8.43053e-06	Column-based
10x.s2__TCTATACCATAGGTTC-1	-6.61953e-07	Column-based
10x.s2__TCTATACTCCGACAGC-1	0.29886	Column-based
10x.s2__TCTCCGAAGTCGTCTA-1	-1.1259e-06	Column-based
10x.s2__TCTCTGGCAATACGAA-1	0.143435	Column-based
10x.s2__TCTCTGGCAGTCTCTC-1	0.248808	Column-based
10x.s2__TCTGCCAAGGTCGTAG-1	0.20925	Column-based
10x.s2__TCTGCCAGTGGACTGA-1	0.0822398	Column-based
10x.s2__TCTGTCGGTCTGGTTA-1	0.0604355	Column-based
10x.s2__TCTTAGTGTTGGTAGG-1	0.296702	Column-based
10x.s2__TCTTTGAGTAAGCGGT-1	0.323993	Column-based
10x.s2__TGAATCGAGAGGTGCT-1	1.08951e-05	Column-based
10x.s2__TGAATGCAGAGTCACG-1	5.08786e-06	Column-based
10x.s2__TGACGCGAGCGATCGA-1	0.125903	Column-based
10x.s2__TGAGACTCATGACAGG-1	0.249237	Column-based
10x.s2__TGAGGAGGTAAGTCAA-1	0.134674	Column-based
10x.s2__TGAGGGAAGGCATTTC-1	0.0803787	Column-based
10x.s2__TGAGTCAGTATGGGAC-1	0.110001	Column-based
10x.s2__TGATCTTTCATACGGT-1	0.115412	Column-based
10x.s2__TGATTCTTCCGGCAGT-1	0.109303	Column-based
10x.s2__TGATTTCGTCGTTGGC-1	7.65968e-06	Column-based
10x.s2__TGCAGATAGATGTTAG-1	0.105199	Column-based
10x.s2__TGCAGATGTAGATTGA-1	-1.90546e-05	Column-based
10x.s2__TGCAGGCGTGAGCCAA-1	0.237714	Column-based
10x.s2__TGCAGTAGTATCACCA-1	0.331424	Column-based
10x.s2__TGCATGATCCTTCTAA-1	-1.37639e-05	Column-based
10x.s2__TGCCGAGAGTGTACCT-1	0.112341	Column-based
10x.s2__TGCGACGCACGGGCTT-1	0.180822	Column-based
10x.s2__TGCGATATCTAGCCAA-1	0.180233	Column-based
10x.s2__TGCTCCATCTGCAGCG-1	0.0608549	Column-based
10x.s2__TGCTCGTGTATCCTTT-1	0.0479219	Column-based
10x.s2__TGCTTCGAGCCGATCC-1	-1.64981e-05	Column-based
10x.s2__TGCTTGCCACTGTTCC-1	0.404436	Column-based
10x.s2__TGGATCACAAGGATGC-1	0.106235	Column-based
10x.s2__TGGGAGAGTTTGGAAA-1	0.273618	Column-based
10x.s2__TGGGCGTGTCTTCCGT-1	0.254661	Column-based
10x.s2__TGGGCTGAGCAACCAG-1	0.116106	Column-based
10x.s2__TGGGTTAGTTTCTTAC-1	0.139751	Column-based
10x.s2__TGGTTAGCAACGGTAG-1	9.62609e-06	Column-based
10x.s2__TGTAACGCAGTAACCT-1	1.40646e-05	Column-based
10x.s2__TGTAAGCCATAGGTTC-1	0.0596026	Column-based
10x.s2__TGTAAGCGTAGAGCTG-1	0.254274	Column-based
10x.s2__TGTAGACCATCTATCT-1	0.195387	Column-based
10x.s2__TGTCAGACATTCGGGC-1	-9.56309e-06	Column-based
10x.s2__TGTCCACCAACAGATA-1	0.117041	Column-based
10x.s2__TGTCCACCAGTATGAA-1	0.246186	Column-based
10x.s2__TGTGATGGTTCCGCTT-1	0.15533	Column-based
10x.s2__TGTGCGGCAATCTGCA-1	0.282198	Column-based
10x.s2__TGTGCGGGTTGCATAC-1	0.209137	Column-based
10x.s2__TGTGGCGAGCGACTAG-1	0.103953	Column-based
10x.s2__TGTGGCGTCCCGAGTG-1	0.144341	Column-based
10x.s2__TGTGTGATCTCGCCTA-1	0.311985	Column-based
10x.s2__TGTTCATCACCAGACC-1	-6.89632e-06	Column-based
10x.s2__TGTTCATTCTCCCAAC-1	0.191866	Column-based
10x.s2__TGTTCTATCGACATAC-1	0.116472	Column-based
10x.s2__TGTTGAGCAAGCACCC-1	0.372879	Column-based
10x.s2__TTACAGGTCCACATAG-1	0.385515	Column-based
10x.s2__TTACCATCACATATCG-1	0.490103	Column-based
10x.s2__TTACCATGTACGTTCA-1	0.112139	Column-based
10x.s2__TTACCGCTCGTCAACA-1	0.089996	Column-based
10x.s2__TTACCGCTCGTTACCC-1	0.290951	Column-based
10x.s2__TTAGTCTCAAGACAAT-1	0.13515	Column-based
10x.s2__TTCAATCGTGCACAAG-1	0.0786618	Column-based
10x.s2__TTCACCGTCAAGTTGC-1	0.0892429	Column-based
10x.s2__TTCACGCGTCACATTG-1	5.73154e-06	Column-based
10x.s2__TTCACGCGTCCTATAG-1	0.115085	Column-based
10x.s2__TTCACGCGTTCGGTCG-1	0.139666	Column-based
10x.s2__TTCACGCTCCAGCTCT-1	0.0294232	Column-based
10x.s2__TTCAGGACATCTCAAG-1	0.0647661	Column-based
10x.s2__TTCATTGAGCGTACAG-1	0.320271	Column-based
10x.s2__TTCCACGCAGAACCGA-1	1.53917e-05	Column-based
10x.s2__TTCCGGTCACAGTACT-1	1.34602e-05	Column-based
10x.s2__TTCCGGTGTCGCAACC-1	-8.42856e-06	Column-based
10x.s2__TTCCGTGAGGATGAGA-1	-6.69874e-06	Column-based
10x.s2__TTCCTAACACACCTTC-1	0.0751338	Column-based
10x.s2__TTCGGTCCATGTGCCG-1	0.374951	Column-based
10x.s2__TTCTAGTCATTACGGT-1	0.0834236	Column-based
10x.s2__TTCTTCCTCACCCTGT-1	0.157811	Column-based
10x.s2__TTCTTGAGTGCTGCAC-1	0.212553	Column-based
10x.s2__TTCTTGAGTGGACCTC-1	1.58547e-06	Column-based
10x.s2__TTGAACGCATTGCTGA-1	1.55627e-07	Column-based
10x.s2__TTGACCCAGTCACTGT-1	0.0756507	Column-based
10x.s2__TTGATGGGTTCCGCTT-1	0.0380028	Column-based
10x.s2__TTGCCTGAGGCTAACG-1	0.0254767	Column-based
10x.s2__TTGCCTGCACTTCTCG-1	0.0174263	Column-based
10x.s2__TTGCTGCTCCTACCGT-1	0.075857	Column-based
10x.s2__TTGCTGCTCGTGGCTG-1	3.84949e-06	Column-based
10x.s2__TTGGGATAGTATTCCG-1	0.0217178	Column-based
10x.s2__TTGGGCGCACGTATAC-1	0.158567	Column-based
10x.s2__TTGGTTTGTACCGGCT-1	0.291678	Column-based
10x.s2__TTGTGGAGTCCAACGC-1	0.226285	Column-based
10x.s2__TTGTGTTTCACCCATC-1	-1.35801e-06	Column-based
10x.s2__TTGTTGTGTAACTTCG-1	0.142628	Column-based
10x.s2__TTGTTTGCAGCTAACT-1	0.135058	Column-based
10x.s2__TTGTTTGCATCGCTGG-1	0.106088	Column-based
10x.s2__TTTACCACACAGCATT-1	0.159419	Column-based
10x.s2__TTTACGTGTCACCGCA-1	0.108564	Column-based
10x.s2__TTTACTGAGGGCAATC-1	0.242226	Column-based
10x.s2__TTTACTGTCACTGGGC-1	0.21903	Column-based
10x.s2__TTTATGCGTCTACTGA-1	0.0793841	Column-based
10x.s2__TTTCACATCCGATCTC-1	0.03557	Column-based
10x.s2__TTTCATGAGAGGACTC-1	0.0801493	Column-based
10x.s2__TTTCATGCAGCGGTCT-1	0.226857	Column-based
10x.s2__TTTCATGCATCCGTGG-1	4.09163e-06	Column-based
10x.s2__TTTCCTCGTAGATTGA-1	0.241043	Column-based
10x.s2__TTTCCTCTCCATTGTT-1	0.103752	Column-based
10x.s2__TTTCGATTCAACTACG-1	0.139246	Column-based
10x.s2__TTTCGATTCGTTTACT-1	0.115055	Column-based
10x.s2__TTTGATCCAAACTCGT-1	0.107506	Column-based
10x.s2__TTTGATCTCCGGACTG-1	0.266152	Column-based
10x.s2__TTTGGTTCATGACGTT-1	0.187935	Column-based
Suc.s1__AACAACCAGACGCATG-1	0.19519	Centrifugation-based
Suc.s1__ACAAGCTGTTCTCCCA-1	0.301139	Centrifugation-based
Suc.s1__ACAAGCTTCGGCCAAC-1	0.0481416	Centrifugation-based
Suc.s1__ACATCGAAGAAACCAT-1	1.09624e-05	Centrifugation-based
Suc.s1__ACTTAGGAGTCTTCCC-1	0.262654	Centrifugation-based
Suc.s1__AGACCCGAGGCTTTCA-1	0.0432354	Centrifugation-based
Suc.s1__AGACCCGTCCTGTACC-1	0.0788351	Centrifugation-based
Suc.s1__AGACTCAGTCTGTAAC-1	0.109557	Centrifugation-based
Suc.s1__AGAGAGCGTAGCTTTG-1	-6.26588e-06	Centrifugation-based
Suc.s1__AGGACTTTCGGCCAAC-1	0.220142	Centrifugation-based
Suc.s1__AGTAACCCACTGCGTG-1	0.255669	Centrifugation-based
Suc.s1__AGTTAGCCAGCTGTCG-1	0.160566	Centrifugation-based
Suc.s1__ATCCACCCAGACACAG-1	0.0169497	Centrifugation-based
Suc.s1__ATCGTCCTCGAGTTGT-1	0.151773	Centrifugation-based
Suc.s1__ATGAAAGCATGAGTAA-1	0.19957	Centrifugation-based
Suc.s1__ATTACCTTCAGGACAG-1	0.209622	Centrifugation-based
Suc.s1__ATTCAGGGTGCGAGTA-1	3.69542e-06	Centrifugation-based
Suc.s1__CAACAACTCTTGATTC-1	0.0838612	Centrifugation-based
Suc.s1__CAACGATTCGCTGTTC-1	0.067243	Centrifugation-based
Suc.s1__CACAGGCAGTCTGGTT-1	0.0175244	Centrifugation-based
Suc.s1__CAGAGCCAGTCTTCGA-1	0.106517	Centrifugation-based
Suc.s1__CATAAGCCAGCGATTT-1	0.215428	Centrifugation-based
Suc.s1__CATCCCATCGTGTCAA-1	0.141038	Centrifugation-based
Suc.s1__CCCGAAGCAACTGCTA-1	0.127191	Centrifugation-based
Suc.s1__CCCTCAAAGCCTGTCG-1	0.111044	Centrifugation-based
Suc.s1__CCGTAGGAGCACTCGC-1	0.405475	Centrifugation-based
Suc.s1__CCTCAGTCAGTAGAGC-1	0.150941	Centrifugation-based
Suc.s1__CGAGGCTAGGCGCTTC-1	0.299997	Centrifugation-based
Suc.s1__CGAGTGCGTTCGGACC-1	0.142132	Centrifugation-based
Suc.s1__CGATGCGGTGATGTAA-1	0.14052	Centrifugation-based
Suc.s1__CGGAACCGTTGTTGAC-1	0.207148	Centrifugation-based
Suc.s1__CGGGTCAAGGCGTTGA-1	0.0593357	Centrifugation-based
Suc.s1__CGGGTCAGTTGCGGAA-1	0.110009	Centrifugation-based
Suc.s1__CGTCCATCACATATGC-1	0.303481	Centrifugation-based
Suc.s1__CTAGGTACAGCGAACA-1	0.13662	Centrifugation-based
Suc.s1__CTCAGAAGTACGCTAT-1	0.409343	Centrifugation-based
Suc.s1__CTGAGCGCACTACGGC-1	0.247679	Centrifugation-based
Suc.s1__GACACGCGTTAACAGA-1	0.223319	Centrifugation-based
Suc.s1__GACCCAGTCATCGACA-1	0.114104	Centrifugation-based
Suc.s1__GACTGATTCCCAGCGA-1	0.166055	Centrifugation-based
Suc.s1__GAGTTACCAGCGTACC-1	0.272819	Centrifugation-based
Suc.s1__GAGTTTGTCCATCACC-1	0.280086	Centrifugation-based
Suc.s1__GATCACATCCCTTGTG-1	0.539024	Centrifugation-based
Suc.s1__GATGACTCATCGATCA-1	0.134926	Centrifugation-based
Suc.s1__GATGAGGAGGCGATAC-1	0.210857	Centrifugation-based
Suc.s1__GATGTTGTCAGCGCGT-1	0.204668	Centrifugation-based
Suc.s1__GCGATCGCAATTAGGA-1	0.344951	Centrifugation-based
Suc.s1__GCTTTCGCATGGAATA-1	7.47873e-06	Centrifugation-based
Suc.s1__GGAACCCTCTGTCGTC-1	0.294811	Centrifugation-based
Suc.s1__GGTAACTCACGATAGG-1	0.338849	Centrifugation-based
Suc.s1__GGTGTCGAGCAGGTCA-1	0.4583	Centrifugation-based
Suc.s1__GGTGTTAGTATGCGGA-1	0.328854	Centrifugation-based
Suc.s1__GTCACGGGTGTTCGTA-1	0.479292	Centrifugation-based
Suc.s1__GTCATCCAGAGTCTGG-1	0.345041	Centrifugation-based
Suc.s1__GTCCCATGTGTAGCAG-1	0.386799	Centrifugation-based
Suc.s1__GTGAGTTAGTTAACAG-1	0.341756	Centrifugation-based
Suc.s1__GTTGTGACATGACTAC-1	0.214608	Centrifugation-based
Suc.s1__TACCGGGTCCTCGCAT-1	0.405434	Centrifugation-based
Suc.s1__TACTTGTAGTCGTCTA-1	0.113032	Centrifugation-based
Suc.s1__TAGGAGGAGTGGACTG-1	0.255371	Centrifugation-based
Suc.s1__TATCCTAGTGTCTTCC-1	0.384524	Centrifugation-based
Suc.s1__TATTCCAGTCATTCCC-1	0.180792	Centrifugation-based
Suc.s1__TCATGTTAGTAGGATT-1	-5.04888e-06	Centrifugation-based
Suc.s1__TCCCATGGTGTTTCTT-1	-3.04923e-06	Centrifugation-based
Suc.s1__TCCTGCAGTTCGTAAC-1	0.16549	Centrifugation-based
Suc.s1__TCGTGGGGTAACACGG-1	0.113616	Centrifugation-based
Suc.s1__TGAGACTTCGCACGGT-1	0.2779	Centrifugation-based
Suc.s1__TGAGCGCTCAGGTAAA-1	0.24547	Centrifugation-based
Suc.s1__TGATGCAAGCTGTGCC-1	0.216862	Centrifugation-based
Suc.s1__TGTGAGTCACTTTATC-1	0.34633	Centrifugation-based
Suc.s1__TGTGATGGTAGTGATA-1	0.323423	Centrifugation-based
Suc.s1__TTACAGGTCTTGGTGA-1	0.353521	Centrifugation-based
Suc.s1__TTCAATCAGATTACCC-1	0.50382	Centrifugation-based
Suc.s1__TTCAGGAGTGATACAA-1	0.375301	Centrifugation-based
Suc.s1__TTCATTGAGTAGCAAT-1	0.0572793	Centrifugation-based
Suc.s1__TTCCTCTGTCTGCCTT-1	0.0507145	Centrifugation-based
Suc.s1__TTCTTCCCAGCATCTA-1	0.515759	Centrifugation-based
Suc.s1__TTGATGGGTACCGCGT-1	0.106209	Centrifugation-based
Suc.s1__TTGGGTAGTTTACCAG-1	0.228863	Centrifugation-based
Suc.s1__TTGTGTTGTAGACGTG-1	0.28003	Centrifugation-based
Suc.s1__TTGTTTGAGTCAGAGC-1	0.159139	Centrifugation-based
Suc.s1__TTTGATCGTCAACATC-1	0.195453	Centrifugation-based
Suc.s2__AACAACCCACGGCGTT-1	0.413428	Centrifugation-based
Suc.s2__AACCACAGTGACACAG-1	0.151721	Centrifugation-based
Suc.s2__AAGTACCTCAGACCGC-1	0.534753	Centrifugation-based
Suc.s2__AATGCCAAGGTAAAGG-1	0.0423205	Centrifugation-based
Suc.s2__AGACAAAGTTCCAAAC-1	0.57106	Centrifugation-based
Suc.s2__AGCGATTCAACAGTGG-1	0.139038	Centrifugation-based
Suc.s2__ATCACAGGTCATCCCT-1	0.600295	Centrifugation-based
Suc.s2__CACGGGTCAGCTGTTA-1	0.611193	Centrifugation-based
Suc.s2__CCACTTGAGCGGGTTA-1	0.441771	Centrifugation-based
Suc.s2__CCCTGATAGATGCAGC-1	0.259296	Centrifugation-based
Suc.s2__CCTTCAGGTGCCTACG-1	0.422011	Centrifugation-based
Suc.s2__CGGGCATAGATAGCTA-1	0.619631	Centrifugation-based
Suc.s2__CGGGTCAGTAGAGGAA-1	0.447098	Centrifugation-based
Suc.s2__CTACCTGGTGTGTGGA-1	0.26743	Centrifugation-based
Suc.s2__GAACACTCAAATACGA-1	0.326752	Centrifugation-based
Suc.s2__GATCCCTTCTGTCTCG-1	0.149559	Centrifugation-based
Suc.s2__GATGTTGAGGTGCTGA-1	0.673089	Centrifugation-based
Suc.s2__GCATCTCTCAACTACG-1	0.746665	Centrifugation-based
Suc.s2__GCGGAAAAGTAGATCA-1	0.302466	Centrifugation-based
Suc.s2__GCTACCTGTCAGGTGA-1	0.347532	Centrifugation-based
Suc.s2__GTACAACAGCACTGGA-1	0.548325	Centrifugation-based
Suc.s2__GTAGGAGAGACAACTA-1	0.271813	Centrifugation-based
Suc.s2__GTTTGGATCAAACCCA-1	0.378533	Centrifugation-based
Suc.s2__TATTCCATCACCTACC-1	0.344988	Centrifugation-based
Suc.s2__TCCTCGAAGAATCGCG-1	0.356534	Centrifugation-based
Suc.s2__TCTATCAGTACGAGTG-1	0.342455	Centrifugation-based
Suc.s2__TGCAGTAAGTTTGCTG-1	0.549717	Centrifugation-based
Suc.s2__TGGGATTAGGTATTGA-1	0.501682	Centrifugation-based
Suc.s2__TGTTGGATCTGAGAAA-1	0.482196	Centrifugation-based
Suc.s2__TTGTTCATCATCTCTA-1	0.506914	Centrifugation-based
Suc.s2__TTTACTGAGCAACAAT-1	0.520899	Centrifugation-based
S2.s1__AAACCCATCAATGCAC-1	0.21667	Machine-assisted
S2.s1__AAACGAAAGACGATAT-1	0.284106	Machine-assisted
S2.s1__AAACGAAAGTAAAGCT-1	0.662796	Machine-assisted
S2.s1__AAAGAACCAAGTGCTT-1	0.670534	Machine-assisted
S2.s1__AAAGGATCAAATGAGT-1	0.133557	Machine-assisted
S2.s1__AAAGGATGTCTAACTG-1	0.114281	Machine-assisted
S2.s1__AAAGGGCTCGCAGTTA-1	0.489598	Machine-assisted
S2.s1__AAAGGTATCCCGATCT-1	0.416386	Machine-assisted
S2.s1__AAAGTCCCACCCTATC-1	0.584571	Machine-assisted
S2.s1__AAAGTCCGTCAGGTAG-1	0.609105	Machine-assisted
S2.s1__AAAGTGAGTGTCATTG-1	0.517998	Machine-assisted
S2.s1__AAAGTGATCGCTTACC-1	0.109006	Machine-assisted
S2.s1__AACAAAGCACAGCCTG-1	0.325997	Machine-assisted
S2.s1__AACAAAGGTGGTTTAC-1	0.704215	Machine-assisted
S2.s1__AACACACTCATTGCGA-1	0.786052	Machine-assisted
S2.s1__AACCACATCACTTCTA-1	0.291947	Machine-assisted
S2.s1__AACCCAAGTGGCTTAT-1	0.664232	Machine-assisted
S2.s1__AACCTGAAGGTCCTGC-1	0.276095	Machine-assisted
S2.s1__AACCTTTGTTTACCAG-1	0.252585	Machine-assisted
S2.s1__AACGGGACAACTGTGT-1	0.223527	Machine-assisted
S2.s1__AACGGGAGTCTTCCGT-1	0.150675	Machine-assisted
S2.s1__AACGGGAGTTACGTAC-1	0.379721	Machine-assisted
S2.s1__AACGGGATCGGACCAC-1	0.538287	Machine-assisted
S2.s1__AACGGGATCTGACAGT-1	0.372531	Machine-assisted
S2.s1__AACGTCAGTTAGTTCG-1	0.221808	Machine-assisted
S2.s1__AACGTCATCCAAGCAT-1	0.771178	Machine-assisted
S2.s1__AACGTCATCCACAGCG-1	0.540003	Machine-assisted
S2.s1__AACTTCTCAATTCTCT-1	0.055501	Machine-assisted
S2.s1__AACTTCTCACTGATTG-1	0.69199	Machine-assisted
S2.s1__AAGAACAAGATAGCAT-1	-5.95413e-07	Machine-assisted
S2.s1__AAGAACAGTACAGAAT-1	0.352189	Machine-assisted
S2.s1__AAGAACAGTGCTAGCC-1	0.107615	Machine-assisted
S2.s1__AAGAACATCATACGAC-1	0.6462	Machine-assisted
S2.s1__AAGACAAAGGTAGGCT-1	0.304465	Machine-assisted
S2.s1__AAGACAAGTAGCGTAG-1	0.446736	Machine-assisted
S2.s1__AAGATAGCACCCGTAG-1	0.558294	Machine-assisted
S2.s1__AAGCATCGTACCATAC-1	0.114905	Machine-assisted
S2.s1__AAGCATCTCACTTATC-1	0.498713	Machine-assisted
S2.s1__AAGGAATTCGCTGTTC-1	0.490948	Machine-assisted
S2.s1__AAGTCGTAGGCACTCC-1	0.713031	Machine-assisted
S2.s1__AAGTCGTTCTGTCGCT-1	0.18461	Machine-assisted
S2.s1__AATAGAGAGTGCAGCA-1	0.397148	Machine-assisted
S2.s1__AATAGAGAGTTTCTTC-1	0.386286	Machine-assisted
S2.s1__AATAGAGCAAAGGGTC-1	0.782129	Machine-assisted
S2.s1__AATCGACTCTCTTGCG-1	0.563625	Machine-assisted
S2.s1__AATCGTGAGTTGGGAC-1	0.229341	Machine-assisted
S2.s1__AATGAAGCAGCATACT-1	0.389142	Machine-assisted
S2.s1__AATGAAGTCGCCTTTG-1	0.762762	Machine-assisted
S2.s1__AATGCCAAGTTGGGAC-1	0.651157	Machine-assisted
S2.s1__AATGGAATCATCAGTG-1	0.255813	Machine-assisted
S2.s1__AATTCCTAGCTCTATG-1	0.803107	Machine-assisted
S2.s1__AATTCCTTCGATACGT-1	0.336571	Machine-assisted
S2.s1__AATTTCCCATGGCCAC-1	0.25211	Machine-assisted
S2.s1__AATTTCCGTTTGGAGG-1	0.280714	Machine-assisted
S2.s1__ACAAAGACAGACACCC-1	0.208057	Machine-assisted
S2.s1__ACAACCAGTACGTTCA-1	0.353139	Machine-assisted
S2.s1__ACAAGCTAGAGTTGCG-1	0.247704	Machine-assisted
S2.s1__ACAAGCTGTTAGAAAC-1	0.605486	Machine-assisted
S2.s1__ACACAGTCATCCCACT-1	0.560832	Machine-assisted
S2.s1__ACACCAAGTCGCATGC-1	0.658282	Machine-assisted
S2.s1__ACACCAATCAGGTAAA-1	0.486919	Machine-assisted
S2.s1__ACACGCGTCCTTATCA-1	0.213807	Machine-assisted
S2.s1__ACACTGAGTCTGTAGT-1	0.117676	Machine-assisted
S2.s1__ACACTGATCTCGTCAC-1	0.450942	Machine-assisted
S2.s1__ACATCCCGTATCCTCC-1	0.394479	Machine-assisted
S2.s1__ACATCGAGTCTAACGT-1	0.644135	Machine-assisted
S2.s1__ACATGCATCTTCACAT-1	0.411606	Machine-assisted
S2.s1__ACATTTCTCACCTCTG-1	0.719768	Machine-assisted
S2.s1__ACCAAACCATGCCGGT-1	0.436159	Machine-assisted
S2.s1__ACCACAACAAGAAATC-1	0.684706	Machine-assisted
S2.s1__ACCACAATCTTCCTAA-1	0.142991	Machine-assisted
S2.s1__ACCATTTAGATACGAT-1	0.250799	Machine-assisted
S2.s1__ACCATTTTCGCCGAGT-1	0.3979	Machine-assisted
S2.s1__ACCCAAACAAGCGAGT-1	0.620911	Machine-assisted
S2.s1__ACCCAAACATCCGGTG-1	0.22196	Machine-assisted
S2.s1__ACCCTCAAGTAGGCCA-1	0.648623	Machine-assisted
S2.s1__ACCCTCAGTTTAGACC-1	0.28977	Machine-assisted
S2.s1__ACCTACCCAAATAGCA-1	0.663281	Machine-assisted
S2.s1__ACCTACCCAATGTCAC-1	0.302951	Machine-assisted
S2.s1__ACCTGAACACAAGCCC-1	0.666673	Machine-assisted
S2.s1__ACCTGAAGTATTCCGA-1	0.600521	Machine-assisted
S2.s1__ACCTGTCAGGGTACGT-1	0.787943	Machine-assisted
S2.s1__ACCTGTCGTCTGTGAT-1	0.341843	Machine-assisted
S2.s1__ACGATCAGTCGCATGC-1	0.344027	Machine-assisted
S2.s1__ACGATGTAGTAAGGGA-1	0.249412	Machine-assisted
S2.s1__ACGCACGTCACCCTTG-1	0.393905	Machine-assisted
S2.s1__ACGCACGTCCTAGCCT-1	0.369686	Machine-assisted
S2.s1__ACGGAAGCACCGGAAA-1	0.230199	Machine-assisted
S2.s1__ACGGGTCTCACGAACT-1	0.271141	Machine-assisted
S2.s1__ACGGTTACATACATCG-1	0.457672	Machine-assisted
S2.s1__ACGTAACCATGGGTTT-1	0.37878	Machine-assisted
S2.s1__ACGTACACATAGTCAC-1	0.222192	Machine-assisted
S2.s1__ACGTACAGTATGGAGC-1	0.511899	Machine-assisted
S2.s1__ACGTACAGTGTTCGTA-1	0.345872	Machine-assisted
S2.s1__ACGTACATCAAGTGGG-1	0.500209	Machine-assisted
S2.s1__ACGTACATCCGAGAAG-1	0.631371	Machine-assisted
S2.s1__ACGTAGTCATAATCCG-1	0.300436	Machine-assisted
S2.s1__ACGTCCTCATCCAACA-1	0.562382	Machine-assisted
S2.s1__ACGTTCCCAATTCACG-1	0.781959	Machine-assisted
S2.s1__ACGTTCCTCCGGTAGC-1	0.651005	Machine-assisted
S2.s1__ACTACGAGTGTCGATT-1	0.372571	Machine-assisted
S2.s1__ACTATGGGTGTTAAAG-1	0.255623	Machine-assisted
S2.s1__ACTATGGGTTGACTAC-1	0.210702	Machine-assisted
S2.s1__ACTATTCGTGCTCGTG-1	0.507224	Machine-assisted
S2.s1__ACTCCCACAGCTTTCC-1	0.255198	Machine-assisted
S2.s1__ACTCTCGGTTCGGGTC-1	0.544477	Machine-assisted
S2.s1__ACTCTCGTCGTTCATT-1	0.459475	Machine-assisted
S2.s1__ACTGATGCAACTGGTT-1	0.466174	Machine-assisted
S2.s1__ACTGATGGTGCTATTG-1	0.28347	Machine-assisted
S2.s1__ACTGCAATCCCACAGG-1	0.65224	Machine-assisted
S2.s1__ACTGTCCTCTCATTAC-1	0.66109	Machine-assisted
S2.s1__ACTTAGGAGATCCAAA-1	0.362048	Machine-assisted
S2.s1__ACTTAGGCACAACATC-1	0.106147	Machine-assisted
S2.s1__ACTTATCAGATGCAGC-1	0.535046	Machine-assisted
S2.s1__ACTTCGCAGCGTCGAA-1	0.517766	Machine-assisted
S2.s1__ACTTCGCTCGACGACC-1	0.312759	Machine-assisted
S2.s1__AGAAATGAGGGCCAAT-1	0.256283	Machine-assisted
S2.s1__AGAAATGGTAACAGTA-1	0.112855	Machine-assisted
S2.s1__AGAAATGGTGAATTGA-1	0.169006	Machine-assisted
S2.s1__AGAACAATCATTGTTC-1	0.371008	Machine-assisted
S2.s1__AGAACCTAGGCCTGCT-1	0.248309	Machine-assisted
S2.s1__AGAACCTGTCGTAATC-1	0.507276	Machine-assisted
S2.s1__AGAACCTGTGCTGTCG-1	0.599041	Machine-assisted
S2.s1__AGAACCTGTGTAGCAG-1	0.770864	Machine-assisted
S2.s1__AGAAGCGTCATCTCTA-1	0.299397	Machine-assisted
S2.s1__AGAAGTACAGAGTGTG-1	0.711917	Machine-assisted
S2.s1__AGACAAAGTCAGGTAG-1	0.729043	Machine-assisted
S2.s1__AGACACTCAAGTGTCT-1	0.493184	Machine-assisted
S2.s1__AGACACTGTGATTCTG-1	0.481826	Machine-assisted
S2.s1__AGACACTGTTGAGTCT-1	0.596539	Machine-assisted
S2.s1__AGACCATAGTTGAATG-1	0.513812	Machine-assisted
S2.s1__AGACCCGGTCACTTCC-1	0.43435	Machine-assisted
S2.s1__AGACCCGTCAGGAGAC-1	0.757095	Machine-assisted
S2.s1__AGAGAATAGATTGTGA-1	0.228373	Machine-assisted
S2.s1__AGAGAGCCAACCTAAC-1	0.375761	Machine-assisted
S2.s1__AGAGAGCCACTGAGTT-1	0.142667	Machine-assisted
S2.s1__AGAGCAGAGTGATAAC-1	0.634842	Machine-assisted
S2.s1__AGAGCAGCAACGACTT-1	0.362665	Machine-assisted
S2.s1__AGAGCAGCATAGCACT-1	0.136662	Machine-assisted
S2.s1__AGAGCCCAGCCTATTG-1	0.444195	Machine-assisted
S2.s1__AGAGCCCTCCACACCT-1	0.513376	Machine-assisted
S2.s1__AGATAGACAGGTTCCG-1	0.537624	Machine-assisted
S2.s1__AGATAGAGTCCAGTTA-1	0.786005	Machine-assisted
S2.s1__AGATCCAAGACTCTTG-1	0.223426	Machine-assisted
S2.s1__AGATCCACAGCTACAT-1	0.394142	Machine-assisted
S2.s1__AGCCACGAGACTTCAC-1	0.707929	Machine-assisted
S2.s1__AGCCAGCAGAGAGCAA-1	0.25492	Machine-assisted
S2.s1__AGCTACAAGTATGTAG-1	0.772111	Machine-assisted
S2.s1__AGCTACACAATACCCA-1	0.330286	Machine-assisted
S2.s1__AGCTACAGTCCCTCAT-1	0.419706	Machine-assisted
S2.s1__AGCTACAGTTGACTAC-1	0.418482	Machine-assisted
S2.s1__AGCTCAAAGCCTTTGA-1	0.533715	Machine-assisted
S2.s1__AGGAAATCATAGAAAC-1	0.629941	Machine-assisted
S2.s1__AGGACGAGTTCTCACC-1	0.603409	Machine-assisted
S2.s1__AGGACTTCAAGTTGGG-1	0.697855	Machine-assisted
S2.s1__AGGACTTCAATGGCCC-1	0.520824	Machine-assisted
S2.s1__AGGACTTGTGTCCCTT-1	0.255217	Machine-assisted
S2.s1__AGGACTTTCTATACGG-1	0.45014	Machine-assisted
S2.s1__AGGATAAGTGGTCTGC-1	0.413432	Machine-assisted
S2.s1__AGGATCTCAACTGTGT-1	0.480617	Machine-assisted
S2.s1__AGGCATTAGCGTGAAC-1	0.463514	Machine-assisted
S2.s1__AGGCATTCACTAGTAC-1	0.346094	Machine-assisted
S2.s1__AGGCCACAGGCTTCCG-1	0.217061	Machine-assisted
S2.s1__AGGCCACCACAGCGCT-1	0.389129	Machine-assisted
S2.s1__AGGCCACTCCAAGCTA-1	0.358586	Machine-assisted
S2.s1__AGGCTGCCAGGGACTA-1	0.571771	Machine-assisted
S2.s1__AGGCTGCGTGTGTGGA-1	0.608511	Machine-assisted
S2.s1__AGGGCCTTCCTATGGA-1	0.692271	Machine-assisted
S2.s1__AGGGCTCAGCAATTAG-1	0.623334	Machine-assisted
S2.s1__AGGGCTCCAGGCGAAT-1	0.339717	Machine-assisted
S2.s1__AGGGCTCCATGCCGCA-1	0.736298	Machine-assisted
S2.s1__AGGGCTCTCAGCTGAT-1	0.357762	Machine-assisted
S2.s1__AGGGTCCGTACAACGG-1	0.777814	Machine-assisted
S2.s1__AGGGTGATCCGGACGT-1	0.224537	Machine-assisted
S2.s1__AGGGTTTGTGAGATCG-1	0.132631	Machine-assisted
S2.s1__AGGGTTTTCGTTGTAG-1	0.61058	Machine-assisted
S2.s1__AGGTCATGTCAACACT-1	0.362194	Machine-assisted
S2.s1__AGGTCTACATGAAGCG-1	0.795623	Machine-assisted
S2.s1__AGGTGTTAGTCGCCCA-1	0.398964	Machine-assisted
S2.s1__AGGTGTTGTTTACCAG-1	0.720154	Machine-assisted
S2.s1__AGTACTGCACTGAGGA-1	0.637571	Machine-assisted
S2.s1__AGTCTCCAGAGAGTGA-1	0.564004	Machine-assisted
S2.s1__AGTCTCCTCGCCGATG-1	0.513922	Machine-assisted
S2.s1__AGTGATCAGACGAGCT-1	0.280681	Machine-assisted
S2.s1__AGTGCCGCATGACGGA-1	0.511609	Machine-assisted
S2.s1__AGTGTTGCATCACGGC-1	0.523967	Machine-assisted
S2.s1__AGTGTTGGTAACATGA-1	0.398713	Machine-assisted
S2.s1__AGTTAGCGTTAGAAGT-1	0.65627	Machine-assisted
S2.s1__AGTTCCCTCATTCGGA-1	0.64387	Machine-assisted
S2.s1__AGTTCGACACTCCCTA-1	0.616477	Machine-assisted
S2.s1__ATACCGATCCGTCCTA-1	9.67046e-06	Machine-assisted
S2.s1__ATACCTTAGGCTATCT-1	0.302019	Machine-assisted
S2.s1__ATACCTTCAACGGCTC-1	0.22563	Machine-assisted
S2.s1__ATACTTCCAGGTAGTG-1	0.369377	Machine-assisted
S2.s1__ATACTTCTCCTTATGT-1	0.24957	Machine-assisted
S2.s1__ATACTTCTCGACGACC-1	0.219228	Machine-assisted
S2.s1__ATAGAGAGTGTGTCGC-1	0.63142	Machine-assisted
S2.s1__ATAGGCTAGGGTATAT-1	0.258719	Machine-assisted
S2.s1__ATATCCTTCAACACCA-1	0.621426	Machine-assisted
S2.s1__ATATCCTTCGGTAAGG-1	0.411626	Machine-assisted
S2.s1__ATCACAGAGCCGTAAG-1	0.778865	Machine-assisted
S2.s1__ATCACAGTCCTGTTGC-1	0.224194	Machine-assisted
S2.s1__ATCACGAGTAGGGAGG-1	0.528996	Machine-assisted
S2.s1__ATCACTTAGATGAAGG-1	0.638937	Machine-assisted
S2.s1__ATCACTTGTCATCCGG-1	0.134811	Machine-assisted
S2.s1__ATCAGGTAGCCGATAG-1	0.554799	Machine-assisted
S2.s1__ATCCACCGTTCTCCAC-1	0.661245	Machine-assisted
S2.s1__ATCCCTGAGACTCCGC-1	0.490674	Machine-assisted
S2.s1__ATCCCTGGTCCAAATC-1	0.698384	Machine-assisted
S2.s1__ATCCGTCTCACGATCA-1	0.729132	Machine-assisted
S2.s1__ATCCTATGTCACATTG-1	0.443564	Machine-assisted
S2.s1__ATCCTATGTGTGTTTG-1	0.146471	Machine-assisted
S2.s1__ATCGATGCAGCGGATA-1	0.335859	Machine-assisted
S2.s1__ATCGGATGTGTAACGG-1	0.312024	Machine-assisted
S2.s1__ATCGGCGCAAGACCTT-1	0.381991	Machine-assisted
S2.s1__ATCGTAGCAACACGTT-1	0.807217	Machine-assisted
S2.s1__ATCGTAGCAAGATTGA-1	0.0194274	Machine-assisted
S2.s1__ATCGTCCGTACATACC-1	0.23542	Machine-assisted
S2.s1__ATCGTGACAGTTGCGC-1	0.554026	Machine-assisted
S2.s1__ATCTCTAAGGCATCGA-1	0.43742	Machine-assisted
S2.s1__ATCTTCACAATCGAAA-1	0.354234	Machine-assisted
S2.s1__ATGACCAGTCTTCTAT-1	0.367179	Machine-assisted
S2.s1__ATGACCATCTATACGG-1	0.249579	Machine-assisted
S2.s1__ATGATCGCAGCGCTTG-1	0.4832	Machine-assisted
S2.s1__ATGCATGCAATACGAA-1	0.193806	Machine-assisted
S2.s1__ATGCCTCAGACTTAAG-1	0.249557	Machine-assisted
S2.s1__ATGGAGGCAGTCTCTC-1	0.360863	Machine-assisted
S2.s1__ATGGATCCATACCATG-1	0.148563	Machine-assisted
S2.s1__ATGGGTTGTATTGGCT-1	0.353277	Machine-assisted
S2.s1__ATGGTTGAGGTAGCCA-1	0.480001	Machine-assisted
S2.s1__ATGGTTGTCAACTTTC-1	0.425514	Machine-assisted
S2.s1__ATGTCCCCAGTTAGAA-1	0.716283	Machine-assisted
S2.s1__ATGTCCCTCCCAGCGA-1	0.535945	Machine-assisted
S2.s1__ATGTCTTTCAACTGGT-1	0.433432	Machine-assisted
S2.s1__ATTATCCTCACCATCC-1	0.546134	Machine-assisted
S2.s1__ATTATCCTCTGGGCAC-1	0.373944	Machine-assisted
S2.s1__ATTATCCTCTGGGCCA-1	0.615228	Machine-assisted
S2.s1__ATTCACTGTTGGTACT-1	0.674048	Machine-assisted
S2.s1__ATTCCATCAAGTGGTG-1	0.714869	Machine-assisted
S2.s1__ATTCCCGTCTTCGTAT-1	0.596467	Machine-assisted
S2.s1__ATTCCTAGTGAGTTGG-1	0.664478	Machine-assisted
S2.s1__ATTCTACGTTCGTTCC-1	0.194755	Machine-assisted
S2.s1__ATTGGGTGTCACAGAG-1	0.567513	Machine-assisted
S2.s1__ATTTCACAGTCGAAGC-1	0.66082	Machine-assisted
S2.s1__ATTTCACGTACTAAGA-1	0.338185	Machine-assisted
S2.s1__ATTTCTGAGCGTGAGT-1	0.141397	Machine-assisted
S2.s1__CAAAGAATCATGAAAG-1	0.284326	Machine-assisted
S2.s1__CAACAACCAAGAGAGA-1	0.55434	Machine-assisted
S2.s1__CAACAGTTCGCCCAGA-1	0.497916	Machine-assisted
S2.s1__CAACCAACACGTACAT-1	0.647069	Machine-assisted
S2.s1__CAACCTCAGTTGGAAT-1	0.506896	Machine-assisted
S2.s1__CAACCTCGTGCAGGAT-1	0.48381	Machine-assisted
S2.s1__CAAGAGGAGGCCACCT-1	0.113867	Machine-assisted
S2.s1__CAATTTCCAGGATCTT-1	0.376566	Machine-assisted
S2.s1__CACAACAGTTCACGAT-1	0.202577	Machine-assisted
S2.s1__CACAACATCTGAATGC-1	0.603615	Machine-assisted
S2.s1__CACACAAAGATACGAT-1	0.22856	Machine-assisted
S2.s1__CACGAATGTGGAATGC-1	0.357359	Machine-assisted
S2.s1__CACGAATTCTTTCAGT-1	0.363481	Machine-assisted
S2.s1__CACGTGGCAACCAACT-1	0.22952	Machine-assisted
S2.s1__CACGTGGCAATTTCGG-1	0.142922	Machine-assisted
S2.s1__CACGTTCAGGTAGTAT-1	0.223227	Machine-assisted
S2.s1__CACTAAGAGAGGCTGT-1	0.838662	Machine-assisted
S2.s1__CACTAAGAGCGGTAAC-1	0.110151	Machine-assisted
S2.s1__CACTAAGCAGGCATTT-1	0.472855	Machine-assisted
S2.s1__CACTAAGTCCAATGCA-1	0.419719	Machine-assisted
S2.s1__CACTAAGTCGCACTCT-1	0.638823	Machine-assisted
S2.s1__CACTGAAAGTGGTTGG-1	0.546307	Machine-assisted
S2.s1__CACTGTCCATGATGCT-1	0.486001	Machine-assisted
S2.s1__CACTGTCTCTCGGCTT-1	0.115754	Machine-assisted
S2.s1__CACTGTCTCTTTGCTA-1	0.493037	Machine-assisted
S2.s1__CAGATACTCAAGTTGC-1	0.563661	Machine-assisted
S2.s1__CAGATCATCACTACTT-1	0.570567	Machine-assisted
S2.s1__CAGCAATCAACGCCCA-1	0.809559	Machine-assisted
S2.s1__CAGCACGTCGCCTTTG-1	0.719958	Machine-assisted
S2.s1__CAGCAGCCACGGTGTC-1	0.276824	Machine-assisted
S2.s1__CAGCAGCTCCACTTTA-1	0.507091	Machine-assisted
S2.s1__CAGCCAGAGTCGCGAA-1	0.391752	Machine-assisted
S2.s1__CAGCGTGCAATTGAGA-1	0.495082	Machine-assisted
S2.s1__CAGCGTGTCGTAGCCG-1	0.737436	Machine-assisted
S2.s1__CAGGCCATCCGATGTA-1	0.177429	Machine-assisted
S2.s1__CAGGCCATCTGCCTCA-1	0.603981	Machine-assisted
S2.s1__CAGGGCTAGTGCTCAT-1	0.24538	Machine-assisted
S2.s1__CAGTTAGTCCAGTTCC-1	0.600286	Machine-assisted
S2.s1__CATAAGCCACAGTCGC-1	0.603611	Machine-assisted
S2.s1__CATACAGAGAGCGACT-1	0.259464	Machine-assisted
S2.s1__CATACCCAGTCGGCAA-1	-4.52986e-06	Machine-assisted
S2.s1__CATACTTAGTGGTGAC-1	0.540326	Machine-assisted
S2.s1__CATCAAGCACTATCCC-1	0.684327	Machine-assisted
S2.s1__CATCCACTCACCATGA-1	0.192406	Machine-assisted
S2.s1__CATCCCACATGGAGAC-1	0.420808	Machine-assisted
S2.s1__CATCCGTAGTTGTCAC-1	0.366581	Machine-assisted
S2.s1__CATCGCTGTTGTATGC-1	0.174821	Machine-assisted
S2.s1__CATCGTCAGGCACTAG-1	0.532211	Machine-assisted
S2.s1__CATGCAAAGTCATCGT-1	0.689717	Machine-assisted
S2.s1__CATGCAATCATCCTAT-1	0.393989	Machine-assisted
S2.s1__CATGCGGCACCTCTAC-1	0.0471479	Machine-assisted
S2.s1__CATGCTCGTGAATTGA-1	0.476154	Machine-assisted
S2.s1__CATGGATCAATTCTCT-1	0.340305	Machine-assisted
S2.s1__CATGGATTCGCTATTT-1	0.39058	Machine-assisted
S2.s1__CATGGTAAGGTTACCT-1	0.366728	Machine-assisted
S2.s1__CATTCTAGTGGCCTCA-1	0.434528	Machine-assisted
S2.s1__CATTGAGTCTAGCATG-1	0.425035	Machine-assisted
S2.s1__CATTGCCAGCCGATAG-1	0.372325	Machine-assisted
S2.s1__CATTGCCAGTCTTGGT-1	0.556495	Machine-assisted
S2.s1__CATTGCCGTATGGTTC-1	0.393531	Machine-assisted
S2.s1__CATTGCCTCGATGCTA-1	0.141041	Machine-assisted
S2.s1__CATTGTTAGTCAGAGC-1	0.399945	Machine-assisted
S2.s1__CATTGTTCAATAACGA-1	0.622515	Machine-assisted
S2.s1__CCAAGCGAGGCTAGCA-1	0.740192	Machine-assisted
S2.s1__CCAATGAAGATTGGGC-1	0.348807	Machine-assisted
S2.s1__CCAATGATCGGTCTAA-1	0.5028	Machine-assisted
S2.s1__CCACAAAAGCAAATCA-1	0.232679	Machine-assisted
S2.s1__CCACACTCACGCGTGT-1	0.713143	Machine-assisted
S2.s1__CCACACTGTGGACTAG-1	0.117912	Machine-assisted
S2.s1__CCACCATGTCTACAAC-1	0.351758	Machine-assisted
S2.s1__CCACGAGCATCACCAA-1	0.507002	Machine-assisted
S2.s1__CCACGAGCATGACACT-1	0.606058	Machine-assisted
S2.s1__CCACGTTCAAGTCCAT-1	0.479912	Machine-assisted
S2.s1__CCATAAGAGAATGTTG-1	0.674676	Machine-assisted
S2.s1__CCATAAGTCAAGAGTA-1	0.47341	Machine-assisted
S2.s1__CCATCACGTGGTTTAC-1	0.11443	Machine-assisted
S2.s1__CCCAACTCATGACAAA-1	0.472093	Machine-assisted
S2.s1__CCCAACTGTAGTGGCA-1	0.560232	Machine-assisted
S2.s1__CCCATTGTCTTCTTCC-1	0.361613	Machine-assisted
S2.s1__CCCGAAGGTTAAGACA-1	0.566922	Machine-assisted
S2.s1__CCCTAACTCATTCACT-1	0.35129	Machine-assisted
S2.s1__CCCTGATCAACTTGCA-1	0.248094	Machine-assisted
S2.s1__CCCTTAGAGGTACCTT-1	0.451724	Machine-assisted
S2.s1__CCCTTAGAGTAAGACT-1	0.260518	Machine-assisted
S2.s1__CCGAACGAGTGAGCCA-1	0.399382	Machine-assisted
S2.s1__CCGAACGAGTGGAAGA-1	0.0576811	Machine-assisted
S2.s1__CCGATCTAGCCAAGTG-1	0.861616	Machine-assisted
S2.s1__CCGATCTAGTTCATCG-1	0.30404	Machine-assisted
S2.s1__CCGATCTGTGTTATCG-1	0.515328	Machine-assisted
S2.s1__CCGATGGAGGTATAGT-1	0.383323	Machine-assisted
S2.s1__CCGGACACACCGCTAG-1	0.226098	Machine-assisted
S2.s1__CCGGGTACACTATGTG-1	0.489575	Machine-assisted
S2.s1__CCGGGTATCAGCTTCC-1	0.72839	Machine-assisted
S2.s1__CCGGTGAAGTCAACAA-1	0.680113	Machine-assisted
S2.s1__CCGTGAGTCTACGGGC-1	0.743728	Machine-assisted
S2.s1__CCGTTCAAGGGAGTTC-1	0.393511	Machine-assisted
S2.s1__CCTATCGCAAACTGCT-1	0.725687	Machine-assisted
S2.s1__CCTCAACAGTTGAATG-1	0.372811	Machine-assisted
S2.s1__CCTCATGAGTGGATTA-1	0.500329	Machine-assisted
S2.s1__CCTCCAAAGCGACAGT-1	0.341209	Machine-assisted
S2.s1__CCTCCAAAGGAACGCT-1	0.377052	Machine-assisted
S2.s1__CCTCCAATCCGCACTT-1	0.39697	Machine-assisted
S2.s1__CCTCCTCGTGTTAACC-1	0.119047	Machine-assisted
S2.s1__CCTCTAGCATGAATAG-1	0.453897	Machine-assisted
S2.s1__CCTCTAGTCTACACTT-1	0.388742	Machine-assisted
S2.s1__CCTCTCCAGCACTGGA-1	0.38444	Machine-assisted
S2.s1__CCTCTCCTCTCTCGAC-1	0.555944	Machine-assisted
S2.s1__CCTGCATCACCCAATA-1	0.247152	Machine-assisted
S2.s1__CCTTGTGTCAATCTCT-1	0.475573	Machine-assisted
S2.s1__CGAAGGATCGTTGCCT-1	0.223814	Machine-assisted
S2.s1__CGAAGTTAGGTTCTTG-1	0.52987	Machine-assisted
S2.s1__CGAAGTTTCTTGAGCA-1	0.276805	Machine-assisted
S2.s1__CGAATTGCACGTCTCT-1	0.344233	Machine-assisted
S2.s1__CGACAGCTCAGCAGAG-1	0.610474	Machine-assisted
S2.s1__CGAGAAGTCGTAACTG-1	0.152773	Machine-assisted
S2.s1__CGAGGAAAGAACAGGA-1	0.568043	Machine-assisted
S2.s1__CGAGGAACAATCACGT-1	0.386236	Machine-assisted
S2.s1__CGAGGCTTCCGACGGT-1	0.0586746	Machine-assisted
S2.s1__CGAGTTATCGAATGCT-1	0.0417221	Machine-assisted
S2.s1__CGATCGGCATAGAATG-1	0.576294	Machine-assisted
S2.s1__CGATCGGGTCAACCAT-1	0.355715	Machine-assisted
S2.s1__CGATCGGTCTGATTCT-1	0.534008	Machine-assisted
S2.s1__CGATGCGAGTGAGGTC-1	0.507289	Machine-assisted
S2.s1__CGATGGCAGAGGGTGG-1	0.374613	Machine-assisted
S2.s1__CGCAGGTAGTGAGGTC-1	0.667685	Machine-assisted
S2.s1__CGCAGGTGTACCCAGC-1	0.507696	Machine-assisted
S2.s1__CGCATAACAAGACGGT-1	0.368628	Machine-assisted
S2.s1__CGCATAACATTGCTTT-1	0.382384	Machine-assisted
S2.s1__CGCATGGAGTTGCGAG-1	0.341857	Machine-assisted
S2.s1__CGCCAGATCCGAGATT-1	0.281661	Machine-assisted
S2.s1__CGCGTGAAGTAGCCAG-1	0.116331	Machine-assisted
S2.s1__CGGAATTAGAACGCGT-1	0.244399	Machine-assisted
S2.s1__CGGAATTCACATGTTG-1	0.793332	Machine-assisted
S2.s1__CGGAATTCATGGCACC-1	0.047139	Machine-assisted
S2.s1__CGGAATTGTTCGAAGG-1	0.154515	Machine-assisted
S2.s1__CGGACACAGACTAAGT-1	0.536947	Machine-assisted
S2.s1__CGGAGAAAGAGCTGCA-1	0.485285	Machine-assisted
S2.s1__CGGCAGTCAACGGGTA-1	0.811748	Machine-assisted
S2.s1__CGGGACTAGAATCCCT-1	0.257678	Machine-assisted
S2.s1__CGGGTGTAGAACTTCC-1	0.230477	Machine-assisted
S2.s1__CGGGTGTAGTCATGGG-1	0.594015	Machine-assisted
S2.s1__CGGGTGTCAATACCTG-1	0.386581	Machine-assisted
S2.s1__CGGGTGTGTATGTCAC-1	0.144252	Machine-assisted
S2.s1__CGGGTGTGTTCGGCGT-1	0.389749	Machine-assisted
S2.s1__CGTAATGAGGATACAT-1	0.342196	Machine-assisted
S2.s1__CGTAGTATCGGCATCG-1	0.367425	Machine-assisted
S2.s1__CGTCAAACAGGCATTT-1	0.383571	Machine-assisted
S2.s1__CGTCCATCAGGCTATT-1	0.387613	Machine-assisted
S2.s1__CGTGCTTAGTATCCTG-1	0.277288	Machine-assisted
S2.s1__CGTGCTTCAAGATTGA-1	0.257049	Machine-assisted
S2.s1__CGTGCTTGTAGGTAGC-1	0.117217	Machine-assisted
S2.s1__CGTGCTTTCTCGCGTT-1	0.15258	Machine-assisted
S2.s1__CGTTCTGTCATCACAG-1	0.176811	Machine-assisted
S2.s1__CTAACCCTCTACAGGT-1	0.20999	Machine-assisted
S2.s1__CTACATTTCCCGAACG-1	0.256751	Machine-assisted
S2.s1__CTACCTGTCTACACAG-1	0.11685	Machine-assisted
S2.s1__CTACTATGTACGCTTA-1	0.283984	Machine-assisted
S2.s1__CTACTATGTAGCTCGC-1	0.463144	Machine-assisted
S2.s1__CTACTATTCACTACGA-1	0.45892	Machine-assisted
S2.s1__CTAGACATCTTCGGAA-1	0.630859	Machine-assisted
S2.s1__CTAGGTAGTCCGATCG-1	0.74472	Machine-assisted
S2.s1__CTATAGGAGCTGGAGT-1	0.368271	Machine-assisted
S2.s1__CTATAGGCAGAGCTAG-1	0.142889	Machine-assisted
S2.s1__CTATCCGAGTAGCAAT-1	0.416705	Machine-assisted
S2.s1__CTATCTAGTCCTATAG-1	0.480721	Machine-assisted
S2.s1__CTCAACCAGTCGAAAT-1	0.349705	Machine-assisted
S2.s1__CTCACTGCAAAGGCGT-1	0.608863	Machine-assisted
S2.s1__CTCAGAATCCATTTCA-1	0.855331	Machine-assisted
S2.s1__CTCAGGGAGGCGTTAG-1	0.115956	Machine-assisted
S2.s1__CTCAGTCCAATTGCCA-1	0.375228	Machine-assisted
S2.s1__CTCATCGAGATGGCGT-1	0.441991	Machine-assisted
S2.s1__CTCATCGGTCTGATCA-1	0.143189	Machine-assisted
S2.s1__CTCATGCGTTGCCAAT-1	0.114855	Machine-assisted
S2.s1__CTCATTAAGACTGAGC-1	0.282744	Machine-assisted
S2.s1__CTCCATGAGTTCACTG-1	0.513529	Machine-assisted
S2.s1__CTCCATGCAGGCATGA-1	0.222552	Machine-assisted
S2.s1__CTCCATGGTAGCTGTT-1	0.114043	Machine-assisted
S2.s1__CTCCCAAAGAAGTGTT-1	0.212905	Machine-assisted
S2.s1__CTCCGATCAAATACGA-1	0.140945	Machine-assisted
S2.s1__CTCCTCCCAAAGGCAC-1	0.328415	Machine-assisted
S2.s1__CTCGAGGCAACCAACT-1	0.477329	Machine-assisted
S2.s1__CTCGAGGTCCCTCTAG-1	0.277618	Machine-assisted
S2.s1__CTCTCAGCACTAGGTT-1	0.260372	Machine-assisted
S2.s1__CTCTCAGCAGACGCTC-1	0.282272	Machine-assisted
S2.s1__CTCTCGAAGCATCAAA-1	0.361179	Machine-assisted
S2.s1__CTCTCGAAGTTCATGC-1	0.521852	Machine-assisted
S2.s1__CTCTCGAGTAGGGTAC-1	0.385091	Machine-assisted
S2.s1__CTCTGGTAGCACCGTC-1	0.289157	Machine-assisted
S2.s1__CTCTGGTAGGAGGTTC-1	0.467892	Machine-assisted
S2.s1__CTGAATGGTGACTCGC-1	0.25967	Machine-assisted
S2.s1__CTGAGCGAGACTCATC-1	0.279043	Machine-assisted
S2.s1__CTGAGCGAGTACGTCT-1	0.233049	Machine-assisted
S2.s1__CTGAGGCTCGCACGGT-1	0.364946	Machine-assisted
S2.s1__CTGATCCGTTGCTTGA-1	0.58977	Machine-assisted
S2.s1__CTGCAGGGTCGCTGCA-1	0.621602	Machine-assisted
S2.s1__CTGCATCGTGATATAG-1	0.398811	Machine-assisted
S2.s1__CTGCCATAGACATAGT-1	0.367715	Machine-assisted
S2.s1__CTGCCATGTTGCTCCT-1	0.624011	Machine-assisted
S2.s1__CTGCGAGAGCAAACAT-1	0.560712	Machine-assisted
S2.s1__CTGCGAGTCGAGGCAA-1	0.472005	Machine-assisted
S2.s1__CTGGCAGAGAGCAGTC-1	0.789718	Machine-assisted
S2.s1__CTGGCAGCATGCAGGA-1	0.36766	Machine-assisted
S2.s1__CTGGCAGTCGCTAATG-1	0.141094	Machine-assisted
S2.s1__CTGGTCTTCCTGGCTT-1	0.252522	Machine-assisted
S2.s1__CTGTAGAGTTTGGAAA-1	0.666583	Machine-assisted
S2.s1__CTGTATTAGCCGATAG-1	0.164098	Machine-assisted
S2.s1__CTGTCGTCACGTCTCT-1	0.575003	Machine-assisted
S2.s1__CTGTCGTTCCGAGTGC-1	0.462071	Machine-assisted
S2.s1__CTGTCGTTCGGAACTT-1	0.115052	Machine-assisted
S2.s1__CTGTGAAGTGACGCCT-1	0.527051	Machine-assisted
S2.s1__CTTACCGAGTGAGTTA-1	0.282482	Machine-assisted
S2.s1__CTTACCGCACACACGC-1	0.421587	Machine-assisted
S2.s1__CTTACCGCATAGATCC-1	0.489867	Machine-assisted
S2.s1__CTTCAATCATGAAGCG-1	0.595527	Machine-assisted
S2.s1__CTTCCGAAGCCTTTCC-1	0.567042	Machine-assisted
S2.s1__CTTCCTTGTAGAGCTG-1	0.512099	Machine-assisted
S2.s1__CTTCGGTAGGTCCAGA-1	0.366573	Machine-assisted
S2.s1__CTTCTAAAGTTCAACC-1	0.611363	Machine-assisted
S2.s1__CTTCTAACACTCGATA-1	0.416937	Machine-assisted
S2.s1__CTTCTCTTCTAGCAAC-1	0.301125	Machine-assisted
S2.s1__GAAACCTTCGGAGTAG-1	0.712395	Machine-assisted
S2.s1__GAAATGAGTTCGATTG-1	0.249149	Machine-assisted
S2.s1__GAAATGATCCGATGTA-1	0.753976	Machine-assisted
S2.s1__GAACACTCATACGCAT-1	0.525148	Machine-assisted
S2.s1__GAAGCGAAGTACAGCG-1	0.369667	Machine-assisted
S2.s1__GAAGCGACATGACCCG-1	0.623997	Machine-assisted
S2.s1__GAAGCGAGTGTGTTTG-1	0.759278	Machine-assisted
S2.s1__GAATAGAAGTGACACG-1	0.140511	Machine-assisted
S2.s1__GAATAGACACGAGAAC-1	0.612818	Machine-assisted
S2.s1__GAATAGATCCGATAAC-1	0.111566	Machine-assisted
S2.s1__GAATCGTAGTGGATTA-1	0.594332	Machine-assisted
S2.s1__GACACGCCACAGACGA-1	0.11772	Machine-assisted
S2.s1__GACCCAGGTGTTGCCG-1	0.80191	Machine-assisted
S2.s1__GACCCTTGTGACAACG-1	0.566806	Machine-assisted
S2.s1__GACCGTGAGTTGTCGT-1	0.640423	Machine-assisted
S2.s1__GACCGTGCAAGCGAAC-1	0.550193	Machine-assisted
S2.s1__GACCTTCGTGGGCTTC-1	0.212845	Machine-assisted
S2.s1__GACCTTCTCGGTTCAA-1	0.118336	Machine-assisted
[truncated: 1,225 more rows]

## Sheet: Disease-assoicated Microglia
	DA_MG_UCell	ident
10x.s1__AAACCCAAGATTGAGT-1	0.197414	Column-based
10x.s1__AAACGAAGTACGGGAT-1	0.197128	Column-based
10x.s1__AAACGCTCAAAGGAGA-1	0.24927	Column-based
10x.s1__AAAGAACAGCTAAGTA-1	0.18814	Column-based
10x.s1__AAAGGATAGGATTTGA-1	0.187671	Column-based
10x.s1__AAAGGGCAGAGGATGA-1	0.183332	Column-based
10x.s1__AAAGGTAGTAGGAGGG-1	1.51152e-05	Column-based
10x.s1__AAAGGTATCCCATTCG-1	0.200266	Column-based
10x.s1__AAAGTCCGTGCATGAG-1	0.19662	Column-based
10x.s1__AAAGTCCTCAGTCACA-1	-6.27141e-07	Column-based
10x.s1__AACAAAGCAATCACGT-1	0.199413	Column-based
10x.s1__AACAACCAGCAACTCT-1	0.296156	Column-based
10x.s1__AACAACCCATTCAGCA-1	-1.38886e-05	Column-based
10x.s1__AACAAGATCCTCGATC-1	0.345797	Column-based
10x.s1__AACACACAGGTCACTT-1	0.188932	Column-based
10x.s1__AACAGGGTCTGCGATA-1	0.129206	Column-based
10x.s1__AACCCAAAGTAGCTCT-1	-2.84253e-06	Column-based
10x.s1__AACCCAAGTAGAATAC-1	0.19204	Column-based
10x.s1__AACCTGAAGGACAAGA-1	0.197976	Column-based
10x.s1__AACCTTTAGGAGTCTG-1	0.194747	Column-based
10x.s1__AACCTTTTCGCAATTG-1	0.188197	Column-based
10x.s1__AACCTTTTCGTAATGC-1	-1.78131e-05	Column-based
10x.s1__AACGTCAAGACTGGGT-1	0.110532	Column-based
10x.s1__AACTTCTTCTCGTGGG-1	0.281279	Column-based
10x.s1__AAGACAAGTATGACAA-1	0.193686	Column-based
10x.s1__AAGACAATCCTGGGAC-1	0.200396	Column-based
10x.s1__AAGACTCGTTGGGTTT-1	0.200397	Column-based
10x.s1__AAGCATCGTACTGGGA-1	-1.76316e-05	Column-based
10x.s1__AAGCGAGTCCAAATGC-1	0.196205	Column-based
10x.s1__AAGCGTTAGCGACTTT-1	0.197927	Column-based
10x.s1__AAGGAATAGAGGGTGG-1	4.5545e-06	Column-based
10x.s1__AAGGTAAAGAGAGTTT-1	0.194074	Column-based
10x.s1__AAGTACCCATCGGCCA-1	0.159477	Column-based
10x.s1__AAGTACCTCCTATGGA-1	0.253327	Column-based
10x.s1__AAGTTCGGTCCGCAGT-1	5.04955e-06	Column-based
10x.s1__AATCGACAGGGACCAT-1	-1.71701e-05	Column-based
10x.s1__AATCGACCACTGCGAC-1	-7.84459e-06	Column-based
10x.s1__AATGAAGCATCCTAAG-1	0.0354582	Column-based
10x.s1__AATGAAGGTTTCGTGA-1	-2.41421e-05	Column-based
10x.s1__AATGGAAGTCCAGTTA-1	0.1576	Column-based
10x.s1__AATGGCTTCGACATCA-1	0.0284687	Column-based
10x.s1__AATTCCTCAACTGAAA-1	0.16813	Column-based
10x.s1__AATTTCCCACCCTGTT-1	0.189208	Column-based
10x.s1__ACAAAGAAGATTGCGG-1	0.158393	Column-based
10x.s1__ACAAAGAGTGCATGAG-1	0.199586	Column-based
10x.s1__ACACGCGGTGATGTAA-1	0.169538	Column-based
10x.s1__ACACTGATCACCTCAC-1	0.198592	Column-based
10x.s1__ACAGCCGCAACCGGAA-1	0.152014	Column-based
10x.s1__ACAGCCGCACGCCACA-1	0.188262	Column-based
10x.s1__ACAGGGAAGTAGCTCT-1	0.125807	Column-based
10x.s1__ACAGGGAAGTCAGCGA-1	0.132137	Column-based
10x.s1__ACATCCCAGGTAAAGG-1	0.207325	Column-based
10x.s1__ACATCGACAGCCTATA-1	0.0312824	Column-based
10x.s1__ACATCGAGTGAATGTA-1	0.16994	Column-based
10x.s1__ACCCAAACACTGGCGT-1	0.0282676	Column-based
10x.s1__ACCCAAACAGGGACTA-1	0.200069	Column-based
10x.s1__ACCCTCACACTGCACG-1	0.19354	Column-based
10x.s1__ACCCTTGGTGTTTGCA-1	8.98329e-07	Column-based
10x.s1__ACGATCATCCGTGACG-1	0.19737	Column-based
10x.s1__ACGCACGCACTAACCA-1	2.84883e-06	Column-based
10x.s1__ACGGAAGAGGAGGCAG-1	0.189063	Column-based
10x.s1__ACGGGTCAGGCCCAAA-1	0.197335	Column-based
10x.s1__ACGTAACGTTTCGTAG-1	0.194272	Column-based
10x.s1__ACGTAACTCCCGTTCA-1	0.173281	Column-based
10x.s1__ACGTACATCCCTCTTT-1	-7.27292e-06	Column-based
10x.s1__ACGTTCCAGGGCCTCT-1	0.196546	Column-based
10x.s1__ACTACGAGTCAAGGCA-1	3.35848e-06	Column-based
10x.s1__ACTATCTGTATTGAGA-1	1.03851e-05	Column-based
10x.s1__ACTATGGGTGGATTTC-1	0.343876	Column-based
10x.s1__ACTCCCACACGCTGAC-1	0.196807	Column-based
10x.s1__ACTCCCACAGATCCTA-1	0.18439	Column-based
10x.s1__ACTCCCATCCGCTTAC-1	0.147199	Column-based
10x.s1__ACTCCCATCTCTCGAC-1	0.198406	Column-based
10x.s1__ACTCTCGTCGGTCATA-1	-9.53523e-06	Column-based
10x.s1__ACTGATGCACCTTCGT-1	0.294328	Column-based
10x.s1__ACTGATGGTCATGGCC-1	0.0515391	Column-based
10x.s1__ACTGTGATCAAATGAG-1	0.199608	Column-based
10x.s1__ACTTCCGAGCCTCACG-1	0.196205	Column-based
10x.s1__ACTTCGCCATGGCTAT-1	0.0329245	Column-based
10x.s1__ACTTCGCGTCCGGTCA-1	0.129189	Column-based
10x.s1__ACTTTGTAGACAGCGT-1	1.51271e-05	Column-based
10x.s1__AGAAATGAGTTCACTG-1	0.200469	Column-based
10x.s1__AGAAATGCATGTTTGG-1	0.282868	Column-based
10x.s1__AGAAATGCATTGGGAG-1	0.197065	Column-based
10x.s1__AGAAATGGTCACCGCA-1	-1.19433e-05	Column-based
10x.s1__AGAACCTCATCAGCTA-1	0.199006	Column-based
10x.s1__AGAAGCGGTTACGCCG-1	0.194198	Column-based
10x.s1__AGACAAAAGTGTAGTA-1	0.302265	Column-based
10x.s1__AGACACTGTAAGGCTG-1	0.148009	Column-based
10x.s1__AGACAGGCAGCGCGTT-1	0.194942	Column-based
10x.s1__AGACAGGTCGCCTTTG-1	0.0416139	Column-based
10x.s1__AGAGAATTCCTCTAGC-1	0.199129	Column-based
10x.s1__AGAGAGCTCCTATTTG-1	0.195073	Column-based
10x.s1__AGATCCATCCAAATGC-1	0.308281	Column-based
10x.s1__AGATGAATCCGAGCTG-1	-1.11079e-05	Column-based
10x.s1__AGATGAATCCGGTTCT-1	-8.60793e-06	Column-based
10x.s1__AGCATCACAAGAGAGA-1	-1.13174e-05	Column-based
10x.s1__AGCATCACAGCTACCG-1	0.196119	Column-based
10x.s1__AGCCAATTCTGCGATA-1	0.0357341	Column-based
10x.s1__AGCCAGCCAACTTGCA-1	6.53204e-06	Column-based
10x.s1__AGCCAGCTCGACGACC-1	0.186079	Column-based
10x.s1__AGCGCTGCACTGTCCT-1	1.04475e-05	Column-based
10x.s1__AGCGCTGCATGAGAAT-1	0.284457	Column-based
10x.s1__AGCGCTGGTCAATCTG-1	0.228352	Column-based
10x.s1__AGCGTATGTGAACCGA-1	0.34466	Column-based
10x.s1__AGCTTCCAGAAACACT-1	0.194868	Column-based
10x.s1__AGGAAATAGATGAACT-1	0.187129	Column-based
10x.s1__AGGAAATGTCATCACA-1	0.189065	Column-based
10x.s1__AGGACTTAGTAACGAT-1	0.212135	Column-based
10x.s1__AGGACTTTCGCAACAT-1	0.0359345	Column-based
10x.s1__AGGAGGTCAGTGGTGA-1	0.152533	Column-based
10x.s1__AGGAGGTTCACCTCGT-1	0.189001	Column-based
10x.s1__AGGCATTGTCTGCAAT-1	0.200528	Column-based
10x.s1__AGGCCACGTCCACTTC-1	0.299795	Column-based
10x.s1__AGGGCTCCAACTCATG-1	0.0643834	Column-based
10x.s1__AGGGTGACAAGACCGA-1	0.299996	Column-based
10x.s1__AGGGTGAGTGTATTCG-1	0.195062	Column-based
10x.s1__AGGTCTAGTCGCACAC-1	0.349827	Column-based
10x.s1__AGGTTACGTCTCCCTA-1	0.200386	Column-based
10x.s1__AGGTTACGTCTTACAG-1	0.383601	Column-based
10x.s1__AGTAACCGTCATCGCG-1	-1.49363e-05	Column-based
10x.s1__AGTACTGCACATATCG-1	-1.47044e-05	Column-based
10x.s1__AGTCAACGTATACCTG-1	0.175068	Column-based
10x.s1__AGTCACACAAACAGGC-1	-9.96639e-06	Column-based
10x.s1__AGTCACATCGATACAC-1	-1.82261e-08	Column-based
10x.s1__AGTCACATCGGATAAA-1	-4.28259e-06	Column-based
10x.s1__AGTCATGCACCGTCTT-1	-6.13672e-06	Column-based
10x.s1__AGTCATGGTCATCACA-1	0.193846	Column-based
10x.s1__AGTCTCCTCGTTATCT-1	-1.22475e-05	Column-based
10x.s1__AGTGACTAGCCTCGTG-1	0.190468	Column-based
10x.s1__AGTGCCGGTAGATTAG-1	0.106606	Column-based
10x.s1__AGTGTTGAGTCACTGT-1	0.195195	Column-based
10x.s1__AGTGTTGGTTGTAAAG-1	6.28841e-10	Column-based
10x.s1__AGTTAGCGTATCGAGG-1	0.187745	Column-based
10x.s1__AGTTCGACAAACTCTG-1	0.193948	Column-based
10x.s1__AGTTCGAGTCCGTTTC-1	0.199389	Column-based
10x.s1__ATACCGATCGATCCCT-1	-1.1732e-06	Column-based
10x.s1__ATACCTTAGCGAGTCA-1	0.123879	Column-based
10x.s1__ATACCTTGTCCTTGTC-1	-4.6973e-06	Column-based
10x.s1__ATACCTTTCACCTTGC-1	-5.24695e-07	Column-based
10x.s1__ATACTTCGTTCGGACC-1	0.198732	Column-based
10x.s1__ATAGGCTGTGTGTGTT-1	0.196991	Column-based
10x.s1__ATCACAGCATGGAGAC-1	0.0273956	Column-based
10x.s1__ATCACAGTCGACATCA-1	0.152333	Column-based
10x.s1__ATCCACCGTCAAGTTC-1	0.199196	Column-based
10x.s1__ATCGATGTCCTGGCTT-1	0.194278	Column-based
10x.s1__ATCGCCTAGCGCCATC-1	0.120662	Column-based
10x.s1__ATCGGATAGTCGAAAT-1	0.169062	Column-based
10x.s1__ATCGGATTCTACTCAT-1	0.170874	Column-based
10x.s1__ATCTCTAGTAAGACCG-1	0.198256	Column-based
10x.s1__ATCTCTAGTCTGCATA-1	0.0679996	Column-based
10x.s1__ATCTCTAGTTGGACTT-1	0.199118	Column-based
10x.s1__ATGAAAGCACAGACGA-1	0.171412	Column-based
10x.s1__ATGACCAAGTCATAGA-1	0.151997	Column-based
10x.s1__ATGATCGGTTCGGTAT-1	0.146595	Column-based
10x.s1__ATGATCGTCCTTGAAG-1	0.186854	Column-based
10x.s1__ATGCGATCAAGAATAC-1	0.1882	Column-based
10x.s1__ATGCGATTCGTGTGGC-1	0.148592	Column-based
10x.s1__ATGGATCGTTTAGAGA-1	0.197595	Column-based
10x.s1__ATGGGAGCACCCAATA-1	0.18588	Column-based
10x.s1__ATGGGTTGTTCCACAA-1	0.0384649	Column-based
10x.s1__ATGGGTTTCTGGCCTT-1	0.195723	Column-based
10x.s1__ATGGTTGCACCATATG-1	0.194935	Column-based
10x.s1__ATGTCCCCATGACGTT-1	0.15553	Column-based
10x.s1__ATGTCCCGTGTTGAGG-1	0.0983392	Column-based
10x.s1__ATTACCTCATGACACT-1	0.196348	Column-based
10x.s1__ATTACTCTCACTTATC-1	0.305923	Column-based
10x.s1__ATTCACTGTCTACATG-1	0.192005	Column-based
10x.s1__ATTCATCCACGTACTA-1	0.193401	Column-based
10x.s1__ATTCCTAGTCAGTCTA-1	0.196876	Column-based
10x.s1__ATTCCTATCCGTCCTA-1	-2.29778e-06	Column-based
10x.s1__ATTGGGTGTATGGAAT-1	0.151542	Column-based
10x.s1__ATTGGGTTCTAGTGAC-1	-1.74506e-05	Column-based
10x.s1__ATTGTTCAGTCTGCGC-1	0.19635	Column-based
10x.s1__ATTTCACCAGACAAAT-1	8.64778e-06	Column-based
10x.s1__ATTTCTGGTCATCGGC-1	-1.50776e-06	Column-based
10x.s1__CAACAGTAGGAACTCG-1	0.196452	Column-based
10x.s1__CAACAGTTCACATACG-1	0.163273	Column-based
10x.s1__CAACCAATCGGAATGG-1	0.199605	Column-based
10x.s1__CAACCTCTCGTAGCTA-1	0.200933	Column-based
10x.s1__CAACGATGTACGTGAG-1	0.185402	Column-based
10x.s1__CAACGGCCAGACCATT-1	0.305261	Column-based
10x.s1__CAAGACTCACGTCGGT-1	0.145537	Column-based
10x.s1__CAAGGGAAGGTCGTGA-1	0.196403	Column-based
10x.s1__CAAGGGAGTTGCTAGT-1	0.193397	Column-based
10x.s1__CAATGACCACAGGATG-1	0.193387	Column-based
10x.s1__CAATGACGTTTCGTTT-1	0.164207	Column-based
10x.s1__CAATTTCGTGCACAAG-1	0.156806	Column-based
10x.s1__CACACAAGTGCCTACG-1	0.149992	Column-based
10x.s1__CACACAATCGTAGGAG-1	0.123051	Column-based
10x.s1__CACAGATTCCATTGGA-1	0.188069	Column-based
10x.s1__CACCGTTCACAATTCG-1	0.18913	Column-based
10x.s1__CACGGGTAGAAGCTCG-1	0.186869	Column-based
10x.s1__CACGTGGAGGGAGGGT-1	-1.294e-05	Column-based
10x.s1__CACGTGGGTTAGAAGT-1	0.19479	Column-based
10x.s1__CACGTTCTCACGAACT-1	0.309278	Column-based
10x.s1__CACTGAAAGCCTATCA-1	0.199137	Column-based
10x.s1__CACTGTCAGAGTTGTA-1	0.313473	Column-based
10x.s1__CACTGTCAGTTGGCGA-1	0.311351	Column-based
10x.s1__CAGAGCCTCCAGCACG-1	0.201535	Column-based
10x.s1__CAGCACGGTACCAGAG-1	-2.00093e-05	Column-based
10x.s1__CAGCAGCAGAATTGTG-1	0.196403	Column-based
10x.s1__CAGCCAGAGGTTAGTA-1	0.197278	Column-based
10x.s1__CAGCGTGAGTGCGCTC-1	2.05954e-05	Column-based
10x.s1__CAGCGTGGTTTGAACC-1	0.0382529	Column-based
10x.s1__CAGGCCAAGGACTATA-1	-1.15086e-05	Column-based
10x.s1__CAGTTAGGTCGCTTGG-1	-7.05821e-06	Column-based
10x.s1__CAGTTAGTCATTCTTG-1	0.346723	Column-based
10x.s1__CATAAGCAGAGCACTG-1	0.199327	Column-based
10x.s1__CATAAGCGTCGGTACC-1	0.196665	Column-based
10x.s1__CATACAGGTTTCACAG-1	-1.20122e-05	Column-based
10x.s1__CATACCCTCTCTGGTC-1	0.383287	Column-based
10x.s1__CATACTTAGTCACGAG-1	1.07775e-06	Column-based
10x.s1__CATAGACAGGTTCACT-1	-8.41081e-07	Column-based
10x.s1__CATAGACGTGCTGCAC-1	0.168005	Column-based
10x.s1__CATCCACAGTAACAGT-1	0.162334	Column-based
10x.s1__CATCCACCACGCTATA-1	0.169065	Column-based
10x.s1__CATCCGTAGCACTGGA-1	0.0427481	Column-based
10x.s1__CATCGCTCAACAGCCC-1	0.158598	Column-based
10x.s1__CATCGGGAGTTAGAAC-1	0.261454	Column-based
10x.s1__CATGAGTCAGTAACAA-1	0.199004	Column-based
10x.s1__CATGCAAGTTGTAGCT-1	-3.51513e-06	Column-based
10x.s1__CATGCTCTCCTAGCTC-1	0.164995	Column-based
10x.s1__CATTCCGGTATGTCAC-1	0.196723	Column-based
10x.s1__CATTCTACAAAGCACG-1	0.187738	Column-based
10x.s1__CATTGCCCATCGGATT-1	-1.74018e-06	Column-based
10x.s1__CATTGTTCAAGTGATA-1	5.15668e-06	Column-based
10x.s1__CATTTCACAGGGACTA-1	0.129864	Column-based
10x.s1__CCAATGAGTTTGTTCT-1	0.146927	Column-based
10x.s1__CCAATTTAGCACTCCG-1	0.197213	Column-based
10x.s1__CCAATTTCACAACGTT-1	0.196864	Column-based
10x.s1__CCAATTTTCTCGCTCA-1	0.104476	Column-based
10x.s1__CCACAAAAGGTCATTC-1	0.146121	Column-based
10x.s1__CCACACTCATGGGTTT-1	0.196462	Column-based
10x.s1__CCACGTTTCACCTCAC-1	0.280864	Column-based
10x.s1__CCACTTGAGGACTATA-1	-3.90965e-06	Column-based
10x.s1__CCCAACTAGGCCTGAA-1	0.0887468	Column-based
10x.s1__CCCAACTAGTCATGAA-1	-2.27647e-07	Column-based
10x.s1__CCCATTGTCAACCGAT-1	0.200336	Column-based
10x.s1__CCCGAAGGTCTCACAA-1	0.197924	Column-based
10x.s1__CCCGGAATCAGTGTGT-1	0.194659	Column-based
10x.s1__CCCTAACCACGTCTCT-1	0.187343	Column-based
10x.s1__CCCTCTCAGTTGGAAT-1	0.166679	Column-based
10x.s1__CCGATCTAGAGAGCAA-1	0.170679	Column-based
10x.s1__CCGATCTTCGCGTGAC-1	0.0287862	Column-based
10x.s1__CCGATGGGTGTGGACA-1	0.151754	Column-based
10x.s1__CCGGTAGGTTGGATCT-1	0.121877	Column-based
10x.s1__CCGTAGGGTTTAAGGA-1	0.1454	Column-based
10x.s1__CCTCAACAGCCTGTGC-1	7.03608e-06	Column-based
10x.s1__CCTCACAAGCCAACCC-1	0.197324	Column-based
10x.s1__CCTCATGGTCGAAGCA-1	0.200189	Column-based
10x.s1__CCTCATGTCACTTATC-1	0.195934	Column-based
10x.s1__CCTCCAAAGGAGAGTA-1	0.0721213	Column-based
10x.s1__CCTCCTCAGTGCAACG-1	0.283869	Column-based
10x.s1__CCTCTCCAGGAGAGGC-1	1.29771e-05	Column-based
10x.s1__CCTCTCCAGGTGCCAA-1	0.168523	Column-based
10x.s1__CCTCTCCCATACGCAT-1	0.187193	Column-based
10x.s1__CCTGTTGAGCATCAAA-1	4.65639e-07	Column-based
10x.s1__CCTTCAGCACTCCTGT-1	0.199523	Column-based
10x.s1__CCTTCAGTCGCTACAA-1	0.14893	Column-based
10x.s1__CCTTGTGAGGGACAGG-1	0.190009	Column-based
10x.s1__CCTTTGGAGAGTTGTA-1	0.088743	Column-based
10x.s1__CGAAGTTCACTCTCGT-1	3.83847e-06	Column-based
10x.s1__CGAGGAAAGTGGATTA-1	0.0195815	Column-based
10x.s1__CGAGTGCAGCAACTCT-1	0.195199	Column-based
10x.s1__CGATGGCCAGGTATGG-1	0.200411	Column-based
10x.s1__CGCAGGTGTTCGGTTA-1	8.13195e-06	Column-based
10x.s1__CGCAGGTGTTTCGGCG-1	-1.90816e-06	Column-based
10x.s1__CGCATAAAGTGGAAAG-1	0.126573	Column-based
10x.s1__CGCATGGTCACCCTTG-1	6.09666e-07	Column-based
10x.s1__CGCCATTGTTGCTCAA-1	5.73752e-06	Column-based
10x.s1__CGGAACCAGGGTAGCT-1	4.58036e-07	Column-based
10x.s1__CGGAATTGTTAACCTG-1	0.148668	Column-based
10x.s1__CGGACACAGCCTAACT-1	0.194604	Column-based
10x.s1__CGGACACCAAGCAATA-1	0.148329	Column-based
10x.s1__CGGACACCACTACAGT-1	1.30998e-05	Column-based
10x.s1__CGGACACGTGTCCAAT-1	0.197071	Column-based
10x.s1__CGGAGAAGTACGCGTC-1	0.184254	Column-based
10x.s1__CGGCAGTAGAGTATAC-1	1.38158e-05	Column-based
10x.s1__CGGCAGTCAGTACTAC-1	1.20446e-05	Column-based
10x.s1__CGGGACTGTAAGATCA-1	8.24074e-06	Column-based
10x.s1__CGGGCATAGACAGCTG-1	0.19785	Column-based
10x.s1__CGGGCATTCTTCGGTC-1	-5.69306e-06	Column-based
10x.s1__CGGGTCACACGGTGTC-1	0.189273	Column-based
10x.s1__CGGTCAGTCTTGAGCA-1	0.3856	Column-based
10x.s1__CGTAAGTAGCCTGAGA-1	0.18287	Column-based
10x.s1__CGTAATGTCAATCCAG-1	2.45959e-05	Column-based
10x.s1__CGTCCATAGGATATAC-1	-8.1838e-06	Column-based
10x.s1__CGTCCATGTCACTAGT-1	0.152312	Column-based
10x.s1__CGTGAATTCCGCGAGT-1	0.196803	Column-based
10x.s1__CGTGATAAGAAGCCAC-1	0.168593	Column-based
10x.s1__CGTGATATCCGGCAAC-1	0.194004	Column-based
10x.s1__CGTTAGACAATCCAGT-1	0.173525	Column-based
10x.s1__CGTTAGAGTGACGCCT-1	0.163289	Column-based
10x.s1__CGTTAGAGTGCACAAG-1	-1.23706e-06	Column-based
10x.s1__CGTTAGATCTTCTAAC-1	0.196929	Column-based
10x.s1__CGTTCTGCAATGAACA-1	0.149998	Column-based
10x.s1__CGTTGGGTCCGCTTAC-1	0.189275	Column-based
10x.s1__CTAACCCGTTAGTCGT-1	0.158868	Column-based
10x.s1__CTACAGACAATCAGCT-1	0.19425	Column-based
10x.s1__CTACAGATCAGAGCAG-1	0.0366	Column-based
10x.s1__CTACCCATCGAAGAAT-1	0.195474	Column-based
10x.s1__CTACGGGGTCACTGAT-1	3.89909e-07	Column-based
10x.s1__CTACTATCAGACGCTC-1	0.439741	Column-based
10x.s1__CTATAGGCAGCATACT-1	0.195332	Column-based
10x.s1__CTATAGGTCTGGAAGG-1	0.308266	Column-based
10x.s1__CTCAAGATCTCAACGA-1	0.187471	Column-based
10x.s1__CTCAGGGTCACTTTGT-1	0.200743	Column-based
10x.s1__CTCAGTCAGGGCAACT-1	0.189988	Column-based
10x.s1__CTCATGCAGTTGGGAC-1	0.0377997	Column-based
10x.s1__CTCATTAGTTTGAACC-1	0.188333	Column-based
10x.s1__CTCATTATCAAGAAAC-1	0.188659	Column-based
10x.s1__CTCATTATCCCGTAAA-1	0.16319	Column-based
10x.s1__CTCCAACCAACCCTAA-1	-6.30732e-06	Column-based
10x.s1__CTCCAACTCTTTGCTA-1	0.383939	Column-based
10x.s1__CTCCACAAGTAACAGT-1	0.175596	Column-based
10x.s1__CTCCATGTCATTACTC-1	-7.84888e-06	Column-based
10x.s1__CTCCCTCTCACATTGG-1	0.063735	Column-based
10x.s1__CTCTCAGTCCTGATAG-1	-1.23671e-05	Column-based
10x.s1__CTGAGCGAGAACCGCA-1	1.04587e-05	Column-based
10x.s1__CTGCAGGAGGCAGGGA-1	-4.84595e-06	Column-based
10x.s1__CTGCATCTCTGGCCGA-1	0.302602	Column-based
10x.s1__CTGCGAGGTCTAGTGT-1	0.196467	Column-based
10x.s1__CTGGCAGTCATCTCTA-1	-2.40669e-09	Column-based
10x.s1__CTGGCAGTCGCCCAGA-1	0.194618	Column-based
10x.s1__CTGTATTGTCACTAGT-1	0.188325	Column-based
10x.s1__CTGTGAAAGAACTGAT-1	0.174678	Column-based
10x.s1__CTGTGAACAACGGGTA-1	3.15732e-07	Column-based
10x.s1__CTGTGGGTCAGCGCGT-1	0.283192	Column-based
10x.s1__CTTACCGCAACTGCCG-1	0.186999	Column-based
10x.s1__CTTCCGAAGTGTACCT-1	0.184674	Column-based
10x.s1__CTTCCGATCGTCGATA-1	-4.25519e-06	Column-based
10x.s1__CTTCCTTAGTACCCTA-1	-7.72082e-06	Column-based
10x.s1__CTTCGGTCAACCGCCA-1	0.157202	Column-based
10x.s1__CTTCTAAAGTGATAAC-1	0.255677	Column-based
10x.s1__CTTCTAACAAGGTTGG-1	0.171666	Column-based
10x.s1__CTTGAGACAATACCTG-1	-1.38703e-05	Column-based
10x.s1__CTTGAGACACTGCGAC-1	-1.30668e-05	Column-based
10x.s1__CTTGATTGTTCCACAA-1	-7.68395e-06	Column-based
10x.s1__CTTTCAACACTAAACC-1	0.0401281	Column-based
10x.s1__CTTTCGGAGTCCTGCG-1	0.2926	Column-based
10x.s1__GAACACTGTCGGTGAA-1	0.278607	Column-based
10x.s1__GAACTGTGTCATATGC-1	-4.34617e-06	Column-based
10x.s1__GAAGAATGTCGAGCAA-1	0.150856	Column-based
10x.s1__GAAGAATGTCTTCTAT-1	0.196939	Column-based
10x.s1__GAAGAATGTTACGATC-1	0.197203	Column-based
10x.s1__GAAGCCCTCGTTCATT-1	0.188212	Column-based
10x.s1__GAAGGACGTATACCCA-1	0.130583	Column-based
10x.s1__GAATAGACATCAACCA-1	0.199801	Column-based
10x.s1__GAATCGTGTCTTGAAC-1	0.192347	Column-based
10x.s1__GAATCGTTCTGCACCT-1	0.187941	Column-based
10x.s1__GACACGCGTTAAGGAT-1	-8.32553e-06	Column-based
10x.s1__GACAGCCCAAGGTTGG-1	0.344341	Column-based
10x.s1__GACAGCCCATAGATGA-1	0.124125	Column-based
10x.s1__GACATCACACCTGCGA-1	0.192862	Column-based
10x.s1__GACCAATGTGAGTAAT-1	1.18753e-05	Column-based
10x.s1__GACCCAGCAACGTTAC-1	0.187197	Column-based
10x.s1__GACCCTTAGAACAGGA-1	0.195675	Column-based
10x.s1__GACCTTCAGCAGCCTC-1	0.194797	Column-based
10x.s1__GACGTTAAGTCGGCAA-1	0.343651	Column-based
10x.s1__GACTATGTCATATGGC-1	-8.48816e-06	Column-based
10x.s1__GACTCAATCCACCCTA-1	0.188456	Column-based
10x.s1__GACTCTCCAAGTTCCA-1	0.169595	Column-based
10x.s1__GACTGATCAACCCGCA-1	-3.36311e-06	Column-based
10x.s1__GAGAAATTCGTACACA-1	0.0508651	Column-based
10x.s1__GAGACCCCATGGGTTT-1	0.126198	Column-based
10x.s1__GAGACTTCACCAACAT-1	0.100886	Column-based
10x.s1__GAGACTTGTATACCTG-1	-1.386e-05	Column-based
10x.s1__GAGACTTTCATCGCAA-1	-4.14824e-06	Column-based
10x.s1__GAGAGGTCAAGAAATC-1	0.196537	Column-based
10x.s1__GAGAGGTTCGGAATTC-1	1.62844e-05	Column-based
10x.s1__GAGGCAATCATTTGGG-1	0.345201	Column-based
10x.s1__GAGGCAATCTTGATTC-1	0.190879	Column-based
10x.s1__GAGGGTAAGCTCGTGC-1	0.19825	Column-based
10x.s1__GAGGGTATCCAAGCCG-1	0.189281	Column-based
10x.s1__GAGTCATGTCCACTCT-1	0.187593	Column-based
10x.s1__GAGTCTACATCCTTGC-1	0.185531	Column-based
10x.s1__GAGTGAGGTCGCTTGG-1	0.196456	Column-based
10x.s1__GATAGAAAGGGTTGCA-1	0.146468	Column-based
10x.s1__GATAGAAGTCACCCTT-1	0.165285	Column-based
10x.s1__GATAGCTCAGTCAACT-1	0.196958	Column-based
10x.s1__GATCACACAACAGTGG-1	0.170389	Column-based
10x.s1__GATCAGTTCACCCTGT-1	0.186538	Column-based
10x.s1__GATCCCTGTAGATGTA-1	0.132947	Column-based
10x.s1__GATCGTACAGTTAAAG-1	0.127198	Column-based
10x.s1__GATGACTCACAGTGAG-1	0.194998	Column-based
10x.s1__GATGCTACACGACGTC-1	0.157264	Column-based
10x.s1__GATGCTACAGCTACAT-1	0.186873	Column-based
10x.s1__GATTCGAAGTTGCGAG-1	0.189214	Column-based
10x.s1__GATTTCTAGCTGCCAC-1	0.199074	Column-based
10x.s1__GCAACCGGTAGCTAAA-1	0.18427	Column-based
10x.s1__GCAACCGGTTTACCTT-1	0.29513	Column-based
10x.s1__GCAACCGTCACATCAG-1	0.188405	Column-based
10x.s1__GCACATACAACGAGGT-1	0.199795	Column-based
10x.s1__GCACATAGTCATCTAG-1	0.197131	Column-based
10x.s1__GCAGCCATCTCTCAAT-1	0.186344	Column-based
10x.s1__GCAGGCTGTCGACTTA-1	0.187738	Column-based
10x.s1__GCATCTCTCGTGAGAG-1	2.41016e-06	Column-based
10x.s1__GCCAGGTCAGCCCAGT-1	0.189131	Column-based
10x.s1__GCCAGGTTCCGTCCTA-1	9.31033e-06	Column-based
10x.s1__GCCATGGAGATACTGA-1	0.0142133	Column-based
10x.s1__GCCGATGGTGCCTATA-1	0.197525	Column-based
10x.s1__GCCTGTTTCCGTGGGT-1	0.198734	Column-based
10x.s1__GCCTGTTTCCTGCCAT-1	0.109467	Column-based
10x.s1__GCGAGAAAGACTAGAT-1	0.0369275	Column-based
10x.s1__GCGGAAATCTGAGGTT-1	0.17279	Column-based
10x.s1__GCGGATCTCGAATGCT-1	0.199067	Column-based
10x.s1__GCTACAAGTCCTTAAG-1	0.17134	Column-based
10x.s1__GCTACCTGTCTACAAC-1	0.157948	Column-based
10x.s1__GCTCAAACACGACTAT-1	0.194914	Column-based
10x.s1__GCTCAAATCAGTCATG-1	0.19766	Column-based
10x.s1__GCTGAATAGGTGCTGA-1	0.15173	Column-based
10x.s1__GCTGAATGTCGATTCA-1	-1.66316e-05	Column-based
10x.s1__GGAATCTGTACGAAAT-1	0.149059	Column-based
10x.s1__GGAATGGCACAATGCT-1	0.149326	Column-based
10x.s1__GGAATGGCAGTTAAAG-1	-7.2257e-06	Column-based
10x.s1__GGAGAACAGTGGCGAT-1	0.185911	Column-based
10x.s1__GGAGCAAAGTCTCGTA-1	0.200269	Column-based
10x.s1__GGAGCAATCTTCTTCC-1	0.10886	Column-based
10x.s1__GGAGGATAGATACCAA-1	0.198749	Column-based
10x.s1__GGAGGATGTCGTACAT-1	0.189141	Column-based
10x.s1__GGAGGATGTTCGCGTG-1	0.197652	Column-based
10x.s1__GGATCTATCCAATCTT-1	0.144601	Column-based
10x.s1__GGCGTCATCTGCATAG-1	0.194461	Column-based
10x.s1__GGCTGTGCATTCGGGC-1	0.194676	Column-based
10x.s1__GGGACAACAAGAGGTC-1	0.124601	Column-based
10x.s1__GGGATGAGTATAATGG-1	-5.57024e-06	Column-based
10x.s1__GGGCCATGTGGTAACG-1	4.38397e-06	Column-based
10x.s1__GGGCGTTTCCCATAAG-1	0.188602	Column-based
10x.s1__GGGTAGAAGCGTGCCT-1	0.169798	Column-based
10x.s1__GGGTATTCAGTAGAGC-1	0.198954	Column-based
10x.s1__GGGTCACCAGGCCTGT-1	-5.29386e-06	Column-based
10x.s1__GGGTCACGTACAAGCG-1	0.194995	Column-based
10x.s1__GGGTTTACAGGTTCGC-1	0.200051	Column-based
10x.s1__GGGTTTACATTACGGT-1	0.221933	Column-based
10x.s1__GGGTTTAGTACATTGC-1	0.188609	Column-based
10x.s1__GGTAACTGTGGTGATG-1	0.168513	Column-based
10x.s1__GGTAATCGTAGGATAT-1	-2.50065e-06	Column-based
10x.s1__GGTCTGGCATCCAACA-1	0.199188	Column-based
10x.s1__GGTGATTAGTTTGCTG-1	1.44194e-05	Column-based
10x.s1__GGTGTTAAGTAACCGG-1	0.0281469	Column-based
10x.s1__GGTTAACAGGTCCCGT-1	0.26267	Column-based
10x.s1__GGTTAACGTCCCTGAG-1	0.198881	Column-based
10x.s1__GGTTGTAAGGGACCAT-1	0.288125	Column-based
10x.s1__GGTTGTACAGAGCCCT-1	0.0833428	Column-based
10x.s1__GTAACCACAAGCAGGT-1	0.197727	Column-based
10x.s1__GTAACCATCGCCATAA-1	0.198203	Column-based
10x.s1__GTAACCATCTGTCCGT-1	0.19473	Column-based
10x.s1__GTAAGTCCAGCTGCCA-1	0.0997972	Column-based
10x.s1__GTAAGTCTCACTGTTT-1	0.155339	Column-based
10x.s1__GTAATCGAGCAAACAT-1	-1.30382e-05	Column-based
10x.s1__GTAATCGTCGTTGTAG-1	0.186464	Column-based
10x.s1__GTACAACAGTAGAGTT-1	0.156335	Column-based
10x.s1__GTAGAAACATAATCCG-1	0.075596	Column-based
10x.s1__GTAGAAAGTACAGCGA-1	1.04659e-06	Column-based
10x.s1__GTAGAGGGTTCTAAGC-1	0.30953	Column-based
10x.s1__GTAGCTAGTAATTAGG-1	1.61834e-05	Column-based
10x.s1__GTAGCTAGTCCCTGAG-1	0.0479405	Column-based
10x.s1__GTAGGAGAGGACACTG-1	0.121696	Column-based
10x.s1__GTAGTACCAGTTCCAA-1	0.191592	Column-based
10x.s1__GTCAAGTAGGAGTACC-1	0.185475	Column-based
10x.s1__GTCACGGTCCTAGAGT-1	0.198354	Column-based
10x.s1__GTCACGGTCGCGAAGA-1	0.275403	Column-based
10x.s1__GTCACTCGTAACACCT-1	0.0269225	Column-based
10x.s1__GTCATCCCAGGTTCAT-1	0.223857	Column-based
10x.s1__GTCATCCTCCGCGATG-1	0.086733	Column-based
10x.s1__GTCATGACACGAGGTA-1	0.149613	Column-based
10x.s1__GTCCCATCAACAAAGT-1	0.160874	Column-based
10x.s1__GTCGAATGTGGCAGAT-1	-2.13837e-05	Column-based
10x.s1__GTCTACCTCCGTATGA-1	0.167593	Column-based
10x.s1__GTCTACCTCGCGCTGA-1	0.187133	Column-based
10x.s1__GTCTAGACATTGCCGG-1	0.173852	Column-based
10x.s1__GTCTGTCGTACCGGCT-1	0.19954	Column-based
10x.s1__GTGACGCTCCGTGACG-1	-2.46134e-05	Column-based
10x.s1__GTGAGCCAGTTTGTCG-1	1.4329e-06	Column-based
10x.s1__GTGATGTTCTGGACTA-1	0.122929	Column-based
10x.s1__GTGCACGCACAGCCTG-1	0.186928	Column-based
10x.s1__GTGCTGGCAAGAGTGC-1	0.199064	Column-based
10x.s1__GTGCTGGGTCACAATC-1	0.200803	Column-based
10x.s1__GTGCTGGTCAGACATC-1	0.146404	Column-based
10x.s1__GTGGAAGCACCGTACG-1	0.189198	Column-based
10x.s1__GTGGGAAAGGGATCGT-1	0.198447	Column-based
10x.s1__GTGGGAATCTCTCGCA-1	0.192652	Column-based
10x.s1__GTGGTTAAGCATCAGG-1	0.312319	Column-based
10x.s1__GTTAGACTCAGTCCGG-1	0.189274	Column-based
10x.s1__GTTAGTGTCCATAAGC-1	0.197798	Column-based
10x.s1__GTTCCGTGTCAAGGCA-1	0.200669	Column-based
10x.s1__GTTGAACTCACGAACT-1	0.159251	Column-based
10x.s1__GTTGAACTCGCTATTT-1	0.199061	Column-based
10x.s1__GTTGCGGTCACCTCGT-1	5.62452e-06	Column-based
10x.s1__GTTGCTCCAGTCGCTG-1	-1.78326e-06	Column-based
10x.s1__GTTGTCCTCAAATAGG-1	0.187799	Column-based
10x.s1__GTTTACTTCGGACTTA-1	0.199533	Column-based
10x.s1__GTTTACTTCTGTGCAA-1	0.199079	Column-based
10x.s1__TAACACGTCTTGATTC-1	0.199927	Column-based
10x.s1__TAAGCACTCTTACACT-1	0.0533401	Column-based
10x.s1__TAAGCCAAGACTTCCA-1	0.163076	Column-based
10x.s1__TAAGCCAAGCACTCGC-1	0.106588	Column-based
10x.s1__TAAGCGTGTGTTGACT-1	0.194668	Column-based
10x.s1__TAATCTCCATAATGAG-1	0.145267	Column-based
10x.s1__TAATTCCCACGTCGGT-1	1.02914e-05	Column-based
10x.s1__TAATTCCTCCACGAAT-1	9.14775e-06	Column-based
10x.s1__TACACCCGTCTTAGTG-1	-2.45627e-08	Column-based
10x.s1__TACACCCTCACGACTA-1	1.3601e-06	Column-based
10x.s1__TACACCCTCGAGAACG-1	0.0330595	Column-based
10x.s1__TACAGGTTCTGCGGCA-1	0.198398	Column-based
10x.s1__TACATTCAGCTCCCTT-1	0.18719	Column-based
10x.s1__TACCCACCAGCACAGA-1	-9.66956e-06	Column-based
10x.s1__TACCCGTAGACGGTCA-1	0.171254	Column-based
10x.s1__TACCGAAGTATCAGCT-1	0.193875	Column-based
10x.s1__TACCGGGTCATGGAGG-1	0.192744	Column-based
10x.s1__TACCTCGTCCGATGCG-1	-4.12945e-06	Column-based
10x.s1__TACCTGCAGCGCCTCA-1	0.196455	Column-based
10x.s1__TACCTGCAGCGTGCTC-1	-8.79313e-07	Column-based
10x.s1__TACGCTCGTAAGTTGA-1	0.186156	Column-based
10x.s1__TACGGGCTCCCTTTGG-1	0.181954	Column-based
10x.s1__TACTGCCTCCTCACTG-1	0.191583	Column-based
10x.s1__TACTTACCAGTTGTCA-1	0.0350631	Column-based
10x.s1__TACTTGTTCCATGAGT-1	0.128749	Column-based
10x.s1__TAGACCACAAGCCCAC-1	-3.82441e-07	Column-based
10x.s1__TAGAGTCTCCACCCTA-1	0.271549	Column-based
10x.s1__TAGATCGAGCGAACTG-1	-3.33585e-06	Column-based
10x.s1__TAGATCGCAAACCACT-1	0.083806	Column-based
10x.s1__TAGATCGGTGGCTTAT-1	0.199002	Column-based
10x.s1__TAGGAGGAGATGGCGT-1	0.348899	Column-based
10x.s1__TAGGTACAGCGCCCAT-1	0.197743	Column-based
10x.s1__TAGGTTGAGAGCCGTA-1	0.0360546	Column-based
10x.s1__TAGGTTGCAGCTGTGC-1	0.145061	Column-based
10x.s1__TAGTGCATCTGGGAGA-1	0.12867	Column-based
10x.s1__TATACCTCACAAATGA-1	0.163648	Column-based
10x.s1__TATCTGTGTTGGAGGT-1	0.196915	Column-based
10x.s1__TATCTTGCACGAGGAT-1	0.157922	Column-based
10x.s1__TATGTTCTCTATCACT-1	0.19653	Column-based
10x.s1__TATTGCTCAAACAGGC-1	0.176679	Column-based
10x.s1__TCAAGACGTGCCGGTT-1	0.188997	Column-based
10x.s1__TCAAGTGCAGTAACAA-1	0.125202	Column-based
10x.s1__TCAAGTGGTGAGCGAT-1	-6.46069e-07	Column-based
10x.s1__TCACACCGTGACTATC-1	0.188326	Column-based
10x.s1__TCACATTTCCACGGGT-1	0.172414	Column-based
10x.s1__TCACTATCACTGTGTA-1	-1.09651e-05	Column-based
10x.s1__TCACTATTCCACACCT-1	-2.28434e-06	Column-based
10x.s1__TCAGCAAAGTGAACAT-1	0.255863	Column-based
10x.s1__TCAGCCTAGGGCAATC-1	0.383805	Column-based
10x.s1__TCAGGGCTCCACTGAA-1	0.195549	Column-based
10x.s1__TCAGGTACACCAGCTG-1	0.127738	Column-based
10x.s1__TCAGTGAGTAACAGTA-1	0.127747	Column-based
10x.s1__TCAGTTTCATTAAAGG-1	0.0368076	Column-based
10x.s1__TCATACTAGGTTCTAC-1	0.307327	Column-based
10x.s1__TCATACTCAAGTACCT-1	0.354401	Column-based
10x.s1__TCATACTGTAGGACTG-1	1.37608e-05	Column-based
10x.s1__TCATCCGCACGCGGTT-1	0.0402511	Column-based
10x.s1__TCATCCGTCCAGCTCT-1	0.131737	Column-based
10x.s1__TCATGAGCATGCAGGA-1	-1.5679e-06	Column-based
10x.s1__TCATGAGGTATGAGCG-1	0.184609	Column-based
10x.s1__TCATGCCGTCACGACC-1	0.195141	Column-based
10x.s1__TCATGGACAACACTAC-1	3.01053e-06	Column-based
10x.s1__TCATGTTGTGATTGGG-1	1.49281e-05	Column-based
10x.s1__TCATTACTCCGCGGAT-1	0.194185	Column-based
10x.s1__TCCACCACACGACCTG-1	0.200142	Column-based
10x.s1__TCCACCACAGCGCGTT-1	0.299651	Column-based
10x.s1__TCCACGTGTACTTCCC-1	0.186939	Column-based
10x.s1__TCCACGTGTCTTCATT-1	8.96423e-07	Column-based
10x.s1__TCCAGAACACACGCCA-1	0.199143	Column-based
10x.s1__TCCCAGTCATTGCAAC-1	0.197667	Column-based
10x.s1__TCCGGGACATTAGGAA-1	0.149651	Column-based
10x.s1__TCCTAATGTGCTATTG-1	-2.00782e-05	Column-based
10x.s1__TCCTCGATCGTTGCCT-1	5.40974e-06	Column-based
10x.s1__TCCTCTTAGCAGATAT-1	0.200799	Column-based
10x.s1__TCCTTCTCAAGGAGTC-1	-5.71018e-06	Column-based
10x.s1__TCCTTTCAGGGCATGT-1	0.171264	Column-based
10x.s1__TCGAACAGTTAGGCTT-1	0.19966	Column-based
10x.s1__TCGACGGCATGTCAGT-1	0.199665	Column-based
10x.s1__TCGACGGGTCTACACA-1	0.124524	Column-based
10x.s1__TCGACGGTCGTTAGTG-1	-1.98301e-05	Column-based
10x.s1__TCGATTTTCAAGCCCG-1	-2.196e-06	Column-based
10x.s1__TCGATTTTCCACGTAA-1	0.20041	Column-based
10x.s1__TCGCACTCATGTCTAG-1	0.188619	Column-based
10x.s1__TCGCACTGTGTAAATG-1	0.194333	Column-based
10x.s1__TCGCTCAGTACGAAAT-1	-8.06699e-07	Column-based
10x.s1__TCGGATACAGTTACCA-1	0.19721	Column-based
10x.s1__TCGGATAGTGCCCTTT-1	0.190534	Column-based
10x.s1__TCGGATATCTAGCAAC-1	0.188862	Column-based
10x.s1__TCGGGACAGATGACAT-1	0.196583	Column-based
10x.s1__TCGGGCAAGTCCCGGT-1	0.199054	Column-based
10x.s1__TCGTAGACAAGTTCGT-1	0.0324707	Column-based
10x.s1__TCTACATTCGAGAGAC-1	0.188119	Column-based
10x.s1__TCTACCGGTATGACAA-1	0.199344	Column-based
10x.s1__TCTATCAAGCGGTATG-1	0.0990532	Column-based
10x.s1__TCTATCATCACCCTCA-1	0.212398	Column-based
10x.s1__TCTCCGAAGGCGTCCT-1	0.125333	Column-based
10x.s1__TCTGTCGTCCTCGATC-1	0.1506	Column-based
10x.s1__TCTGTCGTCGGAGTAG-1	0.161735	Column-based
10x.s1__TCTTAGTAGGATGCGT-1	0.125406	Column-based
10x.s1__TCTTAGTGTTCCGCGA-1	0.190132	Column-based
10x.s1__TCTTCCTAGGACGCTA-1	0.193864	Column-based
10x.s1__TCTTTGAAGCGACTTT-1	0.0984683	Column-based
10x.s1__TGAACGTCAGTCAGTT-1	0.163462	Column-based
10x.s1__TGAATCGCATGAAGCG-1	1.53741e-05	Column-based
10x.s1__TGACGCGCACGCACCA-1	0.148712	Column-based
10x.s1__TGAGCGCGTAACTTCG-1	0.196344	Column-based
10x.s1__TGAGGAGAGTTGGAAT-1	0.129064	Column-based
10x.s1__TGATTTCAGTCATGAA-1	0.507138	Column-based
10x.s1__TGCAGATAGCTTACGT-1	9.87653e-06	Column-based
10x.s1__TGCAGGCAGACGCAGT-1	0.189008	Column-based
10x.s1__TGCATGACACAATGCT-1	0.14806	Column-based
10x.s1__TGCCGAGTCGAAGCCC-1	1.56407e-05	Column-based
10x.s1__TGCGACGTCGACACTA-1	0.23405	Column-based
10x.s1__TGCGATACAGCTGTTA-1	8.63896e-06	Column-based
10x.s1__TGCGGCAGTCTAACTG-1	0.197395	Column-based
10x.s1__TGCGGGTAGATGCAGC-1	0.199314	Column-based
10x.s1__TGCTCCACACTAGGTT-1	0.350848	Column-based
10x.s1__TGCTGAAAGATAGTGT-1	2.45179e-06	Column-based
10x.s1__TGGAGAGGTTTACTTC-1	0.194689	Column-based
10x.s1__TGGAGGAGTACGCTTA-1	0.200069	Column-based
10x.s1__TGGGAAGCAAGAGTGC-1	0.148545	Column-based
10x.s1__TGGGAGACACTTTAGG-1	0.198742	Column-based
10x.s1__TGGGCGTGTAAGCGGT-1	0.109127	Column-based
10x.s1__TGGGCGTGTTTGAAAG-1	0.195343	Column-based
10x.s1__TGGGCTGAGACGCCAA-1	0.33687	Column-based
10x.s1__TGGGTTACAGTCACGC-1	0.0406021	Column-based
10x.s1__TGGTAGTTCGGTCTGG-1	0.187477	Column-based
10x.s1__TGTAACGCACCTTCCA-1	0.185741	Column-based
10x.s1__TGTAAGCAGCGAATGC-1	-6.26575e-06	Column-based
10x.s1__TGTAAGCAGGGCTTCC-1	3.95224e-06	Column-based
10x.s1__TGTAGACAGCTAGAGC-1	0.194724	Column-based
10x.s1__TGTCAGAAGCTAGCCC-1	0.0157396	Column-based
10x.s1__TGTCCACTCACGTAGT-1	0.188996	Column-based
10x.s1__TGTCCCAGTACTCAAC-1	0.175405	Column-based
10x.s1__TGTTCCGTCGGAATGG-1	0.494737	Column-based
10x.s1__TGTTGAGAGTGATAAC-1	0.157797	Column-based
10x.s1__TGTTGAGGTTAGTCGT-1	0.199871	Column-based
10x.s1__TTACAGGCAAAGGATT-1	0.184072	Column-based
10x.s1__TTACGCCGTCGCGTCA-1	-2.307e-06	Column-based
10x.s1__TTACGTTGTAGTTCCA-1	0.195212	Column-based
10x.s1__TTAGGGTAGCTATCCA-1	0.196414	Column-based
10x.s1__TTCAATCAGACTTCCA-1	-6.61991e-06	Column-based
10x.s1__TTCAATCCAATACAGA-1	-7.77369e-06	Column-based
10x.s1__TTCAATCGTTCCATTT-1	0.0434718	Column-based
10x.s1__TTCACGCGTTTCGTTT-1	0.169524	Column-based
10x.s1__TTCAGGAGTAAGGCTG-1	0.198662	Column-based
10x.s1__TTCATGTCACTTCCTG-1	8.02933e-06	Column-based
10x.s1__TTCCACGCATCATTTC-1	0.186328	Column-based
10x.s1__TTCCACGTCAGGTGTT-1	0.173581	Column-based
10x.s1__TTCCACGTCTAGGCAT-1	0.250073	Column-based
10x.s1__TTCCGGTCAGCGTGAA-1	-1.60254e-05	Column-based
10x.s1__TTCCGGTGTATTTCGG-1	0.290653	Column-based
10x.s1__TTCCTCTGTCTGTCAA-1	0.194636	Column-based
10x.s1__TTCCTCTTCAGCTAGT-1	0.187475	Column-based
10x.s1__TTCCTTCTCATAGACC-1	0.145869	Column-based
10x.s1__TTCGATTGTCACATTG-1	0.197138	Column-based
10x.s1__TTCGATTTCGATTTCT-1	8.44792e-06	Column-based
10x.s1__TTCGCTGAGCCTGGAA-1	-4.19715e-07	Column-based
10x.s1__TTCGCTGGTAAGGCTG-1	0.198656	Column-based
10x.s1__TTCTAACCATCAGCGC-1	0.313872	Column-based
10x.s1__TTCTAGTAGCTGAAGC-1	0.157613	Column-based
10x.s1__TTCTAGTGTCTCACGG-1	0.0563183	Column-based
10x.s1__TTCTTCCCAGCGGATA-1	0.280661	Column-based
10x.s1__TTCTTCCTCGAACCAT-1	0.279397	Column-based
10x.s1__TTGAACGAGTGATAAC-1	0.152454	Column-based
10x.s1__TTGACCCAGGTGATAT-1	0.14694	Column-based
10x.s1__TTGCCTGGTGGACCTC-1	0.161194	Column-based
10x.s1__TTGCTGCAGCGTTGTT-1	0.0273459	Column-based
10x.s1__TTGCTGCGTAGGAAAG-1	0.198934	Column-based
10x.s1__TTGCTGCTCGACATAC-1	7.28093e-06	Column-based
10x.s1__TTGGGATCACTTGGCG-1	1.5611e-05	Column-based
10x.s1__TTGGGCGTCAGGACAG-1	0.129269	Column-based
10x.s1__TTGGGTACACTGTCCT-1	0.172744	Column-based
10x.s1__TTGGGTATCTTGGGCG-1	0.163469	Column-based
10x.s1__TTGTGTTGTAGTCGGA-1	0.0495849	Column-based
10x.s1__TTGTTCAAGTGGAATT-1	2.24023e-07	Column-based
10x.s1__TTGTTGTAGCACTCAT-1	0.102274	Column-based
10x.s1__TTGTTTGAGACTTCGT-1	0.0844049	Column-based
10x.s1__TTTACTGAGAGGTATT-1	0.170532	Column-based
10x.s1__TTTAGTCTCAACGAGG-1	0.198654	Column-based
10x.s1__TTTATGCTCTACTGCC-1	0.198873	Column-based
10x.s1__TTTCACATCTTACGGA-1	-9.16456e-06	Column-based
10x.s1__TTTCATGAGTGACCTT-1	0.302854	Column-based
10x.s1__TTTCCTCAGCAAGTGC-1	0.300739	Column-based
10x.s1__TTTCGATTCGTGTGAT-1	0.192854	Column-based
10x.s1__TTTCGATTCTCAATCT-1	0.0476691	Column-based
10x.s1__TTTGACTTCCACTGAA-1	0.1536	Column-based
10x.s1__TTTGTTGCACATTACG-1	0.123053	Column-based
10x.s1__TTTGTTGGTCACGACC-1	0.112012	Column-based
10x.s2__AAACCCATCAGTGTGT-1	0.306527	Column-based
10x.s2__AAACGAAGTCAGACTT-1	0.197345	Column-based
10x.s2__AAACGAATCTCAACGA-1	-4.75034e-06	Column-based
10x.s2__AAAGAACAGCTAGAGC-1	0.344794	Column-based
10x.s2__AAAGAACCACTAGGTT-1	0.020333	Column-based
10x.s2__AAAGAACCAGTGTACT-1	0.19873	Column-based
10x.s2__AAAGGATTCATCTATC-1	0.19713	Column-based
10x.s2__AAAGGTAAGCTTTGTG-1	0.194791	Column-based
10x.s2__AAAGGTACAGGCATTT-1	0.187521	Column-based
10x.s2__AAAGTCCAGAGGTCGT-1	6.13287e-06	Column-based
10x.s2__AAAGTCCAGGAACGAA-1	0.343525	Column-based
10x.s2__AAAGTGATCGGTTGTA-1	0.19632	Column-based
10x.s2__AACAACCGTTGCCATA-1	0.197862	Column-based
10x.s2__AACACACGTATCATGC-1	0.268792	Column-based
10x.s2__AACACACTCTCGGTCT-1	0.300045	Column-based
10x.s2__AACAGGGCAACGTATC-1	0.198664	Column-based
10x.s2__AACCAACTCTTCACGC-1	0.196735	Column-based
10x.s2__AACCATGAGACTCAAA-1	0.0877363	Column-based
10x.s2__AACCCAATCAACACGT-1	3.92741e-06	Column-based
10x.s2__AACCCAATCCGCATAA-1	0.14559	Column-based
10x.s2__AACCCAATCCTCAGAA-1	0.198263	Column-based
10x.s2__AACGAAACACAGAGAC-1	0.161857	Column-based
10x.s2__AACGAAAGTAGAATAC-1	0.296594	Column-based
10x.s2__AACGGGACACTTGACA-1	0.154788	Column-based
10x.s2__AACGTCAGTAGGGTAC-1	-1.11646e-05	Column-based
10x.s2__AAGAACACATGGGAAC-1	0.14954	Column-based
10x.s2__AAGAACATCAAGATAG-1	-2.72522e-06	Column-based
10x.s2__AAGAACATCACATTGG-1	0.0340641	Column-based
10x.s2__AAGACTCCAAGCGCTC-1	0.199017	Column-based
10x.s2__AAGATAGAGACTAAGT-1	0.0379994	Column-based
10x.s2__AAGATAGTCGCCAATA-1	0.186661	Column-based
10x.s2__AAGCATCTCATTTCGT-1	0.185074	Column-based
10x.s2__AAGCCATTCACCTCTG-1	-4.87258e-06	Column-based
10x.s2__AAGCCATTCGGCCTTT-1	1.37291e-05	Column-based
10x.s2__AAGCGAGGTCCTACGG-1	0.200596	Column-based
10x.s2__AAGCGTTTCCGGCAAC-1	0.198127	Column-based
10x.s2__AAGGAATTCAGATGCT-1	0.197188	Column-based
10x.s2__AAGTACCCACCAAAGG-1	0.20007	Column-based
10x.s2__AAGTACCTCGTGCTCT-1	0.197548	Column-based
10x.s2__AAGTGAAGTGTAGGAC-1	0.19813	Column-based
10x.s2__AAGTGAATCTGACGCG-1	0.193803	Column-based
10x.s2__AAGTTCGGTACGATCT-1	0.19647	Column-based
10x.s2__AATCACGTCCCTTGTG-1	0.224348	Column-based
10x.s2__AATCGACGTCGAATTC-1	0.199207	Column-based
10x.s2__AATCGACGTGATCGTT-1	0.199056	Column-based
10x.s2__AATGAAGAGGCGAACT-1	-6.96902e-06	Column-based
10x.s2__AATGAAGCACGCGTGT-1	0.309526	Column-based
10x.s2__AATGCCACACCTCTGT-1	0.147935	Column-based
10x.s2__AATGGAATCTACTTCA-1	0.145067	Column-based
10x.s2__AATTCCTAGGGAGAAT-1	3.67938e-06	Column-based
10x.s2__AATTCCTTCTGCATGA-1	0.169593	Column-based
10x.s2__ACAACCAAGGCACAAC-1	0.19913	Column-based
10x.s2__ACAACCAGTTAGTTCG-1	0.174541	Column-based
10x.s2__ACAACCATCTCGGGAC-1	0.199532	Column-based
10x.s2__ACAAGCTCACGCTTAA-1	0.15826	Column-based
10x.s2__ACACCAAAGGTTTGAA-1	0.18861	Column-based
10x.s2__ACAGCCGGTCGCACAC-1	0.198	Column-based
10x.s2__ACATCCCCATCGAAGG-1	0.198124	Column-based
10x.s2__ACATGCAAGCTCCGAC-1	0.196817	Column-based
10x.s2__ACATTTCTCTTTCCGG-1	0.0515883	Column-based
10x.s2__ACCACAAGTCCCTCAT-1	0.163849	Column-based
10x.s2__ACCCTCAAGACCACGA-1	0.200111	Column-based
10x.s2__ACCCTCACAAGCAGGT-1	0.0237398	Column-based
10x.s2__ACCCTTGAGGCTGAAC-1	0.264328	Column-based
10x.s2__ACCGTTCCAAGTCCCG-1	0.194664	Column-based
10x.s2__ACCTACCCACCCAAGC-1	0.186936	Column-based
10x.s2__ACCTACCGTAACGTTC-1	-4.66484e-06	Column-based
10x.s2__ACCTGAAAGCCGGATA-1	0.0381173	Column-based
10x.s2__ACCTGTCAGACGCAGT-1	0.169247	Column-based
10x.s2__ACCTGTCCAGAGGTAC-1	0.0475966	Column-based
10x.s2__ACGATCAAGCATATGA-1	0.0385351	Column-based
10x.s2__ACGCACGAGACACACG-1	0.0781772	Column-based
10x.s2__ACGGAAGCAAGACGAC-1	2.90524e-06	Column-based
10x.s2__ACGGAAGTCGCCTAGG-1	0.198071	Column-based
10x.s2__ACGGGTCCACAATCTG-1	0.186146	Column-based
10x.s2__ACGGTCGAGTCAACAA-1	1.64714e-06	Column-based
10x.s2__ACGTACAAGTGGTGAC-1	0.188602	Column-based
10x.s2__ACGTAGTCAAGGCTTT-1	0.123939	Column-based
10x.s2__ACTATCTGTGTTCGAT-1	0.0875331	Column-based
10x.s2__ACTATGGTCCAGCTCT-1	0.0743992	Column-based
10x.s2__ACTATTCGTACGCTTA-1	0.345134	Column-based
10x.s2__ACTGATGCAACAGTGG-1	0.343474	Column-based
10x.s2__ACTGTCCAGTCATGAA-1	0.199129	Column-based
10x.s2__ACTGTCCGTATGGTTC-1	0.189528	Column-based
10x.s2__ACTGTGATCGGCAGTC-1	0.145925	Column-based
10x.s2__AGAAATGGTCTGATCA-1	0.16939	Column-based
10x.s2__AGAAATGTCCACATAG-1	0.187803	Column-based
10x.s2__AGAACAACAACCGACC-1	0.199082	Column-based
10x.s2__AGAACAATCTACGGTA-1	0.20039	Column-based
10x.s2__AGAACCTTCCGAGGCT-1	-1.8844e-06	Column-based
10x.s2__AGAAGCGAGTTCCGTA-1	0.197523	Column-based
10x.s2__AGAAGCGCAGCCTTCT-1	9.08086e-06	Column-based
10x.s2__AGACAAACAATGTTGC-1	0.19993	Column-based
10x.s2__AGACAGGTCTGGTGGC-1	0.187202	Column-based
10x.s2__AGACCCGGTCCGGCAT-1	0.0278701	Column-based
10x.s2__AGACCCGTCGACCAAT-1	-1.05428e-05	Column-based
10x.s2__AGACCCGTCGCCGAGT-1	0.100666	Column-based
10x.s2__AGACTCAAGCTAGCCC-1	0.170931	Column-based
10x.s2__AGAGAATAGGCTCACC-1	6.75356e-06	Column-based
10x.s2__AGAGAGCGTTAGCGGA-1	0.184854	Column-based
10x.s2__AGAGCAGAGCGATGCA-1	0.193655	Column-based
10x.s2__AGAGCCCGTATGGGAC-1	0.149141	Column-based
10x.s2__AGAGCCCTCTGAGATC-1	0.305261	Column-based
10x.s2__AGATAGAGTGAACCGA-1	0.193193	Column-based
10x.s2__AGATCGTAGTTCATCG-1	0.194934	Column-based
10x.s2__AGCGATTTCCTCAGAA-1	0.199863	Column-based
10x.s2__AGCGCCAGTAGTGGCA-1	0.197619	Column-based
10x.s2__AGCGCCATCGCAGAGA-1	2.59531e-06	Column-based
10x.s2__AGCGTATCACGGAAGT-1	0.198402	Column-based
10x.s2__AGCGTATTCTGGGCGT-1	9.31075e-06	Column-based
10x.s2__AGCTACAGTGACCGAA-1	0.153333	Column-based
10x.s2__AGCTTCCGTTGGGAAC-1	0.1972	Column-based
10x.s2__AGGACGACACGGGCTT-1	0.187256	Column-based
10x.s2__AGGATAAAGGAAAGTG-1	-2.29297e-05	Column-based
10x.s2__AGGATAACAGCAGGAT-1	0.0190546	Column-based
10x.s2__AGGATCTAGAGGCCAT-1	1.14109e-06	Column-based
10x.s2__AGGCCACTCTCAGGCG-1	0.17399	Column-based
10x.s2__AGGGAGTAGTCTAGCT-1	0.0738069	Column-based
10x.s2__AGGGCCTGTCTACACA-1	0.195207	Column-based
10x.s2__AGGGCTCGTATTCTCT-1	0.194802	Column-based
10x.s2__AGGGTCCGTGGTTCTA-1	-2.01657e-06	Column-based
10x.s2__AGGGTGAAGGCCCGTT-1	0.16092	Column-based
10x.s2__AGGGTGAGTGATTGGG-1	0.14393	Column-based
10x.s2__AGGTCATTCCCAACTC-1	-4.52903e-06	Column-based
10x.s2__AGGTTGTTCGGACTGC-1	0.19454	Column-based
10x.s2__AGTAACCGTGTCTCCT-1	0.19948	Column-based
10x.s2__AGTACCAGTACTTCCC-1	0.200072	Column-based
10x.s2__AGTACCAGTGCACAAG-1	0.168522	Column-based
10x.s2__AGTACTGGTATGCTAC-1	0.14555	Column-based
10x.s2__AGTCAACTCCCATACC-1	0.19781	Column-based
10x.s2__AGTCACAAGTAAGGGA-1	0.339202	Column-based
10x.s2__AGTCACATCGGAGTGA-1	0.198045	Column-based
10x.s2__AGTGACTTCTACGCGG-1	0.146724	Column-based
10x.s2__AGTTAGCCAAAGGCGT-1	0.128933	Column-based
10x.s2__AGTTAGCGTTGCCATA-1	0.187808	Column-based
10x.s2__AGTTCGAGTCAGGAGT-1	0.199722	Column-based
10x.s2__AGTTCGAGTTCAAAGA-1	0.0443654	Column-based
10x.s2__ATACCTTTCACTCTTA-1	0.199241	Column-based
10x.s2__ATACTTCTCGCACGAC-1	-2.35934e-06	Column-based
10x.s2__ATAGGCTCACCAATTG-1	0.0381307	Column-based
10x.s2__ATCACAGTCAAGAATG-1	0.188793	Column-based
10x.s2__ATCAGGTAGACGGTTG-1	0.199463	Column-based
10x.s2__ATCCATTAGAAACCAT-1	0.192141	Column-based
10x.s2__ATCGATGCACCACATA-1	0.112258	Column-based
10x.s2__ATCGCCTTCGCTCTCA-1	-2.08281e-05	Column-based
10x.s2__ATCGGATCATTCTGTT-1	9.37679e-07	Column-based
10x.s2__ATCGGCGAGAGTTGCG-1	0.185067	Column-based
10x.s2__ATCGGCGAGTCCCTAA-1	0.0928665	Column-based
10x.s2__ATCGGCGGTCGCCTAG-1	0.172873	Column-based
10x.s2__ATCGTCCAGCCTCTTC-1	0.1948	Column-based
10x.s2__ATCGTGAAGTCCTGTA-1	0.151608	Column-based
10x.s2__ATCGTGAGTTACTCAG-1	-2.01074e-05	Column-based
10x.s2__ATCTCTACAGACAAAT-1	0.194455	Column-based
10x.s2__ATCTTCACATCTGGGC-1	0.163537	Column-based
10x.s2__ATGAGTCTCTGAGCAT-1	0.0904631	Column-based
10x.s2__ATGCATGCATCACGGC-1	0.188209	Column-based
10x.s2__ATGCCTCTCCAGGACC-1	0.199857	Column-based
10x.s2__ATGGATCCACTCAGAT-1	0.184741	Column-based
10x.s2__ATGGGAGCAACACACT-1	0.18506	Column-based
10x.s2__ATGGGTTGTGTGGACA-1	0.199389	Column-based
10x.s2__ATGTCCCCACGCCACA-1	0.0895299	Column-based
10x.s2__ATGTCCCTCCGTTGGG-1	0.295867	Column-based
10x.s2__ATGTCTTTCTGGTTGA-1	-1.22768e-05	Column-based
10x.s2__ATTATCCCATGGCCCA-1	0.0989257	Column-based
10x.s2__ATTATCCTCAGCTGTA-1	0.195121	Column-based
10x.s2__ATTCATCCACACCGCA-1	0.19821	Column-based
10x.s2__ATTCATCGTCATACCA-1	0.188474	Column-based
10x.s2__ATTCATCTCGGTGTAT-1	0.188323	Column-based
10x.s2__ATTCCATTCTCGGTCT-1	0.195339	Column-based
10x.s2__ATTCCTACAGCTTCGG-1	0.199597	Column-based
10x.s2__ATTCTACAGCACTAAA-1	0.146856	Column-based
10x.s2__ATTTCTGGTCGCGTTG-1	0.199604	Column-based
10x.s2__CAACAACTCGCCGATG-1	0.30753	Column-based
10x.s2__CAACCTCAGCGTGCCT-1	0.105942	Column-based
10x.s2__CAACGATAGTTTAGGA-1	-1.94864e-06	Column-based
10x.s2__CAACGATGTGCACAAG-1	0.200545	Column-based
10x.s2__CAACGGCTCTCATTTG-1	0.198262	Column-based
10x.s2__CAAGCTACATTGTACG-1	0.196936	Column-based
10x.s2__CAATCGAGTACTGTTG-1	0.186204	Column-based
10x.s2__CAATGACAGAGTCACG-1	2.79108e-06	Column-based
10x.s2__CAATTTCGTGAGACCA-1	0.170602	Column-based
10x.s2__CAATTTCTCATTTCCA-1	0.3018	Column-based
10x.s2__CACAGATTCTGGGATT-1	0.188132	Column-based
10x.s2__CACATGAAGCACACAG-1	0.197347	Column-based
10x.s2__CACCAAAAGGCATCGA-1	0.190342	Column-based
10x.s2__CACGAATAGACTACCT-1	-6.09888e-06	Column-based
10x.s2__CACGAATAGAGCCTGA-1	0.192881	Column-based
10x.s2__CACGAATAGTGAACAT-1	1.44798e-06	Column-based
10x.s2__CACGAATGTCTGTGAT-1	-6.40607e-06	Column-based
10x.s2__CACGGGTCACACCGCA-1	0.171668	Column-based
10x.s2__CACGGGTGTGATACCT-1	0.199198	Column-based
10x.s2__CACGGGTTCCAGCCTT-1	0.196934	Column-based
10x.s2__CACGTGGGTGAGAGGG-1	0.156657	Column-based
10x.s2__CACTAAGAGCCTCAGC-1	0.197925	Column-based
10x.s2__CACTGGGAGGTAATCA-1	0.16128	Column-based
10x.s2__CACTGTCCATTGAAGA-1	9.61371e-06	Column-based
10x.s2__CAGATACTCCCGTGAG-1	0.188391	Column-based
10x.s2__CAGATACTCCTAGAGT-1	0.157524	Column-based
10x.s2__CAGCAATCAACAGCCC-1	0.199817	Column-based
10x.s2__CAGCAATTCACAATGC-1	0.194019	Column-based
10x.s2__CAGCCAGGTCGCTGCA-1	0.198592	Column-based
10x.s2__CAGCGTGTCCAGCTCT-1	0.172187	Column-based
10x.s2__CAGGTATTCATCTATC-1	0.156693	Column-based
10x.s2__CATACCCTCGATCCAA-1	0.342736	Column-based
10x.s2__CATACTTTCCGTATAG-1	0.199269	Column-based
10x.s2__CATCCCATCTAAGCGT-1	0.186267	Column-based
10x.s2__CATCCGTTCGACATCA-1	0.197881	Column-based
10x.s2__CATCGGGGTCCACGCA-1	0.344131	Column-based
10x.s2__CATCGTCCAGAAATCA-1	0.204615	Column-based
10x.s2__CATGCCTAGAGTCTTC-1	0.0493978	Column-based
10x.s2__CATGCTCAGGACGGAG-1	5.05146e-06	Column-based
10x.s2__CATGGATGTCAGTTTG-1	0.19599	Column-based
10x.s2__CATGGATTCATTTGCT-1	0.198402	Column-based
10x.s2__CATGGTACAAGTTCCA-1	0.194745	Column-based
10x.s2__CATGGTAGTTGCAAGG-1	0.194732	Column-based
10x.s2__CATTCATTCGTGCATA-1	0.0209462	Column-based
10x.s2__CATTCCGAGGGCAACT-1	0.168494	Column-based
10x.s2__CATTGCCTCCGTGTGG-1	9.41924e-06	Column-based
10x.s2__CATTGTTGTGTCCCTT-1	0.192198	Column-based
10x.s2__CATTTCATCCTTCACG-1	0.147134	Column-based
10x.s2__CATTTCATCTAGGAAA-1	0.167129	Column-based
10x.s2__CCAAGCGCAACGTTAC-1	2.17867e-05	Column-based
10x.s2__CCAATGAAGAAAGCGA-1	0.17297	Column-based
10x.s2__CCAATGACACCCGTAG-1	0.281734	Column-based
10x.s2__CCAATGATCTAGTCAG-1	0.161468	Column-based
10x.s2__CCACCATGTGGATCGA-1	0.0386021	Column-based
10x.s2__CCACGAGTCCTGTACC-1	0.0387844	Column-based
10x.s2__CCACGAGTCTGAACGT-1	0.269469	Column-based
10x.s2__CCACGTTTCCAATCTT-1	0.104869	Column-based
10x.s2__CCCAACTTCCAAATGC-1	0.128679	Column-based
10x.s2__CCCAACTTCCACAGCG-1	0.184872	Column-based
10x.s2__CCCGGAAGTGTATACC-1	0.185144	Column-based
10x.s2__CCCTCAATCACCATGA-1	0.0529904	Column-based
10x.s2__CCCTTAGAGATGCTGG-1	0.198465	Column-based
10x.s2__CCGAACGGTCGTATTG-1	1.91738e-06	Column-based
10x.s2__CCGATCTAGAAACTCA-1	0.150403	Column-based
10x.s2__CCGATCTAGCGAGGAG-1	0.0723264	Column-based
10x.s2__CCGATCTCACACACTA-1	0.145348	Column-based
10x.s2__CCGCAAGGTCTAGATC-1	-6.11767e-06	Column-based
10x.s2__CCGGGTAGTGTTGATC-1	0.0415839	Column-based
10x.s2__CCGGGTATCGTACCTC-1	0.341737	Column-based
10x.s2__CCGGTAGAGGTTTACC-1	0.160673	Column-based
10x.s2__CCGGTGAAGCGAGTCA-1	0.189609	Column-based
10x.s2__CCGTGAGAGAGCACTG-1	-9.46261e-06	Column-based
10x.s2__CCGTGAGTCGGACTGC-1	0.197398	Column-based
10x.s2__CCGTTCACAGTAGAGC-1	0.12692	Column-based
10x.s2__CCGTTCAGTTACGCCG-1	0.145675	Column-based
10x.s2__CCTAACCAGATCCCAT-1	0.18747	Column-based
10x.s2__CCTAAGACACGAGGTA-1	9.13763e-06	Column-based
10x.s2__CCTACGTAGAGCGACT-1	0.187073	Column-based
10x.s2__CCTCCAACAGTATTCG-1	0.194927	Column-based
10x.s2__CCTCCTCCAGTCCCGA-1	1.79658e-06	Column-based
10x.s2__CCTCTAGGTTGTTGAC-1	0.0403142	Column-based
10x.s2__CCTGTTGCAGAGTAAT-1	5.02946e-06	Column-based
10x.s2__CCTGTTGGTTCAGCTA-1	0.15941	Column-based
10x.s2__CCTTCAGCAGAGGTAC-1	0.198125	Column-based
10x.s2__CCTTGTGAGCTGAAGC-1	0.286779	Column-based
10x.s2__CCTTTGGAGATACGAT-1	0.197318	Column-based
10x.s2__CCTTTGGGTAATGCTC-1	0.185656	Column-based
10x.s2__CGAAGTTTCAGTCACA-1	0.171679	Column-based
10x.s2__CGAGAAGCACGACGAA-1	3.48194e-08	Column-based
10x.s2__CGAGAAGGTAGTCACT-1	0.187054	Column-based
10x.s2__CGAGGAAGTCGTTTCC-1	0.341672	Column-based
10x.s2__CGAGGCTAGCCGTCGT-1	0.197778	Column-based
10x.s2__CGAGGCTCACTACTTT-1	0.186464	Column-based
10x.s2__CGAGGCTGTACCGGAA-1	0.185878	Column-based
10x.s2__CGAGTGCAGGGACCAT-1	0.287597	Column-based
10x.s2__CGAGTGCCAACTCCCT-1	0.199946	Column-based
10x.s2__CGAGTGCGTCATCCGG-1	0.341685	Column-based
10x.s2__CGAGTGCTCATTCACT-1	0.147455	Column-based
10x.s2__CGAGTTATCCAGGACC-1	-1.15229e-05	Column-based
10x.s2__CGAGTTATCTCAGGCG-1	0.194058	Column-based
10x.s2__CGAGTTATCTCTTGCG-1	5.28728e-06	Column-based
10x.s2__CGATGCGAGCAGGGAG-1	0.355542	Column-based
10x.s2__CGATGCGGTATCGATC-1	0.129812	Column-based
10x.s2__CGATGCGGTCATGGCC-1	0.193746	Column-based
10x.s2__CGATGGCAGTGATTCC-1	0.185811	Column-based
10x.s2__CGATGGCTCCTCGATC-1	0.198743	Column-based
10x.s2__CGCAGGTTCTCAAAGC-1	0.199602	Column-based
10x.s2__CGCATAAAGTATGTAG-1	0.161791	Column-based
10x.s2__CGCATAACAATGCTCA-1	0.166459	Column-based
10x.s2__CGCATAACACTGTCCT-1	0.169804	Column-based
10x.s2__CGCCATTAGTCTCCTC-1	0.20055	Column-based
10x.s2__CGGAACCGTTACGGAG-1	0.198817	Column-based
10x.s2__CGGAATTCACGGATCC-1	0.198647	Column-based
10x.s2__CGGAATTCATTGTAGC-1	0.185925	Column-based
10x.s2__CGGACACAGAGACAAG-1	0.187881	Column-based
10x.s2__CGGGACTAGCACCGAA-1	0.197923	Column-based
10x.s2__CGGGACTAGCTGTACT-1	-1.61358e-05	Column-based
10x.s2__CGGGACTGTTGGTGTT-1	0.199939	Column-based
10x.s2__CGGGCATCAAGACGAC-1	0.0337507	Column-based
10x.s2__CGGGCATGTGCTTCAA-1	0.196619	Column-based
10x.s2__CGTCAAACAAACCATC-1	0.144005	Column-based
10x.s2__CGTGAATAGAGAACCC-1	0.194741	Column-based
10x.s2__CGTGCTTAGTAAATGC-1	0.197806	Column-based
10x.s2__CGTTAGACACAAATGA-1	0.196266	Column-based
10x.s2__CGTTCTGTCCTTCTAA-1	0.196966	Column-based
10x.s2__CGTTGGGAGGTCCAGA-1	0.188208	Column-based
10x.s2__CTAACCCGTATGATCC-1	0.162596	Column-based
10x.s2__CTACATTAGGGTGGGA-1	0.197543	Column-based
10x.s2__CTACGGGAGTGTAGTA-1	0.0653271	Column-based
10x.s2__CTACGGGCACAACGTT-1	0.14505	Column-based
10x.s2__CTACGGGGTTTCGTTT-1	1.24524e-05	Column-based
10x.s2__CTAGACACAACAACAA-1	1.81377e-06	Column-based
10x.s2__CTATCCGTCTCCGCAT-1	3.4953e-05	Column-based
10x.s2__CTATCTATCCGCGGAT-1	0.199076	Column-based
10x.s2__CTCAGAAGTGAGATCG-1	0.151277	Column-based
10x.s2__CTCAGAATCTCCACTG-1	0.199808	Column-based
10x.s2__CTCAGGGAGAATCGTA-1	0.187127	Column-based
10x.s2__CTCATGCCATACCGTA-1	0.15773	Column-based
10x.s2__CTCATTATCGCGTTTC-1	0.198411	Column-based
10x.s2__CTCCAACGTTGGGAAC-1	1.05511e-05	Column-based
10x.s2__CTCCAACTCCTCATAT-1	0.166272	Column-based
10x.s2__CTCCATGCAGCTTTCC-1	-9.86567e-06	Column-based
10x.s2__CTCCCAACACAGTCGC-1	0.197684	Column-based
10x.s2__CTCCCTCAGACTCAAA-1	0.0449197	Column-based
10x.s2__CTCCCTCGTCAAGCGA-1	-4.33214e-06	Column-based
10x.s2__CTCCGATAGTATAGGT-1	0.16869	Column-based
10x.s2__CTCCGATGTGTTTCTT-1	0.304939	Column-based
10x.s2__CTCGAGGTCCCATGGG-1	0.35661	Column-based
10x.s2__CTCTCGACATTGCTGA-1	0.14767	Column-based
10x.s2__CTCTGGTGTCTTTCAT-1	0.198323	Column-based
10x.s2__CTGAGCGCACTGTTCC-1	0.147661	Column-based
10x.s2__CTGATCCCAGAACTAA-1	0.00960165	Column-based
10x.s2__CTGCCTACACGTGTGC-1	-2.92848e-05	Column-based
10x.s2__CTGCCTAGTATTGAGA-1	0.0481915	Column-based
10x.s2__CTGCGAGCATCGAAGG-1	0.162875	Column-based
10x.s2__CTGGACGCAAAGGGTC-1	0.193464	Column-based
10x.s2__CTGGCAGTCTGGTTGA-1	0.16513	Column-based
10x.s2__CTGTACCAGTCAGCGA-1	8.69519e-06	Column-based
10x.s2__CTGTATTTCTTCTAAC-1	0.188461	Column-based
10x.s2__CTGTGGGTCCTGGCTT-1	0.19454	Column-based
10x.s2__CTTGAGAGTGTTTGCA-1	0.200052	Column-based
10x.s2__CTTTCAACATCTTAGG-1	-1.22751e-05	Column-based
10x.s2__CTTTCGGCATCCGGCA-1	-1.67411e-05	Column-based
10x.s2__GAACTGTTCAATCGGT-1	8.43985e-07	Column-based
10x.s2__GAAGGGTAGTAGGATT-1	0.0233979	Column-based
10x.s2__GAAGGGTTCTCTGCTG-1	0.339748	Column-based
10x.s2__GAAGGGTTCTGAGGTT-1	0.194133	Column-based
10x.s2__GAAGTAAGTTTACTGG-1	0.19868	Column-based
10x.s2__GAAGTAATCTCTCGAC-1	0.163219	Column-based
10x.s2__GACCCAGCACCGAATT-1	0.186995	Column-based
10x.s2__GACCCTTAGAGGATGA-1	0.196737	Column-based
10x.s2__GACCGTGAGAGTCTTC-1	0.198392	Column-based
10x.s2__GACCGTGTCGAGAATA-1	7.3799e-06	Column-based
10x.s2__GACGCTGTCAACACCA-1	0.147256	Column-based
10x.s2__GACTATGAGCAGATAT-1	0.165056	Column-based
10x.s2__GACTATGCAGAGTCTT-1	0.185536	Column-based
10x.s2__GACTATGGTTCTCCAC-1	0.198868	Column-based
10x.s2__GACTATGGTTGCCTAA-1	0.198803	Column-based
10x.s2__GACTCTCTCGGTTCAA-1	0.193734	Column-based
10x.s2__GACTGATAGGATTTAG-1	0.185595	Column-based
10x.s2__GACTTCCGTACCCGAC-1	0.187065	Column-based
10x.s2__GACTTCCTCAACCTCC-1	0.15755	Column-based
10x.s2__GAGAAATAGGGTTAAT-1	0.199533	Column-based
10x.s2__GAGAAATGTAGTCACT-1	0.167187	Column-based
10x.s2__GAGAAATGTCCTGTTC-1	0.186992	Column-based
10x.s2__GAGACCCTCATGAGGG-1	0.187922	Column-based
10x.s2__GAGAGGTAGAGGCGGA-1	0.170991	Column-based
10x.s2__GAGAGGTTCATGAGGG-1	-1.26108e-05	Column-based
10x.s2__GAGCCTGAGACAACAT-1	0.200107	Column-based
10x.s2__GAGCTGCAGTCAACAA-1	0.14814	Column-based
10x.s2__GAGGCAACAATCGAAA-1	0.29394	Column-based
10x.s2__GAGGCCTAGCATTTGC-1	0.187131	Column-based
10x.s2__GAGGCCTCAAGTACCT-1	0.103326	Column-based
10x.s2__GAGGCCTCATCTATCT-1	-8.12182e-06	Column-based
10x.s2__GAGGCCTGTTGGAGGT-1	0.0414707	Column-based
10x.s2__GAGGGATTCCGCGATG-1	0.0662689	Column-based
10x.s2__GAGTCTAAGGGATCAC-1	0.168271	Column-based
10x.s2__GAGTCTAAGGGCTAAC-1	0.107133	Column-based
10x.s2__GAGTGTTGTTTAAGGA-1	6.18984e-06	Column-based
10x.s2__GAGTTACCATCGGAAG-1	0.196004	Column-based
10x.s2__GAGTTGTCACACTTAG-1	5.58312e-06	Column-based
10x.s2__GAGTTTGTCGTTTACT-1	0.145872	Column-based
10x.s2__GATCACAAGGTGGGTT-1	0.289283	Column-based
10x.s2__GATCACATCTTTCCGG-1	0.187123	Column-based
10x.s2__GATCAGTGTCTGCATA-1	1.50832e-05	Column-based
10x.s2__GATCAGTGTGTAAACA-1	0.199463	Column-based
10x.s2__GATCAGTGTTACGCCG-1	0.354199	Column-based
10x.s2__GATGACTAGCGATGGT-1	0.267401	Column-based
10x.s2__GATGAGGTCAGGGATG-1	0.145862	Column-based
10x.s2__GATGCTAAGCCATCCG-1	0.0461745	Column-based
10x.s2__GATTCTTGTTGCGGCT-1	0.267264	Column-based
10x.s2__GATTCTTTCAAAGAAC-1	0.145667	Column-based
10x.s2__GATTTCTAGCACACAG-1	0.167316	Column-based
10x.s2__GCAACATGTAGTCACT-1	5.4994e-06	Column-based
10x.s2__GCACATAAGACGGAAA-1	0.188394	Column-based
10x.s2__GCACATATCTGATGGT-1	0.197148	Column-based
10x.s2__GCACGGTAGTGATCGG-1	0.123336	Column-based
10x.s2__GCACGGTGTTAGGGAC-1	0.199059	Column-based
10x.s2__GCACTAAAGCACCCAC-1	0.0710683	Column-based
10x.s2__GCATCTCAGGGATCGT-1	0.338669	Column-based
10x.s2__GCATCTCGTGAGTGAC-1	9.12047e-06	Column-based
10x.s2__GCATGATGTCTCTCCA-1	0.193865	Column-based
10x.s2__GCCATTCAGGTTGGTG-1	-2.03338e-05	Column-based
10x.s2__GCCATTCGTAGAGGAA-1	0.19652	Column-based
10x.s2__GCCGATGCAGCCCACA-1	0.294725	Column-based
10x.s2__GCCTGTTGTAGACGGT-1	0.194804	Column-based
10x.s2__GCGAGAAGTCAGTCCG-1	0.186064	Column-based
10x.s2__GCGAGAATCTCCGCAT-1	-6.14369e-06	Column-based
10x.s2__GCGTGCACAGGCATGA-1	-8.44891e-06	Column-based
10x.s2__GCGTTTCAGAGCAGAA-1	0.0262682	Column-based
10x.s2__GCGTTTCGTGTAACGG-1	0.198658	Column-based
10x.s2__GCTACAACACATGACT-1	0.188929	Column-based
10x.s2__GCTACAAGTTGCTAGT-1	0.198057	Column-based
10x.s2__GCTGAATCAAATGAGT-1	0.188453	Column-based
10x.s2__GCTTCACAGCAAGGAA-1	0.204743	Column-based
10x.s2__GCTTTCGTCCCAAGTA-1	0.18712	Column-based
10x.s2__GGAATGGTCAGCAGAG-1	7.30291e-07	Column-based
10x.s2__GGAATGGTCTATACGG-1	0.263394	Column-based
10x.s2__GGACGTCAGTGCACAG-1	0.168389	Column-based
10x.s2__GGACGTCCACACCTAA-1	0.0736693	Column-based
10x.s2__GGACGTCTCGTTTACT-1	0.19327	Column-based
10x.s2__GGAGAACGTCTCGACG-1	0.198013	Column-based
10x.s2__GGAGATGCAAGCGAGT-1	0.199737	Column-based
10x.s2__GGAGATGTCGAGAAGC-1	0.127399	Column-based
10x.s2__GGAGATGTCTAAACGC-1	0.199093	Column-based
10x.s2__GGAGGATAGTCGCCAC-1	0.194527	Column-based
10x.s2__GGATCTACATCGCTAA-1	0.18619	Column-based
10x.s2__GGATCTATCTGCACCT-1	0.186661	Column-based
10x.s2__GGCAGTCGTGACTATC-1	0.167932	Column-based
10x.s2__GGCGTCAAGAGGTCGT-1	0.149606	Column-based
10x.s2__GGCGTCATCCTCGCAT-1	0.188671	Column-based
10x.s2__GGCTGTGAGAATCGCG-1	0.165732	Column-based
10x.s2__GGCTGTGCAATGTTGC-1	-8.56563e-06	Column-based
10x.s2__GGCTTGGCACACTTAG-1	0.193545	Column-based
10x.s2__GGGACCTAGCTGGCTC-1	0.0263425	Column-based
10x.s2__GGGACTCCATGGCCAC-1	-7.2438e-06	Column-based
10x.s2__GGGAGTAAGGTGAGAA-1	6.86779e-06	Column-based
10x.s2__GGGATCCAGGCATCAG-1	0.267471	Column-based
10x.s2__GGGATCCGTGGTACAG-1	0.123677	Column-based
10x.s2__GGGATGACAGTGAGCA-1	0.187268	Column-based
10x.s2__GGGCGTTTCTCGCCTA-1	0.109122	Column-based
10x.s2__GGGCTACGTACTGCGC-1	0.199541	Column-based
10x.s2__GGGCTCAGTCCAACGC-1	0.155059	Column-based
10x.s2__GGGTAGAAGTAATACG-1	0.193605	Column-based
10x.s2__GGGTCACGTAGTCGTT-1	0.12915	Column-based
10x.s2__GGGTGTCCACAAACGG-1	0.0568525	Column-based
10x.s2__GGGTTTAGTAGGGTAC-1	0.194416	Column-based
10x.s2__GGTCTGGAGATCGACG-1	0.19868	Column-based
10x.s2__GGTGAAGAGACTACGG-1	0.187728	Column-based
10x.s2__GGTGTTACAGCTGTTA-1	0.199597	Column-based
10x.s2__GGTGTTACATCATTTC-1	0.196593	Column-based
10x.s2__GGTTAACAGTTTGTCG-1	0.164461	Column-based
10x.s2__GGTTCTCCACCTCTGT-1	0.167872	Column-based
10x.s2__GGTTGTATCGGCAGTC-1	0.197324	Column-based
10x.s2__GTAACCACACATACGT-1	0.194265	Column-based
10x.s2__GTAACCATCTCTATAC-1	0.298265	Column-based
10x.s2__GTAAGTCGTAATGTGA-1	0.194532	Column-based
10x.s2__GTAATCGGTAGGCAGT-1	0.199868	Column-based
10x.s2__GTAATGCGTATAGCTC-1	0.0350826	Column-based
10x.s2__GTAATGCTCCACCTGT-1	0.0561955	Column-based
10x.s2__GTACAACCAACAACAA-1	0.175259	Column-based
10x.s2__GTACAGTGTTGCACGC-1	0.193941	Column-based
10x.s2__GTAGGAGCATTGCTGA-1	0.339937	Column-based
10x.s2__GTAGGAGTCGAGAGAC-1	0.194469	Column-based
10x.s2__GTAGGTTCAGCGTAGA-1	5.90988e-06	Column-based
10x.s2__GTAGTACCAACGCCCA-1	-1.41193e-05	Column-based
10x.s2__GTATTGGCATGACAGG-1	0.196344	Column-based
10x.s2__GTATTGGGTGGGTCAA-1	0.197138	Column-based
10x.s2__GTATTTCCATGTTTGG-1	9.51313e-06	Column-based
10x.s2__GTCAAACGTCACCCTT-1	0.195594	Column-based
10x.s2__GTCAAACTCATTGCCC-1	0.168248	Column-based
10x.s2__GTCACGGAGGTTTGAA-1	-4.8459e-06	Column-based
10x.s2__GTCACGGCAATGGCAG-1	0.196858	Column-based
10x.s2__GTCACTCTCCAAATGC-1	2.22276e-05	Column-based
10x.s2__GTCACTCTCCAGTGTA-1	0.197263	Column-based
10x.s2__GTCAGCGCAGGTTACT-1	-2.15674e-06	Column-based
10x.s2__GTCAGCGGTGGAATGC-1	0.200277	Column-based
10x.s2__GTCCCATAGCGATGAC-1	0.197273	Column-based
10x.s2__GTCCCATGTAGCCCTG-1	0.196273	Column-based
10x.s2__GTCGCGAGTTCAGCGC-1	0.148626	Column-based
10x.s2__GTCGCGATCCGTCCTA-1	0.188935	Column-based
10x.s2__GTCGTTCTCAAGCCGC-1	0.198152	Column-based
10x.s2__GTCTACCCAGGCAATG-1	2.53718e-06	Column-based
10x.s2__GTCTCACTCTCTTAAC-1	0.186252	Column-based
10x.s2__GTCTGTCAGCACACAG-1	0.194044	Column-based
10x.s2__GTGAGCCCACCTCGTT-1	0.336206	Column-based
10x.s2__GTGAGGATCTCGAGTA-1	0.168923	Column-based
10x.s2__GTGATGTTCCGTGTCT-1	0.344734	Column-based
10x.s2__GTGCACGCACGCACCA-1	0.172151	Column-based
10x.s2__GTGCAGCAGAAACCAT-1	0.200737	Column-based
10x.s2__GTGCGTGTCTAAGAAG-1	0.18553	Column-based
10x.s2__GTGCTGGGTACGCTTA-1	0.199647	Column-based
10x.s2__GTGCTGGTCTTGATTC-1	0.165792	Column-based
10x.s2__GTGGAAGAGTGCGCTC-1	0.197794	Column-based
10x.s2__GTGGAGAAGCATATGA-1	6.84206e-06	Column-based
10x.s2__GTGGCGTCAACCCGCA-1	0.198872	Column-based
10x.s2__GTGGCGTCACGTCTCT-1	0.1878	Column-based
10x.s2__GTGGTTAGTAGTCGTT-1	0.160802	Column-based
10x.s2__GTGTGGCGTTTATGCG-1	0.186797	Column-based
10x.s2__GTGTTCCCAAGGCTTT-1	0.145334	Column-based
10x.s2__GTGTTCCGTTCGTTCC-1	0.193069	Column-based
10x.s2__GTTACAGTCCCAGGAC-1	0.0295378	Column-based
10x.s2__GTTACAGTCCTCAGAA-1	0.194085	Column-based
10x.s2__GTTACGACAGGCATGA-1	0.188322	Column-based
10x.s2__GTTACGATCACTTTGT-1	0.195215	Column-based
10x.s2__GTTAGACTCGTCAGAT-1	0.105807	Column-based
10x.s2__GTTCATTCAAATGCGG-1	-1.54533e-05	Column-based
10x.s2__GTTCCGTAGGCCTGAA-1	0.186997	Column-based
10x.s2__GTTCTATTCGGTCGGT-1	0.192594	Column-based
10x.s2__GTTGCGGAGAACCGCA-1	0.199591	Column-based
10x.s2__GTTGCTCAGTGAGTGC-1	0.103451	Column-based
10x.s2__GTTGTCCGTCTCTCAC-1	-4.94102e-06	Column-based
10x.s2__GTTGTCCGTTTCACTT-1	0.177062	Column-based
10x.s2__GTTGTCCTCGACACCG-1	0.19413	Column-based
10x.s2__GTTGTCCTCTTGCAGA-1	0.199646	Column-based
10x.s2__GTTTGGACAAATGCGG-1	0.197138	Column-based
10x.s2__GTTTGGACAACTGAAA-1	0.343274	Column-based
10x.s2__TAACACGAGCCTGTGC-1	0.200408	Column-based
10x.s2__TAACACGAGGCTGAAC-1	7.70741e-06	Column-based
10x.s2__TAACACGCATCAGTCA-1	0.194202	Column-based
10x.s2__TAACTTCGTATCGAGG-1	0.197415	Column-based
10x.s2__TAAGCACAGGGCAACT-1	0.0752579	Column-based
10x.s2__TAAGCCAAGGCTCACC-1	0.169654	Column-based
10x.s2__TAAGCCATCTGTGTGA-1	0.17327	Column-based
10x.s2__TAAGCCATCTTCCCAG-1	4.40824e-06	Column-based
10x.s2__TAAGCGTGTTGTGCAT-1	0.103326	Column-based
10x.s2__TAAGTCGCACCCTATC-1	3.66061e-07	Column-based
10x.s2__TAAGTCGGTAACGCGA-1	0.19427	Column-based
10x.s2__TAAGTCGGTATTGACC-1	0.18627	Column-based
10x.s2__TAATTCCTCTGGTTGA-1	0.188209	Column-based
10x.s2__TACAACGCAATCCTAG-1	0.196209	Column-based
10x.s2__TACATTCTCAACTTTC-1	-2.42881e-05	Column-based
10x.s2__TACATTCTCCAGTTCC-1	0.190551	Column-based
10x.s2__TACCCGTAGGGTCACA-1	0.144138	Column-based
10x.s2__TACCGGGTCCATTTCA-1	0.198261	Column-based
10x.s2__TACCTCGCACGCACCA-1	0.194322	Column-based
10x.s2__TACGCTCTCGAGAATA-1	9.05064e-06	Column-based
10x.s2__TACGCTCTCGGCATAT-1	0.35367	Column-based
10x.s2__TACGGGCCATGACCCG-1	0.286944	Column-based
10x.s2__TACGGTAAGCGAGGAG-1	-6.03156e-07	Column-based
10x.s2__TACGTCCCACCAGTTA-1	0.239264	Column-based
10x.s2__TACGTCCGTACTCCCT-1	0.303556	Column-based
10x.s2__TACGTCCGTGGTTTGT-1	0.0353796	Column-based
10x.s2__TACTGCCCAGGTTCGC-1	0.347737	Column-based
10x.s2__TACTGCCGTCTTGAGT-1	0.197537	Column-based
10x.s2__TACTTGTCATTGAGGG-1	0.193738	Column-based
10x.s2__TAGGAGGGTACCTAAC-1	0.155939	Column-based
10x.s2__TAGGTACAGTATGGCG-1	0.199597	Column-based
10x.s2__TAGGTACCAACTCGAT-1	0.170945	Column-based
10x.s2__TAGGTACCATGCCGGT-1	-2.45428e-05	Column-based
10x.s2__TAGTGCAAGTGAGGCT-1	0.198792	Column-based
10x.s2__TATACCTAGGAAAGGT-1	0.197799	Column-based
10x.s2__TATACCTAGTAAGGGA-1	0.160602	Column-based
10x.s2__TATCAGGCATGTGGCC-1	0.158937	Column-based
10x.s2__TATCAGGGTTATCTTC-1	0.198673	Column-based
10x.s2__TATCAGGTCGCGTGAC-1	0.0943182	Column-based
10x.s2__TATCCTAAGAAGCGAA-1	0.168133	Column-based
10x.s2__TATCGCCCAGAGGTTG-1	0.144005	Column-based
10x.s2__TATCTGTGTATTGCCA-1	1.32634e-05	Column-based
10x.s2__TATCTTGTCACTTGTT-1	0.197066	Column-based
10x.s2__TATGTTCCAAGCGGAT-1	0.193549	Column-based
10x.s2__TATTCCATCGTGTTCC-1	0.199797	Column-based
10x.s2__TATTTCGAGGCTTAAA-1	0.187266	Column-based
10x.s2__TATTTCGTCGGCTGAC-1	1.60214e-06	Column-based
10x.s2__TCAAGACCAGCAGACA-1	0.199862	Column-based
10x.s2__TCAAGCAAGTGGACTG-1	7.15938e-06	Column-based
10x.s2__TCAAGCACATGTTTGG-1	0.14532	Column-based
10x.s2__TCAATCTTCTTCGTGC-1	-5.64357e-08	Column-based
10x.s2__TCACAAGTCCACACAA-1	0.196995	Column-based
10x.s2__TCACACCGTTCAAACC-1	0.188728	Column-based
10x.s2__TCACACCTCGTTGTAG-1	0.154078	Column-based
10x.s2__TCACTATCAAGTGTCT-1	0.143611	Column-based
10x.s2__TCACTATCATCGGTTA-1	0.199883	Column-based
10x.s2__TCACTCGTCTGGCTGG-1	-2.63797e-06	Column-based
10x.s2__TCAGCAAAGTACCCTA-1	3.24008e-07	Column-based
10x.s2__TCAGCAAAGTAGGTTA-1	0.187918	Column-based
10x.s2__TCAGCAAGTGTAGTGG-1	0.199129	Column-based
10x.s2__TCAGGTACAGCTGTAT-1	1.76415e-05	Column-based
10x.s2__TCAGTGAAGCGTCTGC-1	0.182796	Column-based
10x.s2__TCAGTGAAGGGTACGT-1	0.187055	Column-based
10x.s2__TCAGTGATCTAGAGCT-1	0.1968	Column-based
10x.s2__TCAGTTTGTGCTGTCG-1	0.197146	Column-based
10x.s2__TCATACTGTGGCAACA-1	0.198051	Column-based
10x.s2__TCATATCCACGGTGAA-1	0.0749308	Column-based
10x.s2__TCATATCGTCACTACA-1	0.199738	Column-based
10x.s2__TCATGCCCAGTTGGTT-1	1.97753e-05	Column-based
10x.s2__TCATGGAAGTACAGAT-1	-6.15606e-06	Column-based
10x.s2__TCATTACCAACCAACT-1	0.187149	Column-based
10x.s2__TCCACGTGTTATTCCT-1	0.187862	Column-based
10x.s2__TCCAGAAGTTACCTTT-1	0.194523	Column-based
10x.s2__TCCCACAGTTCTCCTG-1	-1.13433e-05	Column-based
10x.s2__TCCCATGAGAACTTCC-1	0.196531	Column-based
10x.s2__TCCCATGCACCAACAT-1	0.198666	Column-based
10x.s2__TCCGATCTCTGGACTA-1	-3.22902e-06	Column-based
10x.s2__TCCTAATAGGCCTTCG-1	0.189011	Column-based
10x.s2__TCCTAATAGTGTAGAT-1	0.197535	Column-based
10x.s2__TCCTAATTCCATAGGT-1	-1.05828e-06	Column-based
10x.s2__TCCTAATTCGCTGACG-1	0.264527	Column-based
10x.s2__TCCTCGATCTGGACTA-1	0.194454	Column-based
10x.s2__TCCTCTTTCGTGGCGT-1	-1.95933e-05	Column-based
10x.s2__TCCTGCACACGTGTGC-1	0.199469	Column-based
10x.s2__TCCTGCAGTGACACGA-1	2.53359e-07	Column-based
10x.s2__TCCTGCATCCACACAA-1	0.0956137	Column-based
10x.s2__TCGAACAAGCTTCGTA-1	2.91094e-06	Column-based
10x.s2__TCGAAGTGTCTTCATT-1	7.97218e-06	Column-based
10x.s2__TCGACCTTCTGAATCG-1	0.196534	Column-based
10x.s2__TCGACGGAGGCTGAAC-1	0.194125	Column-based
10x.s2__TCGACGGCATACCACA-1	0.167536	Column-based
10x.s2__TCGACGGGTCGATTAC-1	0.200003	Column-based
10x.s2__TCGACGGTCTTACCAT-1	0.196992	Column-based
10x.s2__TCGCAGGTCAAATGAG-1	0.1516	Column-based
10x.s2__TCGCTCAAGTGGACTG-1	0.199553	Column-based
10x.s2__TCGGGTGTCTAGTACG-1	0.197322	Column-based
10x.s2__TCGTGGGCACGGTGCT-1	0.128081	Column-based
10x.s2__TCTACATGTATGGTTC-1	0.185598	Column-based
10x.s2__TCTACATGTCTCACAA-1	0.149281	Column-based
10x.s2__TCTACATTCGGTCTAA-1	-8.43053e-06	Column-based
10x.s2__TCTATACCATAGGTTC-1	0.197866	Column-based
10x.s2__TCTATACTCCGACAGC-1	0.200136	Column-based
10x.s2__TCTCCGAAGTCGTCTA-1	0.199999	Column-based
10x.s2__TCTCTGGCAATACGAA-1	0.18774	Column-based
10x.s2__TCTCTGGCAGTCTCTC-1	0.186798	Column-based
10x.s2__TCTGCCAAGGTCGTAG-1	0.184879	Column-based
10x.s2__TCTGCCAGTGGACTGA-1	0.185735	Column-based
10x.s2__TCTGTCGGTCTGGTTA-1	0.193207	Column-based
10x.s2__TCTTAGTGTTGGTAGG-1	-1.18555e-05	Column-based
10x.s2__TCTTTGAGTAAGCGGT-1	0.197793	Column-based
10x.s2__TGAATCGAGAGGTGCT-1	0.346078	Column-based
10x.s2__TGAATGCAGAGTCACG-1	5.08786e-06	Column-based
10x.s2__TGACGCGAGCGATCGA-1	0.191265	Column-based
10x.s2__TGAGACTCATGACAGG-1	0.196799	Column-based
10x.s2__TGAGGAGGTAAGTCAA-1	0.198608	Column-based
10x.s2__TGAGGGAAGGCATTTC-1	0.200131	Column-based
10x.s2__TGAGTCAGTATGGGAC-1	0.152534	Column-based
10x.s2__TGATCTTTCATACGGT-1	0.19565	Column-based
10x.s2__TGATTCTTCCGGCAGT-1	1.77401e-05	Column-based
10x.s2__TGATTTCGTCGTTGGC-1	0.188541	Column-based
10x.s2__TGCAGATAGATGTTAG-1	0.198342	Column-based
10x.s2__TGCAGATGTAGATTGA-1	0.194248	Column-based
10x.s2__TGCAGGCGTGAGCCAA-1	-2.08367e-07	Column-based
10x.s2__TGCAGTAGTATCACCA-1	-4.08934e-06	Column-based
10x.s2__TGCATGATCCTTCTAA-1	0.19672	Column-based
10x.s2__TGCCGAGAGTGTACCT-1	0.196207	Column-based
10x.s2__TGCGACGCACGGGCTT-1	0.193746	Column-based
10x.s2__TGCGATATCTAGCCAA-1	0.0813278	Column-based
10x.s2__TGCTCCATCTGCAGCG-1	0.171598	Column-based
10x.s2__TGCTCGTGTATCCTTT-1	0.186217	Column-based
10x.s2__TGCTTCGAGCCGATCC-1	0.188517	Column-based
10x.s2__TGCTTGCCACTGTTCC-1	0.197207	Column-based
10x.s2__TGGATCACAAGGATGC-1	0.147264	Column-based
10x.s2__TGGGAGAGTTTGGAAA-1	0.191066	Column-based
10x.s2__TGGGCGTGTCTTCCGT-1	0.199927	Column-based
10x.s2__TGGGCTGAGCAACCAG-1	0.187811	Column-based
10x.s2__TGGGTTAGTTTCTTAC-1	0.254522	Column-based
10x.s2__TGGTTAGCAACGGTAG-1	0.186676	Column-based
10x.s2__TGTAACGCAGTAACCT-1	0.119281	Column-based
10x.s2__TGTAAGCCATAGGTTC-1	0.0416503	Column-based
10x.s2__TGTAAGCGTAGAGCTG-1	0.187389	Column-based
10x.s2__TGTAGACCATCTATCT-1	0.0988726	Column-based
10x.s2__TGTCAGACATTCGGGC-1	-9.56309e-06	Column-based
10x.s2__TGTCCACCAACAGATA-1	0.188926	Column-based
10x.s2__TGTCCACCAGTATGAA-1	-4.45353e-06	Column-based
10x.s2__TGTGATGGTTCCGCTT-1	0.199397	Column-based
10x.s2__TGTGCGGCAATCTGCA-1	0.197674	Column-based
10x.s2__TGTGCGGGTTGCATAC-1	0.146327	Column-based
10x.s2__TGTGGCGAGCGACTAG-1	8.93504e-07	Column-based
10x.s2__TGTGGCGTCCCGAGTG-1	0.185474	Column-based
10x.s2__TGTGTGATCTCGCCTA-1	0.145985	Column-based
10x.s2__TGTTCATCACCAGACC-1	0.0687931	Column-based
10x.s2__TGTTCATTCTCCCAAC-1	0.194742	Column-based
10x.s2__TGTTCTATCGACATAC-1	0.199596	Column-based
10x.s2__TGTTGAGCAAGCACCC-1	0.306975	Column-based
10x.s2__TTACAGGTCCACATAG-1	0.199858	Column-based
10x.s2__TTACCATCACATATCG-1	0.169141	Column-based
10x.s2__TTACCATGTACGTTCA-1	0.188996	Column-based
10x.s2__TTACCGCTCGTCAACA-1	0.0321293	Column-based
10x.s2__TTACCGCTCGTTACCC-1	0.306132	Column-based
10x.s2__TTAGTCTCAAGACAAT-1	0.193941	Column-based
10x.s2__TTCAATCGTGCACAAG-1	-4.91091e-06	Column-based
10x.s2__TTCACCGTCAAGTTGC-1	0.0624048	Column-based
10x.s2__TTCACGCGTCACATTG-1	0.0990057	Column-based
10x.s2__TTCACGCGTCCTATAG-1	0.18719	Column-based
10x.s2__TTCACGCGTTCGGTCG-1	0.198199	Column-based
10x.s2__TTCACGCTCCAGCTCT-1	0.039728	Column-based
10x.s2__TTCAGGACATCTCAAG-1	0.0452708	Column-based
10x.s2__TTCATTGAGCGTACAG-1	0.101318	Column-based
10x.s2__TTCCACGCAGAACCGA-1	0.197415	Column-based
10x.s2__TTCCGGTCACAGTACT-1	0.19768	Column-based
10x.s2__TTCCGGTGTCGCAACC-1	0.186858	Column-based
10x.s2__TTCCGTGAGGATGAGA-1	0.0453933	Column-based
10x.s2__TTCCTAACACACCTTC-1	0.194124	Column-based
10x.s2__TTCGGTCCATGTGCCG-1	0.199799	Column-based
10x.s2__TTCTAGTCATTACGGT-1	0.169062	Column-based
10x.s2__TTCTTCCTCACCCTGT-1	0.185334	Column-based
10x.s2__TTCTTGAGTGCTGCAC-1	0.194648	Column-based
10x.s2__TTCTTGAGTGGACCTC-1	0.199068	Column-based
10x.s2__TTGAACGCATTGCTGA-1	0.144733	Column-based
10x.s2__TTGACCCAGTCACTGT-1	0.193917	Column-based
10x.s2__TTGATGGGTTCCGCTT-1	0.169536	Column-based
10x.s2__TTGCCTGAGGCTAACG-1	0.0342005	Column-based
10x.s2__TTGCCTGCACTTCTCG-1	-2.30573e-06	Column-based
10x.s2__TTGCTGCTCCTACCGT-1	0.2074	Column-based
10x.s2__TTGCTGCTCGTGGCTG-1	0.188204	Column-based
10x.s2__TTGGGATAGTATTCCG-1	0.0289368	Column-based
10x.s2__TTGGGCGCACGTATAC-1	0.309462	Column-based
10x.s2__TTGGTTTGTACCGGCT-1	0.108278	Column-based
10x.s2__TTGTGGAGTCCAACGC-1	0.189866	Column-based
10x.s2__TTGTGTTTCACCCATC-1	0.098532	Column-based
10x.s2__TTGTTGTGTAACTTCG-1	0.349743	Column-based
10x.s2__TTGTTTGCAGCTAACT-1	0.194877	Column-based
10x.s2__TTGTTTGCATCGCTGG-1	0.198793	Column-based
10x.s2__TTTACCACACAGCATT-1	0.0747901	Column-based
10x.s2__TTTACGTGTCACCGCA-1	0.194126	Column-based
10x.s2__TTTACTGAGGGCAATC-1	0.102322	Column-based
10x.s2__TTTACTGTCACTGGGC-1	0.170049	Column-based
10x.s2__TTTATGCGTCTACTGA-1	0.290936	Column-based
10x.s2__TTTCACATCCGATCTC-1	-1.4511e-06	Column-based
10x.s2__TTTCATGAGAGGACTC-1	0.171273	Column-based
10x.s2__TTTCATGCAGCGGTCT-1	0.187333	Column-based
10x.s2__TTTCATGCATCCGTGG-1	4.09163e-06	Column-based
10x.s2__TTTCCTCGTAGATTGA-1	0.194862	Column-based
10x.s2__TTTCCTCTCCATTGTT-1	0.14379	Column-based
10x.s2__TTTCGATTCAACTACG-1	0.196741	Column-based
10x.s2__TTTCGATTCGTTTACT-1	0.198608	Column-based
10x.s2__TTTGATCCAAACTCGT-1	-1.73371e-05	Column-based
10x.s2__TTTGATCTCCGGACTG-1	0.183475	Column-based
10x.s2__TTTGGTTCATGACGTT-1	0.198516	Column-based
Suc.s1__AACAACCAGACGCATG-1	0.3046	Centrifugation-based
Suc.s1__ACAAGCTGTTCTCCCA-1	0.200063	Centrifugation-based
Suc.s1__ACAAGCTTCGGCCAAC-1	0.0228654	Centrifugation-based
Suc.s1__ACATCGAAGAAACCAT-1	0.189078	Centrifugation-based
Suc.s1__ACTTAGGAGTCTTCCC-1	0.198121	Centrifugation-based
Suc.s1__AGACCCGAGGCTTTCA-1	0.0301973	Centrifugation-based
Suc.s1__AGACCCGTCCTGTACC-1	0.195959	Centrifugation-based
Suc.s1__AGACTCAGTCTGTAAC-1	0.198052	Centrifugation-based
Suc.s1__AGAGAGCGTAGCTTTG-1	0.14606	Centrifugation-based
Suc.s1__AGGACTTTCGGCCAAC-1	-4.1052e-07	Centrifugation-based
Suc.s1__AGTAACCCACTGCGTG-1	0.260935	Centrifugation-based
Suc.s1__AGTTAGCCAGCTGTCG-1	0.200128	Centrifugation-based
Suc.s1__ATCCACCCAGACACAG-1	0.022264	Centrifugation-based
Suc.s1__ATCGTCCTCGAGTTGT-1	0.162744	Centrifugation-based
Suc.s1__ATGAAAGCATGAGTAA-1	0.310732	Centrifugation-based
Suc.s1__ATTACCTTCAGGACAG-1	0.200603	Centrifugation-based
Suc.s1__ATTCAGGGTGCGAGTA-1	0.0638704	Centrifugation-based
Suc.s1__CAACAACTCTTGATTC-1	0.187071	Centrifugation-based
Suc.s1__CAACGATTCGCTGTTC-1	0.199405	Centrifugation-based
Suc.s1__CACAGGCAGTCTGGTT-1	0.188001	Centrifugation-based
Suc.s1__CAGAGCCAGTCTTCGA-1	-7.08674e-06	Centrifugation-based
Suc.s1__CATAAGCCAGCGATTT-1	0.283933	Centrifugation-based
Suc.s1__CATCCCATCGTGTCAA-1	-9.63422e-06	Centrifugation-based
Suc.s1__CCCGAAGCAACTGCTA-1	0.0971343	Centrifugation-based
Suc.s1__CCCTCAAAGCCTGTCG-1	0.200263	Centrifugation-based
Suc.s1__CCGTAGGAGCACTCGC-1	0.197532	Centrifugation-based
Suc.s1__CCTCAGTCAGTAGAGC-1	0.300456	Centrifugation-based
Suc.s1__CGAGGCTAGGCGCTTC-1	0.171397	Centrifugation-based
Suc.s1__CGAGTGCGTTCGGACC-1	-1.08973e-05	Centrifugation-based
Suc.s1__CGATGCGGTGATGTAA-1	-4.05666e-06	Centrifugation-based
Suc.s1__CGGAACCGTTGTTGAC-1	0.144939	Centrifugation-based
Suc.s1__CGGGTCAAGGCGTTGA-1	0.192536	Centrifugation-based
Suc.s1__CGGGTCAGTTGCGGAA-1	0.303076	Centrifugation-based
Suc.s1__CGTCCATCACATATGC-1	0.186472	Centrifugation-based
Suc.s1__CTAGGTACAGCGAACA-1	0.351001	Centrifugation-based
Suc.s1__CTCAGAAGTACGCTAT-1	0.197343	Centrifugation-based
Suc.s1__CTGAGCGCACTACGGC-1	1.19172e-05	Centrifugation-based
Suc.s1__GACACGCGTTAACAGA-1	0.170386	Centrifugation-based
Suc.s1__GACCCAGTCATCGACA-1	0.197676	Centrifugation-based
Suc.s1__GACTGATTCCCAGCGA-1	7.77959e-06	Centrifugation-based
Suc.s1__GAGTTACCAGCGTACC-1	0.290743	Centrifugation-based
Suc.s1__GAGTTTGTCCATCACC-1	0.187991	Centrifugation-based
Suc.s1__GATCACATCCCTTGTG-1	0.195291	Centrifugation-based
Suc.s1__GATGACTCATCGATCA-1	0.192107	Centrifugation-based
Suc.s1__GATGAGGAGGCGATAC-1	6.86304e-08	Centrifugation-based
Suc.s1__GATGTTGTCAGCGCGT-1	0.0477345	Centrifugation-based
Suc.s1__GCGATCGCAATTAGGA-1	-1.49697e-06	Centrifugation-based
Suc.s1__GCTTTCGCATGGAATA-1	0.200674	Centrifugation-based
Suc.s1__GGAACCCTCTGTCGTC-1	0.200335	Centrifugation-based
Suc.s1__GGTAACTCACGATAGG-1	0.199792	Centrifugation-based
Suc.s1__GGTGTCGAGCAGGTCA-1	0.111214	Centrifugation-based
Suc.s1__GGTGTTAGTATGCGGA-1	-2.93912e-06	Centrifugation-based
Suc.s1__GTCACGGGTGTTCGTA-1	0.186873	Centrifugation-based
Suc.s1__GTCATCCAGAGTCTGG-1	0.29706	Centrifugation-based
Suc.s1__GTCCCATGTGTAGCAG-1	0.105589	Centrifugation-based
Suc.s1__GTGAGTTAGTTAACAG-1	0.101061	Centrifugation-based
Suc.s1__GTTGTGACATGACTAC-1	0.250723	Centrifugation-based
Suc.s1__TACCGGGTCCTCGCAT-1	0.195739	Centrifugation-based
Suc.s1__TACTTGTAGTCGTCTA-1	0.187584	Centrifugation-based
Suc.s1__TAGGAGGAGTGGACTG-1	0.541324	Centrifugation-based
Suc.s1__TATCCTAGTGTCTTCC-1	0.189534	Centrifugation-based
Suc.s1__TATTCCAGTCATTCCC-1	0.18925	Centrifugation-based
Suc.s1__TCATGTTAGTAGGATT-1	0.198862	Centrifugation-based
Suc.s1__TCCCATGGTGTTTCTT-1	-3.04923e-06	Centrifugation-based
Suc.s1__TCCTGCAGTTCGTAAC-1	0.173413	Centrifugation-based
Suc.s1__TCGTGGGGTAACACGG-1	0.120064	Centrifugation-based
Suc.s1__TGAGACTTCGCACGGT-1	0.212128	Centrifugation-based
Suc.s1__TGAGCGCTCAGGTAAA-1	0.14646	Centrifugation-based
Suc.s1__TGATGCAAGCTGTGCC-1	0.186604	Centrifugation-based
Suc.s1__TGTGAGTCACTTTATC-1	-3.19451e-06	Centrifugation-based
Suc.s1__TGTGATGGTAGTGATA-1	-5.43779e-06	Centrifugation-based
Suc.s1__TTACAGGTCTTGGTGA-1	0.196931	Centrifugation-based
Suc.s1__TTCAATCAGATTACCC-1	0.196011	Centrifugation-based
Suc.s1__TTCAGGAGTGATACAA-1	0.197349	Centrifugation-based
Suc.s1__TTCATTGAGTAGCAAT-1	0.19826	Centrifugation-based
Suc.s1__TTCCTCTGTCTGCCTT-1	2.05217e-07	Centrifugation-based
Suc.s1__TTCTTCCCAGCATCTA-1	0.28753	Centrifugation-based
Suc.s1__TTGATGGGTACCGCGT-1	0.198819	Centrifugation-based
Suc.s1__TTGGGTAGTTTACCAG-1	0.196206	Centrifugation-based
Suc.s1__TTGTGTTGTAGACGTG-1	0.194582	Centrifugation-based
Suc.s1__TTGTTTGAGTCAGAGC-1	0.170796	Centrifugation-based
Suc.s1__TTTGATCGTCAACATC-1	0.19531	Centrifugation-based
Suc.s2__AACAACCCACGGCGTT-1	0.198266	Centrifugation-based
Suc.s2__AACCACAGTGACACAG-1	7.03964e-06	Centrifugation-based
Suc.s2__AAGTACCTCAGACCGC-1	-8.9449e-06	Centrifugation-based
Suc.s2__AATGCCAAGGTAAAGG-1	-1.28251e-05	Centrifugation-based
Suc.s2__AGACAAAGTTCCAAAC-1	1.25578e-05	Centrifugation-based
Suc.s2__AGCGATTCAACAGTGG-1	0.0129904	Centrifugation-based
Suc.s2__ATCACAGGTCATCCCT-1	0.292942	Centrifugation-based
Suc.s2__CACGGGTCAGCTGTTA-1	0.112202	Centrifugation-based
Suc.s2__CCACTTGAGCGGGTTA-1	0.194675	Centrifugation-based
Suc.s2__CCCTGATAGATGCAGC-1	0.315743	Centrifugation-based
Suc.s2__CCTTCAGGTGCCTACG-1	0.259345	Centrifugation-based
Suc.s2__CGGGCATAGATAGCTA-1	0.329212	Centrifugation-based
Suc.s2__CGGGTCAGTAGAGGAA-1	0.0870696	Centrifugation-based
Suc.s2__CTACCTGGTGTGTGGA-1	0.112335	Centrifugation-based
Suc.s2__GAACACTCAAATACGA-1	0.171324	Centrifugation-based
Suc.s2__GATCCCTTCTGTCTCG-1	-1.21041e-05	Centrifugation-based
Suc.s2__GATGTTGAGGTGCTGA-1	-6.01383e-06	Centrifugation-based
Suc.s2__GCATCTCTCAACTACG-1	0.0983986	Centrifugation-based
Suc.s2__GCGGAAAAGTAGATCA-1	-9.87273e-06	Centrifugation-based
Suc.s2__GCTACCTGTCAGGTGA-1	0.107342	Centrifugation-based
Suc.s2__GTACAACAGCACTGGA-1	0.484059	Centrifugation-based
Suc.s2__GTAGGAGAGACAACTA-1	3.40465e-06	Centrifugation-based
Suc.s2__GTTTGGATCAAACCCA-1	0.314475	Centrifugation-based
Suc.s2__TATTCCATCACCTACC-1	-1.18216e-05	Centrifugation-based
Suc.s2__TCCTCGAAGAATCGCG-1	0.301477	Centrifugation-based
Suc.s2__TCTATCAGTACGAGTG-1	0.199112	Centrifugation-based
Suc.s2__TGCAGTAAGTTTGCTG-1	2.29763e-06	Centrifugation-based
Suc.s2__TGGGATTAGGTATTGA-1	1.51171e-05	Centrifugation-based
Suc.s2__TGTTGGATCTGAGAAA-1	0.107539	Centrifugation-based
Suc.s2__TTGTTCATCATCTCTA-1	0.168342	Centrifugation-based
Suc.s2__TTTACTGAGCAACAAT-1	0.0371278	Centrifugation-based
S2.s1__AAACCCATCAATGCAC-1	2.98376e-06	Machine-assisted
S2.s1__AAACGAAAGACGATAT-1	0.100811	Machine-assisted
S2.s1__AAACGAAAGTAAAGCT-1	0.34092	Machine-assisted
S2.s1__AAAGAACCAAGTGCTT-1	0.154743	Machine-assisted
S2.s1__AAAGGATCAAATGAGT-1	-1.4093e-05	Machine-assisted
S2.s1__AAAGGATGTCTAACTG-1	-4.98781e-06	Machine-assisted
S2.s1__AAAGGGCTCGCAGTTA-1	0.339626	Machine-assisted
S2.s1__AAAGGTATCCCGATCT-1	5.10666e-06	Machine-assisted
S2.s1__AAAGTCCCACCCTATC-1	0.300199	Machine-assisted
S2.s1__AAAGTCCGTCAGGTAG-1	0.30921	Machine-assisted
S2.s1__AAAGTGAGTGTCATTG-1	0.200664	Machine-assisted
S2.s1__AAAGTGATCGCTTACC-1	6.21809e-06	Machine-assisted
S2.s1__AACAAAGCACAGCCTG-1	0.15253	Machine-assisted
S2.s1__AACAAAGGTGGTTTAC-1	-2.35522e-05	Machine-assisted
S2.s1__AACACACTCATTGCGA-1	0.148005	Machine-assisted
S2.s1__AACCACATCACTTCTA-1	-5.1148e-06	Machine-assisted
S2.s1__AACCCAAGTGGCTTAT-1	-5.73602e-06	Machine-assisted
S2.s1__AACCTGAAGGTCCTGC-1	3.7972e-08	Machine-assisted
S2.s1__AACCTTTGTTTACCAG-1	0.19188	Machine-assisted
S2.s1__AACGGGACAACTGTGT-1	0.156403	Machine-assisted
S2.s1__AACGGGAGTCTTCCGT-1	0.216142	Machine-assisted
S2.s1__AACGGGAGTTACGTAC-1	6.29064e-06	Machine-assisted
S2.s1__AACGGGATCGGACCAC-1	0.127534	Machine-assisted
S2.s1__AACGGGATCTGACAGT-1	0.122873	Machine-assisted
S2.s1__AACGTCAGTTAGTTCG-1	0.155199	Machine-assisted
S2.s1__AACGTCATCCAAGCAT-1	0.0997208	Machine-assisted
S2.s1__AACGTCATCCACAGCG-1	0.106737	Machine-assisted
S2.s1__AACTTCTCAATTCTCT-1	0.0387772	Machine-assisted
S2.s1__AACTTCTCACTGATTG-1	-9.86209e-06	Machine-assisted
S2.s1__AAGAACAAGATAGCAT-1	0.123866	Machine-assisted
S2.s1__AAGAACAGTACAGAAT-1	0.200198	Machine-assisted
S2.s1__AAGAACAGTGCTAGCC-1	0.348596	Machine-assisted
S2.s1__AAGAACATCATACGAC-1	0.190143	Machine-assisted
S2.s1__AAGACAAAGGTAGGCT-1	0.0173226	Machine-assisted
S2.s1__AAGACAAGTAGCGTAG-1	0.156974	Machine-assisted
S2.s1__AAGATAGCACCCGTAG-1	0.147074	Machine-assisted
S2.s1__AAGCATCGTACCATAC-1	4.51051e-07	Machine-assisted
S2.s1__AAGCATCTCACTTATC-1	0.225732	Machine-assisted
S2.s1__AAGGAATTCGCTGTTC-1	0.293063	Machine-assisted
S2.s1__AAGTCGTAGGCACTCC-1	0.351716	Machine-assisted
S2.s1__AAGTCGTTCTGTCGCT-1	-9.52704e-06	Machine-assisted
S2.s1__AATAGAGAGTGCAGCA-1	0.313605	Machine-assisted
S2.s1__AATAGAGAGTTTCTTC-1	1.88161e-07	Machine-assisted
S2.s1__AATAGAGCAAAGGGTC-1	-1.41891e-05	Machine-assisted
S2.s1__AATCGACTCTCTTGCG-1	5.98172e-06	Machine-assisted
S2.s1__AATCGTGAGTTGGGAC-1	0.122741	Machine-assisted
S2.s1__AATGAAGCAGCATACT-1	-1.34633e-06	Machine-assisted
S2.s1__AATGAAGTCGCCTTTG-1	0.1224	Machine-assisted
S2.s1__AATGCCAAGTTGGGAC-1	0.191414	Machine-assisted
S2.s1__AATGGAATCATCAGTG-1	0.351737	Machine-assisted
S2.s1__AATTCCTAGCTCTATG-1	0.190879	Machine-assisted
S2.s1__AATTCCTTCGATACGT-1	-4.50772e-07	Machine-assisted
S2.s1__AATTTCCCATGGCCAC-1	0.152881	Machine-assisted
S2.s1__AATTTCCGTTTGGAGG-1	-7.56838e-07	Machine-assisted
S2.s1__ACAAAGACAGACACCC-1	0.0412092	Machine-assisted
S2.s1__ACAACCAGTACGTTCA-1	0.10733	Machine-assisted
S2.s1__ACAAGCTAGAGTTGCG-1	-1.077e-05	Machine-assisted
S2.s1__ACAAGCTGTTAGAAAC-1	1.0016e-05	Machine-assisted
S2.s1__ACACAGTCATCCCACT-1	0.148623	Machine-assisted
S2.s1__ACACCAAGTCGCATGC-1	-3.25878e-06	Machine-assisted
S2.s1__ACACCAATCAGGTAAA-1	0.322815	Machine-assisted
S2.s1__ACACGCGTCCTTATCA-1	-2.36909e-06	Machine-assisted
S2.s1__ACACTGAGTCTGTAGT-1	0.288609	Machine-assisted
S2.s1__ACACTGATCTCGTCAC-1	0.12019	Machine-assisted
S2.s1__ACATCCCGTATCCTCC-1	0.122069	Machine-assisted
S2.s1__ACATCGAGTCTAACGT-1	-7.63661e-06	Machine-assisted
S2.s1__ACATGCATCTTCACAT-1	-1.35211e-05	Machine-assisted
S2.s1__ACATTTCTCACCTCTG-1	0.154807	Machine-assisted
S2.s1__ACCAAACCATGCCGGT-1	1.60965e-05	Machine-assisted
S2.s1__ACCACAACAAGAAATC-1	0.175525	Machine-assisted
S2.s1__ACCACAATCTTCCTAA-1	-8.83876e-06	Machine-assisted
S2.s1__ACCATTTAGATACGAT-1	-1.07251e-05	Machine-assisted
S2.s1__ACCATTTTCGCCGAGT-1	0.285662	Machine-assisted
S2.s1__ACCCAAACAAGCGAGT-1	0.12134	Machine-assisted
S2.s1__ACCCAAACATCCGGTG-1	0.175274	Machine-assisted
S2.s1__ACCCTCAAGTAGGCCA-1	0.190338	Machine-assisted
S2.s1__ACCCTCAGTTTAGACC-1	0.0226743	Machine-assisted
S2.s1__ACCTACCCAAATAGCA-1	0.149329	Machine-assisted
S2.s1__ACCTACCCAATGTCAC-1	0.225198	Machine-assisted
S2.s1__ACCTGAACACAAGCCC-1	0.18974	Machine-assisted
S2.s1__ACCTGAAGTATTCCGA-1	-2.81577e-06	Machine-assisted
S2.s1__ACCTGTCAGGGTACGT-1	0.159857	Machine-assisted
S2.s1__ACCTGTCGTCTGTGAT-1	0.192786	Machine-assisted
S2.s1__ACGATCAGTCGCATGC-1	0.123027	Machine-assisted
S2.s1__ACGATGTAGTAAGGGA-1	-1.69972e-05	Machine-assisted
S2.s1__ACGCACGTCACCCTTG-1	2.93167e-07	Machine-assisted
S2.s1__ACGCACGTCCTAGCCT-1	1.93431e-05	Machine-assisted
S2.s1__ACGGAAGCACCGGAAA-1	0.123542	Machine-assisted
S2.s1__ACGGGTCTCACGAACT-1	0.108665	Machine-assisted
S2.s1__ACGGTTACATACATCG-1	0.189072	Machine-assisted
S2.s1__ACGTAACCATGGGTTT-1	1.78496e-05	Machine-assisted
S2.s1__ACGTACACATAGTCAC-1	0.155469	Machine-assisted
S2.s1__ACGTACAGTATGGAGC-1	0.164194	Machine-assisted
S2.s1__ACGTACAGTGTTCGTA-1	0.126881	Machine-assisted
S2.s1__ACGTACATCAAGTGGG-1	0.353285	Machine-assisted
S2.s1__ACGTACATCCGAGAAG-1	0.303723	Machine-assisted
S2.s1__ACGTAGTCATAATCCG-1	0.0285405	Machine-assisted
S2.s1__ACGTCCTCATCCAACA-1	0.187668	Machine-assisted
S2.s1__ACGTTCCCAATTCACG-1	0.158474	Machine-assisted
S2.s1__ACGTTCCTCCGGTAGC-1	0.242339	Machine-assisted
S2.s1__ACTACGAGTGTCGATT-1	0.126266	Machine-assisted
S2.s1__ACTATGGGTGTTAAAG-1	0.126538	Machine-assisted
S2.s1__ACTATGGGTTGACTAC-1	-1.21053e-05	Machine-assisted
S2.s1__ACTATTCGTGCTCGTG-1	0.175919	Machine-assisted
S2.s1__ACTCCCACAGCTTTCC-1	0.279074	Machine-assisted
S2.s1__ACTCTCGGTTCGGGTC-1	0.101468	Machine-assisted
S2.s1__ACTCTCGTCGTTCATT-1	0.151732	Machine-assisted
S2.s1__ACTGATGCAACTGGTT-1	0.151917	Machine-assisted
S2.s1__ACTGATGGTGCTATTG-1	0.126194	Machine-assisted
S2.s1__ACTGCAATCCCACAGG-1	0.281002	Machine-assisted
S2.s1__ACTGTCCTCTCATTAC-1	0.113595	Machine-assisted
S2.s1__ACTTAGGAGATCCAAA-1	8.1284e-07	Machine-assisted
S2.s1__ACTTAGGCACAACATC-1	3.84897e-06	Machine-assisted
S2.s1__ACTTATCAGATGCAGC-1	0.190665	Machine-assisted
S2.s1__ACTTCGCAGCGTCGAA-1	0.283938	Machine-assisted
S2.s1__ACTTCGCTCGACGACC-1	0.0207309	Machine-assisted
S2.s1__AGAAATGAGGGCCAAT-1	0.28993	Machine-assisted
S2.s1__AGAAATGGTAACAGTA-1	-2.54106e-06	Machine-assisted
S2.s1__AGAAATGGTGAATTGA-1	6.38887e-06	Machine-assisted
S2.s1__AGAACAATCATTGTTC-1	0.122208	Machine-assisted
S2.s1__AGAACCTAGGCCTGCT-1	2.33548e-05	Machine-assisted
S2.s1__AGAACCTGTCGTAATC-1	0.159057	Machine-assisted
S2.s1__AGAACCTGTGCTGTCG-1	0.191993	Machine-assisted
S2.s1__AGAACCTGTGTAGCAG-1	0.18954	Machine-assisted
S2.s1__AGAAGCGTCATCTCTA-1	0.230416	Machine-assisted
S2.s1__AGAAGTACAGAGTGTG-1	0.123946	Machine-assisted
S2.s1__AGACAAAGTCAGGTAG-1	-4.67706e-06	Machine-assisted
S2.s1__AGACACTCAAGTGTCT-1	-6.78231e-06	Machine-assisted
S2.s1__AGACACTGTGATTCTG-1	0.353017	Machine-assisted
S2.s1__AGACACTGTTGAGTCT-1	0.122949	Machine-assisted
S2.s1__AGACCATAGTTGAATG-1	0.290335	Machine-assisted
S2.s1__AGACCCGGTCACTTCC-1	0.188217	Machine-assisted
S2.s1__AGACCCGTCAGGAGAC-1	0.193267	Machine-assisted
S2.s1__AGAGAATAGATTGTGA-1	0.122925	Machine-assisted
S2.s1__AGAGAGCCAACCTAAC-1	0.160066	Machine-assisted
S2.s1__AGAGAGCCACTGAGTT-1	0.130401	Machine-assisted
S2.s1__AGAGCAGAGTGATAAC-1	0.149984	Machine-assisted
S2.s1__AGAGCAGCAACGACTT-1	0.156132	Machine-assisted
S2.s1__AGAGCAGCATAGCACT-1	0.197662	Machine-assisted
S2.s1__AGAGCCCAGCCTATTG-1	0.114272	Machine-assisted
S2.s1__AGAGCCCTCCACACCT-1	0.112595	Machine-assisted
S2.s1__AGATAGACAGGTTCCG-1	0.284205	Machine-assisted
S2.s1__AGATAGAGTCCAGTTA-1	0.157605	Machine-assisted
S2.s1__AGATCCAAGACTCTTG-1	-2.79324e-06	Machine-assisted
S2.s1__AGATCCACAGCTACAT-1	0.119133	Machine-assisted
S2.s1__AGCCACGAGACTTCAC-1	0.170424	Machine-assisted
S2.s1__AGCCAGCAGAGAGCAA-1	1.54803e-05	Machine-assisted
S2.s1__AGCTACAAGTATGTAG-1	0.296949	Machine-assisted
S2.s1__AGCTACACAATACCCA-1	0.154534	Machine-assisted
S2.s1__AGCTACAGTCCCTCAT-1	-8.39779e-06	Machine-assisted
S2.s1__AGCTACAGTTGACTAC-1	5.71123e-06	Machine-assisted
S2.s1__AGCTCAAAGCCTTTGA-1	6.60478e-07	Machine-assisted
S2.s1__AGGAAATCATAGAAAC-1	0.128769	Machine-assisted
S2.s1__AGGACGAGTTCTCACC-1	0.194981	Machine-assisted
S2.s1__AGGACTTCAAGTTGGG-1	0.196198	Machine-assisted
S2.s1__AGGACTTCAATGGCCC-1	0.484282	Machine-assisted
S2.s1__AGGACTTGTGTCCCTT-1	-2.09852e-05	Machine-assisted
S2.s1__AGGACTTTCTATACGG-1	0.147131	Machine-assisted
S2.s1__AGGATAAGTGGTCTGC-1	0.205603	Machine-assisted
S2.s1__AGGATCTCAACTGTGT-1	0.121998	Machine-assisted
S2.s1__AGGCATTAGCGTGAAC-1	0.127391	Machine-assisted
S2.s1__AGGCATTCACTAGTAC-1	-1.2224e-06	Machine-assisted
S2.s1__AGGCCACAGGCTTCCG-1	0.302413	Machine-assisted
S2.s1__AGGCCACCACAGCGCT-1	0.196453	Machine-assisted
S2.s1__AGGCCACTCCAAGCTA-1	0.156014	Machine-assisted
S2.s1__AGGCTGCCAGGGACTA-1	0.124142	Machine-assisted
S2.s1__AGGCTGCGTGTGTGGA-1	0.191588	Machine-assisted
S2.s1__AGGGCCTTCCTATGGA-1	0.288318	Machine-assisted
S2.s1__AGGGCTCAGCAATTAG-1	3.45387e-07	Machine-assisted
S2.s1__AGGGCTCCAGGCGAAT-1	0.11967	Machine-assisted
S2.s1__AGGGCTCCATGCCGCA-1	0.149479	Machine-assisted
S2.s1__AGGGCTCTCAGCTGAT-1	0.111333	Machine-assisted
S2.s1__AGGGTCCGTACAACGG-1	0.190338	Machine-assisted
S2.s1__AGGGTGATCCGGACGT-1	1.28925e-05	Machine-assisted
S2.s1__AGGGTTTGTGAGATCG-1	1.17069e-05	Machine-assisted
S2.s1__AGGGTTTTCGTTGTAG-1	8.26094e-06	Machine-assisted
S2.s1__AGGTCATGTCAACACT-1	0.156003	Machine-assisted
S2.s1__AGGTCTACATGAAGCG-1	0.38067	Machine-assisted
S2.s1__AGGTGTTAGTCGCCCA-1	0.164012	Machine-assisted
S2.s1__AGGTGTTGTTTACCAG-1	0.198411	Machine-assisted
S2.s1__AGTACTGCACTGAGGA-1	-6.15149e-07	Machine-assisted
S2.s1__AGTCTCCAGAGAGTGA-1	0.280537	Machine-assisted
S2.s1__AGTCTCCTCGCCGATG-1	0.288284	Machine-assisted
S2.s1__AGTGATCAGACGAGCT-1	1.47137e-05	Machine-assisted
S2.s1__AGTGCCGCATGACGGA-1	0.12779	Machine-assisted
S2.s1__AGTGTTGCATCACGGC-1	0.380281	Machine-assisted
S2.s1__AGTGTTGGTAACATGA-1	0.322199	Machine-assisted
S2.s1__AGTTAGCGTTAGAAGT-1	0.322851	Machine-assisted
S2.s1__AGTTCCCTCATTCGGA-1	0.344346	Machine-assisted
S2.s1__AGTTCGACACTCCCTA-1	0.229334	Machine-assisted
S2.s1__ATACCGATCCGTCCTA-1	0.12701	Machine-assisted
S2.s1__ATACCTTAGGCTATCT-1	1.93911e-05	Machine-assisted
S2.s1__ATACCTTCAACGGCTC-1	1.07987e-05	Machine-assisted
S2.s1__ATACTTCCAGGTAGTG-1	0.379996	Machine-assisted
S2.s1__ATACTTCTCCTTATGT-1	-1.34923e-06	Machine-assisted
S2.s1__ATACTTCTCGACGACC-1	-9.87132e-06	Machine-assisted
S2.s1__ATAGAGAGTGTGTCGC-1	0.286325	Machine-assisted
S2.s1__ATAGGCTAGGGTATAT-1	0.129672	Machine-assisted
S2.s1__ATATCCTTCAACACCA-1	-2.99277e-06	Machine-assisted
S2.s1__ATATCCTTCGGTAAGG-1	6.58255e-06	Machine-assisted
S2.s1__ATCACAGAGCCGTAAG-1	0.152208	Machine-assisted
S2.s1__ATCACAGTCCTGTTGC-1	0.15687	Machine-assisted
S2.s1__ATCACGAGTAGGGAGG-1	0.156929	Machine-assisted
S2.s1__ATCACTTAGATGAAGG-1	0.189852	Machine-assisted
S2.s1__ATCACTTGTCATCCGG-1	0.259534	Machine-assisted
S2.s1__ATCAGGTAGCCGATAG-1	0.154523	Machine-assisted
S2.s1__ATCCACCGTTCTCCAC-1	6.45979e-06	Machine-assisted
S2.s1__ATCCCTGAGACTCCGC-1	0.147674	Machine-assisted
S2.s1__ATCCCTGGTCCAAATC-1	0.108203	Machine-assisted
S2.s1__ATCCGTCTCACGATCA-1	0.118256	Machine-assisted
S2.s1__ATCCTATGTCACATTG-1	-7.55137e-06	Machine-assisted
S2.s1__ATCCTATGTGTGTTTG-1	0.0365951	Machine-assisted
S2.s1__ATCGATGCAGCGGATA-1	1.47226e-06	Machine-assisted
S2.s1__ATCGGATGTGTAACGG-1	2.3565e-05	Machine-assisted
S2.s1__ATCGGCGCAAGACCTT-1	0.145391	Machine-assisted
S2.s1__ATCGTAGCAACACGTT-1	0.189112	Machine-assisted
S2.s1__ATCGTAGCAAGATTGA-1	-1.204e-06	Machine-assisted
S2.s1__ATCGTCCGTACATACC-1	0.131325	Machine-assisted
S2.s1__ATCGTGACAGTTGCGC-1	0.111712	Machine-assisted
S2.s1__ATCTCTAAGGCATCGA-1	-8.74308e-06	Machine-assisted
S2.s1__ATCTTCACAATCGAAA-1	0.395596	Machine-assisted
S2.s1__ATGACCAGTCTTCTAT-1	0.121456	Machine-assisted
S2.s1__ATGACCATCTATACGG-1	7.1566e-06	Machine-assisted
S2.s1__ATGATCGCAGCGCTTG-1	0.196409	Machine-assisted
S2.s1__ATGCATGCAATACGAA-1	-3.24805e-06	Machine-assisted
S2.s1__ATGCCTCAGACTTAAG-1	-1.48159e-05	Machine-assisted
S2.s1__ATGGAGGCAGTCTCTC-1	0.153006	Machine-assisted
S2.s1__ATGGATCCATACCATG-1	0.267658	Machine-assisted
S2.s1__ATGGGTTGTATTGGCT-1	-8.29918e-06	Machine-assisted
S2.s1__ATGGTTGAGGTAGCCA-1	1.49107e-06	Machine-assisted
S2.s1__ATGGTTGTCAACTTTC-1	0.350257	Machine-assisted
S2.s1__ATGTCCCCAGTTAGAA-1	0.152664	Machine-assisted
S2.s1__ATGTCCCTCCCAGCGA-1	-7.70975e-06	Machine-assisted
S2.s1__ATGTCTTTCAACTGGT-1	0.190937	Machine-assisted
S2.s1__ATTATCCTCACCATCC-1	-8.46306e-06	Machine-assisted
S2.s1__ATTATCCTCTGGGCAC-1	-8.4376e-06	Machine-assisted
S2.s1__ATTATCCTCTGGGCCA-1	-9.61888e-06	Machine-assisted
S2.s1__ATTCACTGTTGGTACT-1	0.150067	Machine-assisted
S2.s1__ATTCCATCAAGTGGTG-1	0.285145	Machine-assisted
S2.s1__ATTCCCGTCTTCGTAT-1	-8.88879e-06	Machine-assisted
S2.s1__ATTCCTAGTGAGTTGG-1	0.0318688	Machine-assisted
S2.s1__ATTCTACGTTCGTTCC-1	-6.56117e-06	Machine-assisted
S2.s1__ATTGGGTGTCACAGAG-1	0.104789	Machine-assisted
S2.s1__ATTTCACAGTCGAAGC-1	1.09113e-05	Machine-assisted
S2.s1__ATTTCACGTACTAAGA-1	0.0609276	Machine-assisted
S2.s1__ATTTCTGAGCGTGAGT-1	0.20095	Machine-assisted
S2.s1__CAAAGAATCATGAAAG-1	0.191193	Machine-assisted
S2.s1__CAACAACCAAGAGAGA-1	0.191073	Machine-assisted
S2.s1__CAACAGTTCGCCCAGA-1	0.191411	Machine-assisted
S2.s1__CAACCAACACGTACAT-1	0.198221	Machine-assisted
S2.s1__CAACCTCAGTTGGAAT-1	0.158192	Machine-assisted
S2.s1__CAACCTCGTGCAGGAT-1	0.159734	Machine-assisted
S2.s1__CAAGAGGAGGCCACCT-1	9.35824e-06	Machine-assisted
S2.s1__CAATTTCCAGGATCTT-1	-5.01667e-06	Machine-assisted
S2.s1__CACAACAGTTCACGAT-1	5.94853e-06	Machine-assisted
S2.s1__CACAACATCTGAATGC-1	0.269396	Machine-assisted
S2.s1__CACACAAAGATACGAT-1	0.280722	Machine-assisted
S2.s1__CACGAATGTGGAATGC-1	0.163844	Machine-assisted
S2.s1__CACGAATTCTTTCAGT-1	0.103738	Machine-assisted
S2.s1__CACGTGGCAACCAACT-1	0.28073	Machine-assisted
S2.s1__CACGTGGCAATTTCGG-1	0.128551	Machine-assisted
S2.s1__CACGTTCAGGTAGTAT-1	-1.11638e-05	Machine-assisted
S2.s1__CACTAAGAGAGGCTGT-1	0.188928	Machine-assisted
S2.s1__CACTAAGAGCGGTAAC-1	8.07332e-06	Machine-assisted
S2.s1__CACTAAGCAGGCATTT-1	-2.61009e-06	Machine-assisted
S2.s1__CACTAAGTCCAATGCA-1	4.8806e-06	Machine-assisted
S2.s1__CACTAAGTCGCACTCT-1	0.19208	Machine-assisted
S2.s1__CACTGAAAGTGGTTGG-1	0.0137551	Machine-assisted
S2.s1__CACTGTCCATGATGCT-1	5.13871e-07	Machine-assisted
S2.s1__CACTGTCTCTCGGCTT-1	0.121992	Machine-assisted
S2.s1__CACTGTCTCTTTGCTA-1	-1.08462e-05	Machine-assisted
S2.s1__CAGATACTCAAGTTGC-1	0.292328	Machine-assisted
S2.s1__CAGATCATCACTACTT-1	0.113596	Machine-assisted
S2.s1__CAGCAATCAACGCCCA-1	0.198055	Machine-assisted
S2.s1__CAGCACGTCGCCTTTG-1	5.97793e-06	Machine-assisted
S2.s1__CAGCAGCCACGGTGTC-1	1.4239e-05	Machine-assisted
S2.s1__CAGCAGCTCCACTTTA-1	0.112129	Machine-assisted
S2.s1__CAGCCAGAGTCGCGAA-1	0.15499	Machine-assisted
S2.s1__CAGCGTGCAATTGAGA-1	0.152321	Machine-assisted
S2.s1__CAGCGTGTCGTAGCCG-1	0.291341	Machine-assisted
S2.s1__CAGGCCATCCGATGTA-1	3.15226e-07	Machine-assisted
S2.s1__CAGGCCATCTGCCTCA-1	0.320248	Machine-assisted
S2.s1__CAGGGCTAGTGCTCAT-1	-1.23755e-06	Machine-assisted
S2.s1__CAGTTAGTCCAGTTCC-1	3.28377e-09	Machine-assisted
S2.s1__CATAAGCCACAGTCGC-1	-8.43778e-06	Machine-assisted
S2.s1__CATACAGAGAGCGACT-1	0.0308545	Machine-assisted
S2.s1__CATACCCAGTCGGCAA-1	0.129195	Machine-assisted
S2.s1__CATACTTAGTGGTGAC-1	0.130126	Machine-assisted
S2.s1__CATCAAGCACTATCCC-1	0.200393	Machine-assisted
S2.s1__CATCCACTCACCATGA-1	0.0247103	Machine-assisted
S2.s1__CATCCCACATGGAGAC-1	0.284332	Machine-assisted
S2.s1__CATCCGTAGTTGTCAC-1	9.4869e-06	Machine-assisted
S2.s1__CATCGCTGTTGTATGC-1	1.15636e-05	Machine-assisted
S2.s1__CATCGTCAGGCACTAG-1	0.345154	Machine-assisted
S2.s1__CATGCAAAGTCATCGT-1	2.6529e-06	Machine-assisted
S2.s1__CATGCAATCATCCTAT-1	0.121389	Machine-assisted
S2.s1__CATGCGGCACCTCTAC-1	5.02342e-06	Machine-assisted
S2.s1__CATGCTCGTGAATTGA-1	0.314144	Machine-assisted
S2.s1__CATGGATCAATTCTCT-1	1.8865e-05	Machine-assisted
S2.s1__CATGGATTCGCTATTT-1	0.103075	Machine-assisted
S2.s1__CATGGTAAGGTTACCT-1	0.394481	Machine-assisted
S2.s1__CATTCTAGTGGCCTCA-1	0.0290711	Machine-assisted
S2.s1__CATTGAGTCTAGCATG-1	-1.2775e-05	Machine-assisted
S2.s1__CATTGCCAGCCGATAG-1	0.127725	Machine-assisted
S2.s1__CATTGCCAGTCTTGGT-1	0.198619	Machine-assisted
S2.s1__CATTGCCGTATGGTTC-1	0.15854	Machine-assisted
S2.s1__CATTGCCTCGATGCTA-1	0.15846	Machine-assisted
S2.s1__CATTGTTAGTCAGAGC-1	0.379926	Machine-assisted
S2.s1__CATTGTTCAATAACGA-1	0.122857	Machine-assisted
S2.s1__CCAAGCGAGGCTAGCA-1	0.350401	Machine-assisted
S2.s1__CCAATGAAGATTGGGC-1	-2.50017e-06	Machine-assisted
S2.s1__CCAATGATCGGTCTAA-1	0.0175906	Machine-assisted
S2.s1__CCACAAAAGCAAATCA-1	0.126945	Machine-assisted
S2.s1__CCACACTCACGCGTGT-1	0.1526	Machine-assisted
S2.s1__CCACACTGTGGACTAG-1	0.128074	Machine-assisted
S2.s1__CCACCATGTCTACAAC-1	0.14673	Machine-assisted
S2.s1__CCACGAGCATCACCAA-1	0.155868	Machine-assisted
S2.s1__CCACGAGCATGACACT-1	0.35621	Machine-assisted
S2.s1__CCACGTTCAAGTCCAT-1	6.75724e-06	Machine-assisted
S2.s1__CCATAAGAGAATGTTG-1	0.127076	Machine-assisted
S2.s1__CCATAAGTCAAGAGTA-1	0.311982	Machine-assisted
S2.s1__CCATCACGTGGTTTAC-1	1.77204e-06	Machine-assisted
S2.s1__CCCAACTCATGACAAA-1	-1.91808e-06	Machine-assisted
S2.s1__CCCAACTGTAGTGGCA-1	0.0987268	Machine-assisted
S2.s1__CCCATTGTCTTCTTCC-1	-5.60696e-06	Machine-assisted
S2.s1__CCCGAAGGTTAAGACA-1	0.299617	Machine-assisted
S2.s1__CCCTAACTCATTCACT-1	0.0983376	Machine-assisted
S2.s1__CCCTGATCAACTTGCA-1	-1.44607e-06	Machine-assisted
S2.s1__CCCTTAGAGGTACCTT-1	0.147543	Machine-assisted
S2.s1__CCCTTAGAGTAAGACT-1	0.128595	Machine-assisted
S2.s1__CCGAACGAGTGAGCCA-1	0.127935	Machine-assisted
S2.s1__CCGAACGAGTGGAAGA-1	1.44686e-05	Machine-assisted
S2.s1__CCGATCTAGCCAAGTG-1	0.155597	Machine-assisted
S2.s1__CCGATCTAGTTCATCG-1	0.189125	Machine-assisted
S2.s1__CCGATCTGTGTTATCG-1	0.129928	Machine-assisted
S2.s1__CCGATGGAGGTATAGT-1	0.151323	Machine-assisted
S2.s1__CCGGACACACCGCTAG-1	0.190136	Machine-assisted
S2.s1__CCGGGTACACTATGTG-1	0.150803	Machine-assisted
S2.s1__CCGGGTATCAGCTTCC-1	0.113942	Machine-assisted
S2.s1__CCGGTGAAGTCAACAA-1	0.191485	Machine-assisted
S2.s1__CCGTGAGTCTACGGGC-1	0.124681	Machine-assisted
S2.s1__CCGTTCAAGGGAGTTC-1	0.157121	Machine-assisted
S2.s1__CCTATCGCAAACTGCT-1	0.15562	Machine-assisted
S2.s1__CCTCAACAGTTGAATG-1	0.126601	Machine-assisted
S2.s1__CCTCATGAGTGGATTA-1	0.166929	Machine-assisted
S2.s1__CCTCCAAAGCGACAGT-1	1.85564e-05	Machine-assisted
S2.s1__CCTCCAAAGGAACGCT-1	0.130071	Machine-assisted
S2.s1__CCTCCAATCCGCACTT-1	0.157684	Machine-assisted
S2.s1__CCTCCTCGTGTTAACC-1	0.1906	Machine-assisted
S2.s1__CCTCTAGCATGAATAG-1	-7.31086e-06	Machine-assisted
S2.s1__CCTCTAGTCTACACTT-1	-1.96596e-05	Machine-assisted
S2.s1__CCTCTCCAGCACTGGA-1	1.12687e-05	Machine-assisted
S2.s1__CCTCTCCTCTCTCGAC-1	-8.88084e-06	Machine-assisted
S2.s1__CCTGCATCACCCAATA-1	8.71359e-06	Machine-assisted
S2.s1__CCTTGTGTCAATCTCT-1	0.157868	Machine-assisted
S2.s1__CGAAGGATCGTTGCCT-1	0.192605	Machine-assisted
S2.s1__CGAAGTTAGGTTCTTG-1	0.149146	Machine-assisted
S2.s1__CGAAGTTTCTTGAGCA-1	0.296662	Machine-assisted
S2.s1__CGAATTGCACGTCTCT-1	0.291595	Machine-assisted
S2.s1__CGACAGCTCAGCAGAG-1	-2.31758e-06	Machine-assisted
S2.s1__CGAGAAGTCGTAACTG-1	1.06035e-05	Machine-assisted
S2.s1__CGAGGAAAGAACAGGA-1	0.189862	Machine-assisted
S2.s1__CGAGGAACAATCACGT-1	0.155932	Machine-assisted
S2.s1__CGAGGCTTCCGACGGT-1	7.96324e-06	Machine-assisted
S2.s1__CGAGTTATCGAATGCT-1	0.0569411	Machine-assisted
S2.s1__CGATCGGCATAGAATG-1	0.447341	Machine-assisted
S2.s1__CGATCGGGTCAACCAT-1	0.190067	Machine-assisted
S2.s1__CGATCGGTCTGATTCT-1	0.198208	Machine-assisted
S2.s1__CGATGCGAGTGAGGTC-1	2.85993e-06	Machine-assisted
S2.s1__CGATGGCAGAGGGTGG-1	0.288527	Machine-assisted
S2.s1__CGCAGGTAGTGAGGTC-1	1.80438e-05	Machine-assisted
S2.s1__CGCAGGTGTACCCAGC-1	-1.86301e-05	Machine-assisted
S2.s1__CGCATAACAAGACGGT-1	0.280675	Machine-assisted
S2.s1__CGCATAACATTGCTTT-1	0.18927	Machine-assisted
S2.s1__CGCATGGAGTTGCGAG-1	0.124667	Machine-assisted
S2.s1__CGCCAGATCCGAGATT-1	0.127461	Machine-assisted
S2.s1__CGCGTGAAGTAGCCAG-1	0.200664	Machine-assisted
S2.s1__CGGAATTAGAACGCGT-1	1.80567e-05	Machine-assisted
S2.s1__CGGAATTCACATGTTG-1	0.310999	Machine-assisted
S2.s1__CGGAATTCATGGCACC-1	-3.84487e-06	Machine-assisted
S2.s1__CGGAATTGTTCGAAGG-1	0.0242579	Machine-assisted
S2.s1__CGGACACAGACTAAGT-1	0.190262	Machine-assisted
S2.s1__CGGAGAAAGAGCTGCA-1	0.190532	Machine-assisted
S2.s1__CGGCAGTCAACGGGTA-1	-1.35772e-05	Machine-assisted
S2.s1__CGGGACTAGAATCCCT-1	0.282611	Machine-assisted
S2.s1__CGGGTGTAGAACTTCC-1	0.284734	Machine-assisted
S2.s1__CGGGTGTAGTCATGGG-1	1.46502e-05	Machine-assisted
S2.s1__CGGGTGTCAATACCTG-1	9.90436e-06	Machine-assisted
S2.s1__CGGGTGTGTATGTCAC-1	0.131081	Machine-assisted
S2.s1__CGGGTGTGTTCGGCGT-1	-1.3359e-05	Machine-assisted
S2.s1__CGTAATGAGGATACAT-1	0.313072	Machine-assisted
S2.s1__CGTAGTATCGGCATCG-1	0.280196	Machine-assisted
S2.s1__CGTCAAACAGGCATTT-1	0.345533	Machine-assisted
S2.s1__CGTCCATCAGGCTATT-1	-5.99477e-06	Machine-assisted
S2.s1__CGTGCTTAGTATCCTG-1	0.147269	Machine-assisted
S2.s1__CGTGCTTCAAGATTGA-1	0.122934	Machine-assisted
S2.s1__CGTGCTTGTAGGTAGC-1	0.126912	Machine-assisted
S2.s1__CGTGCTTTCTCGCGTT-1	0.171142	Machine-assisted
S2.s1__CGTTCTGTCATCACAG-1	1.54375e-06	Machine-assisted
S2.s1__CTAACCCTCTACAGGT-1	-9.71862e-06	Machine-assisted
S2.s1__CTACATTTCCCGAACG-1	0.123722	Machine-assisted
S2.s1__CTACCTGTCTACACAG-1	0.12706	Machine-assisted
S2.s1__CTACTATGTACGCTTA-1	-1.58363e-05	Machine-assisted
S2.s1__CTACTATGTAGCTCGC-1	1.37766e-06	Machine-assisted
S2.s1__CTACTATTCACTACGA-1	1.50234e-05	Machine-assisted
S2.s1__CTAGACATCTTCGGAA-1	1.92882e-06	Machine-assisted
S2.s1__CTAGGTAGTCCGATCG-1	0.354205	Machine-assisted
S2.s1__CTATAGGAGCTGGAGT-1	0.120452	Machine-assisted
S2.s1__CTATAGGCAGAGCTAG-1	0.126785	Machine-assisted
S2.s1__CTATCCGAGTAGCAAT-1	-8.96433e-06	Machine-assisted
S2.s1__CTATCTAGTCCTATAG-1	0.102341	Machine-assisted
S2.s1__CTCAACCAGTCGAAAT-1	-8.84502e-06	Machine-assisted
S2.s1__CTCACTGCAAAGGCGT-1	5.58599e-06	Machine-assisted
S2.s1__CTCAGAATCCATTTCA-1	0.199464	Machine-assisted
S2.s1__CTCAGGGAGGCGTTAG-1	0.125271	Machine-assisted
S2.s1__CTCAGTCCAATTGCCA-1	0.0999229	Machine-assisted
S2.s1__CTCATCGAGATGGCGT-1	0.309324	Machine-assisted
S2.s1__CTCATCGGTCTGATCA-1	-1.04161e-06	Machine-assisted
S2.s1__CTCATGCGTTGCCAAT-1	0.278398	Machine-assisted
S2.s1__CTCATTAAGACTGAGC-1	0.553915	Machine-assisted
S2.s1__CTCCATGAGTTCACTG-1	0.125739	Machine-assisted
S2.s1__CTCCATGCAGGCATGA-1	-1.9497e-05	Machine-assisted
S2.s1__CTCCATGGTAGCTGTT-1	0.275796	Machine-assisted
S2.s1__CTCCCAAAGAAGTGTT-1	5.51297e-07	Machine-assisted
S2.s1__CTCCGATCAAATACGA-1	0.12626	Machine-assisted
S2.s1__CTCCTCCCAAAGGCAC-1	0.191586	Machine-assisted
S2.s1__CTCGAGGCAACCAACT-1	-3.98824e-06	Machine-assisted
S2.s1__CTCGAGGTCCCTCTAG-1	0.109799	Machine-assisted
S2.s1__CTCTCAGCACTAGGTT-1	0.0101908	Machine-assisted
S2.s1__CTCTCAGCAGACGCTC-1	-1.35724e-05	Machine-assisted
S2.s1__CTCTCGAAGCATCAAA-1	-1.1946e-05	Machine-assisted
S2.s1__CTCTCGAAGTTCATGC-1	0.199661	Machine-assisted
S2.s1__CTCTCGAGTAGGGTAC-1	-4.52627e-06	Machine-assisted
S2.s1__CTCTGGTAGCACCGTC-1	0.102414	Machine-assisted
S2.s1__CTCTGGTAGGAGGTTC-1	0.128387	Machine-assisted
S2.s1__CTGAATGGTGACTCGC-1	0.129004	Machine-assisted
S2.s1__CTGAGCGAGACTCATC-1	0.0244625	Machine-assisted
S2.s1__CTGAGCGAGTACGTCT-1	0.125601	Machine-assisted
S2.s1__CTGAGGCTCGCACGGT-1	-6.63585e-06	Machine-assisted
S2.s1__CTGATCCGTTGCTTGA-1	8.02827e-06	Machine-assisted
S2.s1__CTGCAGGGTCGCTGCA-1	0.28225	Machine-assisted
S2.s1__CTGCATCGTGATATAG-1	0.122868	Machine-assisted
S2.s1__CTGCCATAGACATAGT-1	0.283	Machine-assisted
S2.s1__CTGCCATGTTGCTCCT-1	0.110544	Machine-assisted
S2.s1__CTGCGAGAGCAAACAT-1	0.337731	Machine-assisted
S2.s1__CTGCGAGTCGAGGCAA-1	4.96596e-06	Machine-assisted
S2.s1__CTGGCAGAGAGCAGTC-1	3.99634e-06	Machine-assisted
S2.s1__CTGGCAGCATGCAGGA-1	0.12066	Machine-assisted
S2.s1__CTGGCAGTCGCTAATG-1	0.127266	Machine-assisted
S2.s1__CTGGTCTTCCTGGCTT-1	-1.33621e-06	Machine-assisted
S2.s1__CTGTAGAGTTTGGAAA-1	0.507478	Machine-assisted
S2.s1__CTGTATTAGCCGATAG-1	2.39221e-06	Machine-assisted
S2.s1__CTGTCGTCACGTCTCT-1	0.107136	Machine-assisted
S2.s1__CTGTCGTTCCGAGTGC-1	0.0728234	Machine-assisted
S2.s1__CTGTCGTTCGGAACTT-1	0.554937	Machine-assisted
S2.s1__CTGTGAAGTGACGCCT-1	3.62481e-06	Machine-assisted
S2.s1__CTTACCGAGTGAGTTA-1	0.287072	Machine-assisted
S2.s1__CTTACCGCACACACGC-1	0.154749	Machine-assisted
S2.s1__CTTACCGCATAGATCC-1	9.61488e-06	Machine-assisted
S2.s1__CTTCAATCATGAAGCG-1	0.14887	Machine-assisted
S2.s1__CTTCCGAAGCCTTTCC-1	0.187861	Machine-assisted
S2.s1__CTTCCTTGTAGAGCTG-1	0.123537	Machine-assisted
S2.s1__CTTCGGTAGGTCCAGA-1	0.191268	Machine-assisted
S2.s1__CTTCTAAAGTTCAACC-1	0.154848	Machine-assisted
S2.s1__CTTCTAACACTCGATA-1	-1.54103e-05	Machine-assisted
S2.s1__CTTCTCTTCTAGCAAC-1	0.299849	Machine-assisted
S2.s1__GAAACCTTCGGAGTAG-1	0.122214	Machine-assisted
S2.s1__GAAATGAGTTCGATTG-1	6.18338e-06	Machine-assisted
S2.s1__GAAATGATCCGATGTA-1	0.439976	Machine-assisted
S2.s1__GAACACTCATACGCAT-1	0.147071	Machine-assisted
S2.s1__GAAGCGAAGTACAGCG-1	0.125001	Machine-assisted
S2.s1__GAAGCGACATGACCCG-1	0.147597	Machine-assisted
S2.s1__GAAGCGAGTGTGTTTG-1	0.314593	Machine-assisted
S2.s1__GAATAGAAGTGACACG-1	0.200921	Machine-assisted
S2.s1__GAATAGACACGAGAAC-1	8.62628e-06	Machine-assisted
S2.s1__GAATAGATCCGATAAC-1	-5.76935e-06	Machine-assisted
S2.s1__GAATCGTAGTGGATTA-1	0.195399	Machine-assisted
S2.s1__GACACGCCACAGACGA-1	0.127873	Machine-assisted
S2.s1__GACCCAGGTGTTGCCG-1	5.35e-06	Machine-assisted
S2.s1__GACCCTTGTGACAACG-1	0.104663	Machine-assisted
S2.s1__GACCGTGAGTTGTCGT-1	0.199595	Machine-assisted
S2.s1__GACCGTGCAAGCGAAC-1	2.59451e-06	Machine-assisted
S2.s1__GACCTTCGTGGGCTTC-1	0.199588	Machine-assisted
S2.s1__GACCTTCTCGGTTCAA-1	0.200803	Machine-assisted
[truncated: 1,225 more rows]

## Sheet: Homeostatic Oligodendrocyte
	HM_OL_UCell	ident
10x.s1__AAACCCACATAGACTC-1	0.0901652	Column-based
10x.s1__AAACCCATCCGCACGA-1	0.0699944	Column-based
10x.s1__AAACGAACACTCTAGA-1	0.0748824	Column-based
10x.s1__AAACGCTCACTCTAGA-1	0.259249	Column-based
10x.s1__AAACGCTTCATTGGTG-1	0.0723071	Column-based
10x.s1__AAAGAACGTGAAGCTG-1	0.249787	Column-based
10x.s1__AAAGGATCACGCAGTC-1	0.188561	Column-based
10x.s1__AAAGGATTCATCACAG-1	0.162635	Column-based
10x.s1__AAAGGGCAGTACTGTC-1	0.0780808	Column-based
10x.s1__AAAGGGCCAGGCGAAT-1	0.164757	Column-based
10x.s1__AAAGGTAAGCGACAGT-1	0.160831	Column-based
10x.s1__AAAGGTAAGGACTATA-1	0.360538	Column-based
10x.s1__AAAGGTACAACTCCCT-1	-1.39e-05	Column-based
10x.s1__AAAGTCCAGTCTGGTT-1	0.292997	Column-based
10x.s1__AAAGTCCCAGGCAATG-1	-1.33e-06	Column-based
10x.s1__AAAGTCCCATAGATCC-1	0.190309	Column-based
10x.s1__AAAGTGAAGGTTCATC-1	0.0763608	Column-based
10x.s1__AAAGTGACACCTGCGA-1	0.180731	Column-based
10x.s1__AAAGTGATCGAGAGAC-1	-2.44e-05	Column-based
10x.s1__AAATGGAAGTTTCGGT-1	0.288498	Column-based
10x.s1__AAATGGACATAATCCG-1	0.166876	Column-based
10x.s1__AAATGGATCTGATTCT-1	0.2628	Column-based
10x.s1__AACAAAGAGCTGACAG-1	0.149513	Column-based
10x.s1__AACAAAGGTGAGATTA-1	0.159588	Column-based
10x.s1__AACAAAGGTGCGAACA-1	0.0194129	Column-based
10x.s1__AACAACCAGGGTATAT-1	0.159238	Column-based
10x.s1__AACAACCCAATCCTAG-1	0.315634	Column-based
10x.s1__AACAACCCAGCCTACG-1	-1.76e-05	Column-based
10x.s1__AACAACCTCCCGGTAG-1	0.410247	Column-based
10x.s1__AACAAGAAGCCATTCA-1	0.055933	Column-based
10x.s1__AACAAGAGTCCACACG-1	0.161974	Column-based
10x.s1__AACACACAGCAATAGT-1	7.05e-06	Column-based
10x.s1__AACACACAGGTGGTTG-1	0.228616	Column-based
10x.s1__AACACACGTAGGAGTC-1	0.192964	Column-based
10x.s1__AACCAACAGAGCAGCT-1	0.270278	Column-based
10x.s1__AACCAACTCGCCGAAC-1	0.161437	Column-based
10x.s1__AACCACAAGCGACTAG-1	0.294447	Column-based
10x.s1__AACCACACAATACCTG-1	0.288779	Column-based
10x.s1__AACCACACACCCTTAC-1	0.292309	Column-based
10x.s1__AACCATGCACCCTCTA-1	0.227182	Column-based
10x.s1__AACCATGTCGCATAGT-1	0.141154	Column-based
10x.s1__AACCCAACAGAAGTTA-1	0.222754	Column-based
10x.s1__AACCCAATCCTGATAG-1	0.231947	Column-based
10x.s1__AACCTGAGTGCGTGCT-1	0.232508	Column-based
10x.s1__AACCTTTCAACGGTAG-1	0.13635	Column-based
10x.s1__AACCTTTGTAATCAGA-1	0.310398	Column-based
10x.s1__AACCTTTTCAACCTCC-1	0.466356	Column-based
10x.s1__AACCTTTTCAGCAGAG-1	0.234045	Column-based
10x.s1__AACCTTTTCCTGGGAC-1	0.231511	Column-based
10x.s1__AACGAAACACTTGTGA-1	0.227613	Column-based
10x.s1__AACGAAACAGAAATCA-1	0.292518	Column-based
10x.s1__AACGGGAAGACGATAT-1	0.12781	Column-based
10x.s1__AACGGGACAATAGTCC-1	0.276258	Column-based
10x.s1__AACGGGACATGTTACG-1	0.0711882	Column-based
10x.s1__AACGTCACAAGTTTGC-1	0.0715464	Column-based
10x.s1__AACGTCAGTAGGCTCC-1	0.0323664	Column-based
10x.s1__AACGTCAGTTATCTGG-1	0.22034	Column-based
10x.s1__AAGAACAAGGGTAGCT-1	0.226971	Column-based
10x.s1__AAGAACAGTCCGAAAG-1	0.292667	Column-based
10x.s1__AAGAACATCACGACTA-1	0.013518	Column-based
10x.s1__AAGACAACACCTGTCT-1	0.495208	Column-based
10x.s1__AAGACAAGTCTAACGT-1	0.261881	Column-based
10x.s1__AAGACTCTCGTTGTTT-1	0.251279	Column-based
10x.s1__AAGATAGGTGTCACAT-1	0.420802	Column-based
10x.s1__AAGCATCCACTGCTTC-1	0.474902	Column-based
10x.s1__AAGCATCTCTTAATCC-1	0.155922	Column-based
10x.s1__AAGCGAGAGGGCCCTT-1	0.233125	Column-based
10x.s1__AAGCGAGCAAGCGGAT-1	0.280192	Column-based
10x.s1__AAGCGAGCATGCACTA-1	0.0538274	Column-based
10x.s1__AAGCGAGGTGCCTTCT-1	0.147098	Column-based
10x.s1__AAGCGTTAGAGCCGAT-1	0.228262	Column-based
10x.s1__AAGCGTTCAGCCATTA-1	0.227969	Column-based
10x.s1__AAGCGTTGTAGGAGTC-1	0.199976	Column-based
10x.s1__AAGCGTTGTGTTTACG-1	0.236748	Column-based
10x.s1__AAGGAATGTTCCAGGC-1	0.200419	Column-based
10x.s1__AAGGTAAAGTACAGAT-1	0.190309	Column-based
10x.s1__AAGTACCCACTGTGTA-1	0.157341	Column-based
10x.s1__AAGTACCCATTGAAAG-1	0.129338	Column-based
10x.s1__AAGTACCGTCACCTTC-1	0.272446	Column-based
10x.s1__AAGTACCTCGGATACT-1	0.0938981	Column-based
10x.s1__AAGTCGTTCGGCTGGT-1	0.227348	Column-based
10x.s1__AAGTGAAAGAACGCGT-1	0.446063	Column-based
10x.s1__AAGTGAACACTTGGGC-1	0.421819	Column-based
10x.s1__AAGTGAAGTACCTTCC-1	-1.21e-06	Column-based
10x.s1__AAGTGAATCTGGGATT-1	0.2882	Column-based
10x.s1__AAGTTCGGTCATAGTC-1	0.0732788	Column-based
10x.s1__AAGTTCGGTGGACTAG-1	0.0917857	Column-based
10x.s1__AATAGAGAGAACGCGT-1	-1.83e-06	Column-based
10x.s1__AATAGAGCAACCGGAA-1	0.300858	Column-based
10x.s1__AATAGAGCAGTAGAGC-1	0.448432	Column-based
10x.s1__AATAGAGGTCTCTCTG-1	0.185984	Column-based
10x.s1__AATCACGCACAAGTGG-1	0.201874	Column-based
10x.s1__AATCACGCACCCTATC-1	0.283491	Column-based
10x.s1__AATCGACAGAACCCGA-1	0.260802	Column-based
10x.s1__AATCGACAGGGAGGAC-1	0.22314	Column-based
10x.s1__AATCGACAGGGCAGGA-1	0.386052	Column-based
10x.s1__AATCGACCACATTCTT-1	0.140898	Column-based
10x.s1__AATCGACTCCATACTT-1	0.232591	Column-based
10x.s1__AATCGTGAGATGTTCC-1	0.0493038	Column-based
10x.s1__AATCGTGCAACGTATC-1	0.218522	Column-based
10x.s1__AATCGTGGTATTTCTC-1	0.0865878	Column-based
10x.s1__AATGAAGTCCCTTGGT-1	0.294889	Column-based
10x.s1__AATGACCAGTGCACTT-1	0.357354	Column-based
10x.s1__AATGCCAAGTGAACAT-1	0.0526852	Column-based
10x.s1__AATGCCATCTCGCCTA-1	0.275751	Column-based
10x.s1__AATGGAAAGCGTGAGT-1	0.182607	Column-based
10x.s1__AATGGAACATGCGGTC-1	0.0693594	Column-based
10x.s1__AATGGAATCCTGCTAC-1	0.0693624	Column-based
10x.s1__AATGGCTCAGTTTCGA-1	0.394396	Column-based
10x.s1__AATGGCTGTTGAGTCT-1	0.343395	Column-based
10x.s1__AATGGCTTCACCGGTG-1	0.336394	Column-based
10x.s1__AATGGCTTCGATGCTA-1	0.311789	Column-based
10x.s1__AATTTCCCATCCGAGC-1	-4.85e-06	Column-based
10x.s1__AATTTCCGTATGTCAC-1	0.356298	Column-based
10x.s1__AATTTCCGTCCCACGA-1	-1.66e-05	Column-based
10x.s1__AATTTCCGTTTGATCG-1	0.106178	Column-based
10x.s1__ACAAAGAAGCTAGCCC-1	0.251662	Column-based
10x.s1__ACAAAGATCTGGGCAC-1	0.429997	Column-based
10x.s1__ACAACCAAGAAGTATC-1	0.365714	Column-based
10x.s1__ACAACCACAACAAAGT-1	0.245365	Column-based
10x.s1__ACAACCACACGTAGTT-1	-1.49e-05	Column-based
10x.s1__ACAACCACATCGCTAA-1	0.15841	Column-based
10x.s1__ACAAGCTAGCTCAGAG-1	0.285183	Column-based
10x.s1__ACAAGCTCAAATGGAT-1	0.382808	Column-based
10x.s1__ACAAGCTCAGATTCGT-1	0.0345454	Column-based
10x.s1__ACAAGCTGTACTCAAC-1	0.052026	Column-based
10x.s1__ACACAGTAGTTAGAAC-1	0.166024	Column-based
10x.s1__ACACAGTCATCATGAC-1	0.0800101	Column-based
10x.s1__ACACAGTGTAGCTGCC-1	0.0179574	Column-based
10x.s1__ACACAGTGTCGTACAT-1	0.220456	Column-based
10x.s1__ACACAGTGTCGTACTA-1	0.2254	Column-based
10x.s1__ACACAGTGTTTAGAGA-1	0.205419	Column-based
10x.s1__ACACCAACATCGTTCC-1	0.298667	Column-based
10x.s1__ACACCAATCCTATTTG-1	0.136435	Column-based
10x.s1__ACACCAATCGTGACTA-1	0.397863	Column-based
10x.s1__ACACGCGCAAATGGAT-1	0.280807	Column-based
10x.s1__ACAGAAACAACTTGGT-1	0.465575	Column-based
10x.s1__ACAGAAACAATGAAAC-1	0.297527	Column-based
10x.s1__ACAGAAACATCCAACA-1	0.0348741	Column-based
10x.s1__ACAGAAAGTTAAGGAT-1	0.118969	Column-based
10x.s1__ACAGCCGCAATTGGTC-1	0.164575	Column-based
10x.s1__ACAGGGATCGGCAGTC-1	0.200143	Column-based
10x.s1__ACAGGGATCGTTGTAG-1	0.160783	Column-based
10x.s1__ACAGGGATCTCCAATT-1	0.206424	Column-based
10x.s1__ACATCCCAGAGTTCGG-1	0.160875	Column-based
10x.s1__ACATCCCTCTTACCAT-1	0.225102	Column-based
10x.s1__ACATCGAAGGCCCACT-1	0.263298	Column-based
10x.s1__ACATCGAGTAGTATAG-1	0.317481	Column-based
10x.s1__ACATCGATCTCCTACG-1	0.211886	Column-based
10x.s1__ACATGCATCCGATCGG-1	0.161262	Column-based
10x.s1__ACATTTCAGCACCCAC-1	0.212575	Column-based
10x.s1__ACATTTCAGCTGGCTC-1	0.320015	Column-based
10x.s1__ACATTTCAGGCGCTTC-1	0.137103	Column-based
10x.s1__ACATTTCGTGGGATTG-1	0.051967	Column-based
10x.s1__ACCAAACCAGCATGCC-1	0.259904	Column-based
10x.s1__ACCAAACGTTTCTATC-1	0.273018	Column-based
10x.s1__ACCAACAAGTCATACC-1	0.143818	Column-based
10x.s1__ACCACAAAGCAGTACG-1	0.205113	Column-based
10x.s1__ACCACAACATCACCAA-1	0.244692	Column-based
10x.s1__ACCACAATCGCCTTGT-1	0.244377	Column-based
10x.s1__ACCATTTAGGTGCGAT-1	0.0970285	Column-based
10x.s1__ACCATTTCACAATGCT-1	0.262686	Column-based
10x.s1__ACCATTTGTCACGTGC-1	0.23179	Column-based
10x.s1__ACCCAAAAGCATCAGG-1	0.0936933	Column-based
10x.s1__ACCCAAACAAGTTCCA-1	0.209339	Column-based
10x.s1__ACCCAAAGTATGAGGC-1	0.265681	Column-based
10x.s1__ACCCAAAGTGACAGGT-1	0.0725961	Column-based
10x.s1__ACCCTCACAACAAGTA-1	0.163611	Column-based
10x.s1__ACCCTCATCTCTTAAC-1	0.225425	Column-based
10x.s1__ACCCTTGAGCTCAGAG-1	8.96e-06	Column-based
10x.s1__ACCCTTGAGCTGACAG-1	-2.3e-06	Column-based
10x.s1__ACCCTTGAGGAAAGGT-1	0.132736	Column-based
10x.s1__ACCCTTGAGTGGACGT-1	0.250346	Column-based
10x.s1__ACCCTTGCACTTGACA-1	0.270441	Column-based
10x.s1__ACCCTTGTCTCCATAT-1	0.043342	Column-based
10x.s1__ACCGTTCAGTGCACCC-1	-1.51e-06	Column-based
10x.s1__ACCGTTCGTTGCTTGA-1	0.0760764	Column-based
10x.s1__ACCGTTCTCGCAGATT-1	0.0542792	Column-based
10x.s1__ACCTACCCAACCGTGC-1	0.130641	Column-based
10x.s1__ACCTACCCACATGACT-1	0.140818	Column-based
10x.s1__ACCTGTCAGCATCTTG-1	0.256092	Column-based
10x.s1__ACCTGTCAGGGCTAAC-1	0.397509	Column-based
10x.s1__ACCTGTCCATACAGGG-1	0.367398	Column-based
10x.s1__ACGATCAAGAGCCATG-1	2.95e-06	Column-based
10x.s1__ACGATCAAGGTAACTA-1	0.222573	Column-based
10x.s1__ACGATCAGTCGATTCA-1	0.368623	Column-based
10x.s1__ACGATCAGTGGTCTGC-1	0.174401	Column-based
10x.s1__ACGATCATCATTATCC-1	0.0971571	Column-based
10x.s1__ACGATGTTCCTATTTG-1	0.225143	Column-based
10x.s1__ACGCACGGTGCTCGTG-1	0.302226	Column-based
10x.s1__ACGCACGGTGGCTACC-1	0.337093	Column-based
10x.s1__ACGCACGGTTTGGGTT-1	0.3003	Column-based
10x.s1__ACGGAAGAGTCTGGTT-1	2.53e-06	Column-based
10x.s1__ACGGAAGGTAACCCTA-1	0.293139	Column-based
10x.s1__ACGGAAGTCAGTCCGG-1	0.165021	Column-based
10x.s1__ACGGTCGGTTGCCGCA-1	1.09e-05	Column-based
10x.s1__ACGGTCGTCCTAGCCT-1	0.0559434	Column-based
10x.s1__ACGGTTACATCGCTCT-1	0.0307331	Column-based
10x.s1__ACGGTTAGTTAATGAG-1	0.356958	Column-based
10x.s1__ACGGTTAGTTATCTGG-1	0.0684558	Column-based
10x.s1__ACGGTTATCGATAACC-1	0.291374	Column-based
10x.s1__ACGTAACCAGCCGTCA-1	0.317761	Column-based
10x.s1__ACGTAACCAGGTGTTT-1	0.267678	Column-based
10x.s1__ACGTAACCATACACCA-1	2.06e-05	Column-based
10x.s1__ACGTAACTCCGCTGTT-1	0.0716226	Column-based
10x.s1__ACGTACACAACTTGCA-1	0.380958	Column-based
10x.s1__ACGTAGTGTGAATGAT-1	0.194872	Column-based
10x.s1__ACGTAGTTCGTCTAAG-1	-1.05e-05	Column-based
10x.s1__ACGTCCTGTTAAAGTG-1	-6.46e-06	Column-based
10x.s1__ACGTTCCAGTATGACA-1	0.143998	Column-based
10x.s1__ACGTTCCGTGAGGATC-1	0.326927	Column-based
10x.s1__ACGTTCCGTGCATGAG-1	0.317566	Column-based
10x.s1__ACTACGAAGGGCCTCT-1	0.405637	Column-based
10x.s1__ACTACGACATGGCCAC-1	0.0903325	Column-based
10x.s1__ACTATCTCAACGACAG-1	0.332399	Column-based
10x.s1__ACTATGGCATAAGCAA-1	3.74e-07	Column-based
10x.s1__ACTATTCAGTTGGCGA-1	0.40009	Column-based
10x.s1__ACTATTCCAACTCGAT-1	0.319772	Column-based
10x.s1__ACTCCCAAGTGAATAC-1	0.0780584	Column-based
10x.s1__ACTCTCGCAAGCAATA-1	0.243502	Column-based
10x.s1__ACTCTCGGTAATCAAG-1	0.228337	Column-based
10x.s1__ACTGATGGTCTGTGGC-1	0.310209	Column-based
10x.s1__ACTGCAACAGTTGAAA-1	0.313995	Column-based
10x.s1__ACTGCAAGTTCTTGCC-1	0.115232	Column-based
10x.s1__ACTGCAATCGACATCA-1	0.24761	Column-based
10x.s1__ACTGTGAAGCAATTCC-1	0.274968	Column-based
10x.s1__ACTTAGGAGCCAAGCA-1	0.129702	Column-based
10x.s1__ACTTATCCACTATCGA-1	0.292907	Column-based
10x.s1__ACTTCCGCAGACACCC-1	0.466024	Column-based
10x.s1__ACTTCCGGTGTAAATG-1	0.229285	Column-based
10x.s1__ACTTCCGTCGAGGCAA-1	-2.72e-06	Column-based
10x.s1__ACTTCGCCACGCCACA-1	0.153282	Column-based
10x.s1__ACTTCGCGTCCTTGTC-1	0.145806	Column-based
10x.s1__ACTTCGCGTTCGTGCG-1	0.383601	Column-based
10x.s1__ACTTCGCTCGCAAGAG-1	-2.69e-06	Column-based
10x.s1__ACTTTCACAATTGGTC-1	-3.91e-06	Column-based
10x.s1__ACTTTCACATAAGATG-1	0.237013	Column-based
10x.s1__ACTTTCATCTTCCTAA-1	0.0510604	Column-based
10x.s1__ACTTTGTCACCATAAC-1	0.342609	Column-based
10x.s1__AGAACAAAGCCTATTG-1	0.0930512	Column-based
10x.s1__AGAACAAAGCGAGTCA-1	0.311265	Column-based
10x.s1__AGAACAACACTTGACA-1	0.314161	Column-based
10x.s1__AGAACAATCTCGGCTT-1	1.26e-05	Column-based
10x.s1__AGAACAATCTTCTTCC-1	0.069164	Column-based
10x.s1__AGAACCTGTTCACCGG-1	0.30532	Column-based
10x.s1__AGAAGTAAGCTGGCCT-1	0.0775053	Column-based
10x.s1__AGAAGTAAGTTAACAG-1	0.0691314	Column-based
10x.s1__AGAAGTACAGTGCGCT-1	0.17606	Column-based
10x.s1__AGAAGTATCTAGATCG-1	7.04e-06	Column-based
10x.s1__AGACAAACAATATCCG-1	0.160475	Column-based
10x.s1__AGACAAAGTCTCTCAC-1	0.468141	Column-based
10x.s1__AGACAAAGTGCATGTT-1	0.23394	Column-based
10x.s1__AGACAAATCCGCAACG-1	0.134897	Column-based
10x.s1__AGACAAATCGAGTCTA-1	0.229275	Column-based
10x.s1__AGACACTAGGAACGTC-1	0.290286	Column-based
10x.s1__AGACACTCACAGACGA-1	0.0538684	Column-based
10x.s1__AGACACTTCACCCATC-1	0.15869	Column-based
10x.s1__AGACAGGAGTAAACTG-1	0.315394	Column-based
10x.s1__AGACAGGAGTCCCGGT-1	0.308717	Column-based
10x.s1__AGACAGGCACTCCCTA-1	0.0752083	Column-based
10x.s1__AGACAGGCAGAAACCG-1	0.0921905	Column-based
10x.s1__AGACAGGTCATGCCAA-1	0.387707	Column-based
10x.s1__AGACCATAGGCAGTCA-1	0.185519	Column-based
10x.s1__AGACCATCAAACGGCA-1	0.158588	Column-based
10x.s1__AGACCATCACTGCGAC-1	0.285151	Column-based
10x.s1__AGACCATGTGGCATCC-1	0.226314	Column-based
10x.s1__AGACCATTCAGAGTTC-1	0.270008	Column-based
10x.s1__AGACCCGGTAGCCAGA-1	0.069392	Column-based
10x.s1__AGACCCGGTAGTCTGT-1	0.303003	Column-based
10x.s1__AGACTCAAGACGCCCT-1	0.183182	Column-based
10x.s1__AGAGAATAGTGCGTCC-1	0.161066	Column-based
10x.s1__AGAGAATCACTCCGGA-1	4.58e-07	Column-based
10x.s1__AGAGAATCATAGATCC-1	0.0714258	Column-based
10x.s1__AGAGAATTCGAACCAT-1	0.106126	Column-based
10x.s1__AGAGAGCAGAATAACC-1	0.319996	Column-based
10x.s1__AGAGAGCGTAAGTAGT-1	0.163801	Column-based
10x.s1__AGAGAGCTCCGACGGT-1	0.206065	Column-based
10x.s1__AGAGCAGAGAGAGCCT-1	0.126685	Column-based
10x.s1__AGAGCAGAGAGAGGTA-1	0.30462	Column-based
10x.s1__AGAGCAGCATACATCG-1	0.248285	Column-based
10x.s1__AGAGCAGGTGTGTGTT-1	0.165402	Column-based
10x.s1__AGAGCCCTCGACCTAA-1	0.135923	Column-based
10x.s1__AGATAGACAAAGAGTT-1	0.172964	Column-based
10x.s1__AGATAGAGTTACCCAA-1	0.230037	Column-based
10x.s1__AGATAGATCTATGTGG-1	0.316303	Column-based
10x.s1__AGATCGTCAACCGTAT-1	0.377397	Column-based
10x.s1__AGATCGTCAATGCTCA-1	0.317206	Column-based
10x.s1__AGATCGTCAGTCTCTC-1	0.178113	Column-based
10x.s1__AGATCGTTCCGCAGTG-1	0.249888	Column-based
10x.s1__AGATGAAAGAGATCGC-1	2.74e-06	Column-based
10x.s1__AGATGAACAGAAGTGC-1	0.230114	Column-based
10x.s1__AGATGAAGTCACTTAG-1	0.157489	Column-based
10x.s1__AGATGCTAGGTGCTTT-1	-8.12e-06	Column-based
10x.s1__AGATGCTGTCTCTCCA-1	0.249719	Column-based
10x.s1__AGCCAATCATCTCGTC-1	0.394635	Column-based
10x.s1__AGCCAATTCCGCCTAT-1	0.158329	Column-based
10x.s1__AGCCACGAGGACGGAG-1	0.230695	Column-based
10x.s1__AGCCACGGTCGCCACA-1	0.0397056	Column-based
10x.s1__AGCCAGCAGAGAGGGC-1	0.203819	Column-based
10x.s1__AGCCAGCGTTAGGAGC-1	0.255681	Column-based
10x.s1__AGCGCCACACTTGAGT-1	0.234424	Column-based
10x.s1__AGCGCTGAGTCCCGGT-1	0.220644	Column-based
10x.s1__AGCGCTGCACATACGT-1	0.209788	Column-based
10x.s1__AGCGCTGCACCAGTAT-1	0.227159	Column-based
10x.s1__AGCGCTGCAGGCAATG-1	0.23715	Column-based
10x.s1__AGCGCTGGTCCGTTTC-1	0.301696	Column-based
10x.s1__AGCGCTGGTGTGAGCA-1	0.142671	Column-based
10x.s1__AGCGTATAGTTGTCGT-1	0.223525	Column-based
10x.s1__AGCGTATCAGTGAGCA-1	0.353351	Column-based
10x.s1__AGCTACAAGTCACACT-1	0.25103	Column-based
10x.s1__AGCTACACATTGTGCA-1	0.042575	Column-based
10x.s1__AGCTCAATCGGAGTGA-1	0.243508	Column-based
10x.s1__AGCTCAATCTAGACCA-1	0.125596	Column-based
10x.s1__AGCTTCCCACAGTCAT-1	0.0855088	Column-based
10x.s1__AGCTTCCGTAGCGATG-1	0.233097	Column-based
10x.s1__AGCTTCCTCCATCTAT-1	0.0861474	Column-based
10x.s1__AGCTTCCTCCTTATAC-1	0.281901	Column-based
10x.s1__AGCTTCCTCTAGTACG-1	0.289365	Column-based
10x.s1__AGGAAATTCAAAGACA-1	0.343351	Column-based
10x.s1__AGGAATAGTATGCGTT-1	0.371829	Column-based
10x.s1__AGGACGACAAGCGATG-1	0.178328	Column-based
10x.s1__AGGACTTCAGCAGTGA-1	0.207972	Column-based
10x.s1__AGGACTTGTCTGATAC-1	0.305091	Column-based
10x.s1__AGGAGGTCAACCCTAA-1	0.162061	Column-based
10x.s1__AGGAGGTCACACGTGC-1	0.160745	Column-based
10x.s1__AGGAGGTCACCCAAGC-1	-8.25e-06	Column-based
10x.s1__AGGAGGTGTGTCCACG-1	0.217708	Column-based
10x.s1__AGGAGGTTCTAGTCAG-1	0.154758	Column-based
10x.s1__AGGATAAGTGTGTCGC-1	0.163931	Column-based
10x.s1__AGGATCTAGCTGCCTG-1	0.10503	Column-based
10x.s1__AGGATCTTCAAACTGC-1	0.32225	Column-based
10x.s1__AGGCATTAGCGAGTCA-1	0.0838745	Column-based
10x.s1__AGGCATTAGGGCTAAC-1	0.0715377	Column-based
10x.s1__AGGCATTCACTTCTCG-1	0.231911	Column-based
10x.s1__AGGCCACAGTCCGCCA-1	0.332404	Column-based
10x.s1__AGGCCACCAGAGGCAT-1	0.314666	Column-based
10x.s1__AGGCCACGTCACAGTT-1	0.143077	Column-based
10x.s1__AGGCCACGTGAATGTA-1	0.318593	Column-based
10x.s1__AGGCCACTCACTGAAC-1	0.293265	Column-based
10x.s1__AGGCTGCAGCAAGGAA-1	0.385904	Column-based
10x.s1__AGGCTGCAGGCATCGA-1	0.0483634	Column-based
10x.s1__AGGCTGCAGTGATGGC-1	0.433946	Column-based
10x.s1__AGGCTGCCACAAACGG-1	-4.35e-06	Column-based
10x.s1__AGGCTGCCACAAGTTC-1	0.151625	Column-based
10x.s1__AGGCTGCGTTAGAAGT-1	0.23743	Column-based
10x.s1__AGGGCCTAGCATGCAG-1	0.232215	Column-based
10x.s1__AGGGCCTGTACAATAG-1	0.369709	Column-based
10x.s1__AGGGCCTTCCGGTTCT-1	0.277104	Column-based
10x.s1__AGGGCTCTCCGTTGGG-1	0.166334	Column-based
10x.s1__AGGGTTTAGAGGTTAT-1	0.219801	Column-based
10x.s1__AGGTAGGTCACGGACC-1	0.317856	Column-based
10x.s1__AGGTCATAGAAGAACG-1	0.384386	Column-based
10x.s1__AGGTCTAGTAGACAAT-1	0.304341	Column-based
10x.s1__AGGTCTAGTCATTCCC-1	0.234264	Column-based
10x.s1__AGGTCTAGTGGCAGAT-1	0.250995	Column-based
10x.s1__AGGTCTATCCAATCCC-1	0.1798	Column-based
10x.s1__AGGTGTTAGGAAAGGT-1	0.139149	Column-based
10x.s1__AGGTTACAGGAAAGTG-1	0.222948	Column-based
10x.s1__AGGTTGTAGACCTTTG-1	0.0236638	Column-based
10x.s1__AGGTTGTCAGCAGTAG-1	0.281136	Column-based
10x.s1__AGTAACCAGATAACAC-1	0.0733855	Column-based
10x.s1__AGTAACCCATAATGCC-1	0.398141	Column-based
10x.s1__AGTAACCGTATACCCA-1	0.298086	Column-based
10x.s1__AGTAACCGTGCCGTAC-1	0.243754	Column-based
10x.s1__AGTACCACATGGCCAC-1	-1.53e-06	Column-based
10x.s1__AGTACCAGTGAGCGAT-1	0.0496642	Column-based
10x.s1__AGTACCAGTTCCGCGA-1	0.248534	Column-based
10x.s1__AGTACTGCAGCTCATA-1	0.0863801	Column-based
10x.s1__AGTACTGTCGCTAGCG-1	0.245481	Column-based
10x.s1__AGTAGCTAGAGCCGTA-1	0.112337	Column-based
10x.s1__AGTAGCTAGATGCAGC-1	0.0753496	Column-based
10x.s1__AGTAGCTGTCTGATAC-1	0.253152	Column-based
10x.s1__AGTAGTCAGCTCGAAG-1	0.163255	Column-based
10x.s1__AGTAGTCCACATCCCT-1	0.19462	Column-based
10x.s1__AGTCACACAGGTAGTG-1	0.0702569	Column-based
10x.s1__AGTCACAGTTGATGTC-1	0.175114	Column-based
10x.s1__AGTCATGTCCAACCAA-1	0.166149	Column-based
10x.s1__AGTCATGTCGTCGATA-1	0.300595	Column-based
10x.s1__AGTCTCCCATCCCACT-1	0.169638	Column-based
10x.s1__AGTCTCCGTCACTGAT-1	0.177745	Column-based
10x.s1__AGTCTCCTCGCCAATA-1	2.42e-05	Column-based
10x.s1__AGTGACTCACCCTTGT-1	0.217413	Column-based
10x.s1__AGTGACTGTTAGAGTA-1	0.314126	Column-based
10x.s1__AGTGACTGTTCTCCCA-1	0.136317	Column-based
10x.s1__AGTGACTTCTTCTTCC-1	0.0694526	Column-based
10x.s1__AGTGATCAGTTAGAAC-1	0.336543	Column-based
10x.s1__AGTGATCGTAGGCTGA-1	0.267482	Column-based
10x.s1__AGTGATCTCTCTGAGA-1	0.0534302	Column-based
10x.s1__AGTGCCGGTCGTGGTC-1	0.320711	Column-based
10x.s1__AGTGCCGGTCGTGTTA-1	0.236492	Column-based
10x.s1__AGTGCCGGTTGCAACT-1	0.311852	Column-based
10x.s1__AGTGTTGCAGTTCCAA-1	0.0720879	Column-based
10x.s1__AGTGTTGGTACGAGCA-1	0.0169141	Column-based
10x.s1__AGTGTTGTCCGGACGT-1	0.323419	Column-based
10x.s1__AGTTAGCAGCAGCACA-1	0.217361	Column-based
10x.s1__AGTTAGCCACTTGGGC-1	0.354708	Column-based
10x.s1__AGTTAGCTCGGACTTA-1	0.244126	Column-based
10x.s1__AGTTCCCTCAGACCGC-1	0.396063	Column-based
10x.s1__AGTTCGAAGGGCTAAC-1	0.088149	Column-based
10x.s1__AGTTCGAAGTAATACG-1	0.267312	Column-based
10x.s1__AGTTCGAGTCCGGTCA-1	0.242801	Column-based
10x.s1__ATACCGAGTAGGACCA-1	0.289688	Column-based
10x.s1__ATACCGAGTATGAAAC-1	0.232485	Column-based
10x.s1__ATACCTTAGAGTAACT-1	0.315213	Column-based
10x.s1__ATACCTTGTGACTGTT-1	0.322479	Column-based
10x.s1__ATACTTCGTAGCACAG-1	-9.99e-06	Column-based
10x.s1__ATACTTCGTGAACTAA-1	0.301121	Column-based
10x.s1__ATACTTCGTTAATCGC-1	0.179946	Column-based
10x.s1__ATACTTCTCCGTCCTA-1	0.043136	Column-based
10x.s1__ATAGACCCAAGAGAGA-1	0.276405	Column-based
10x.s1__ATAGAGAAGGCGTCCT-1	0.315387	Column-based
10x.s1__ATAGAGACAACGAGGT-1	0.0768757	Column-based
10x.s1__ATAGGCTGTCGCTGCA-1	0.0516803	Column-based
10x.s1__ATAGGCTTCAGTGATC-1	0.181356	Column-based
10x.s1__ATATCCTTCGTGGGAA-1	0.421083	Column-based
10x.s1__ATCACAGCAAGCGATG-1	0.181841	Column-based
10x.s1__ATCACAGCACCGAATT-1	0.181311	Column-based
10x.s1__ATCACGACACTAGGTT-1	2.13e-06	Column-based
10x.s1__ATCACGACAGAACTCT-1	0.217903	Column-based
10x.s1__ATCACTTAGCGGTAAC-1	0.269803	Column-based
10x.s1__ATCACTTCAACACTAC-1	0.170372	Column-based
10x.s1__ATCACTTGTGACGTCC-1	0.229773	Column-based
10x.s1__ATCAGGTAGGTGCCTC-1	0.0732737	Column-based
10x.s1__ATCAGGTGTGGCGCTT-1	0.261085	Column-based
10x.s1__ATCAGGTTCGCTAATG-1	0.288585	Column-based
10x.s1__ATCATTCAGAGTACCG-1	0.0593339	Column-based
10x.s1__ATCATTCCAGTACTAC-1	0.0725096	Column-based
10x.s1__ATCCACCAGGTGCCTC-1	0.14055	Column-based
10x.s1__ATCCACCCAAGCGCAA-1	0.179244	Column-based
10x.s1__ATCCATTCACTACACA-1	-1.65e-06	Column-based
10x.s1__ATCCATTGTCATACCA-1	0.160778	Column-based
10x.s1__ATCCATTGTCGTTGCG-1	0.0601765	Column-based
10x.s1__ATCCATTGTTCAAAGA-1	-4.71e-06	Column-based
10x.s1__ATCCATTTCTGGGATT-1	0.0693785	Column-based
10x.s1__ATCCCTGAGGACTAAT-1	0.052939	Column-based
10x.s1__ATCCCTGCACTGTTCC-1	0.158433	Column-based
10x.s1__ATCCCTGCAGAGGTTG-1	0.0452823	Column-based
10x.s1__ATCCCTGCATTGGCAT-1	0.0199975	Column-based
10x.s1__ATCCGTCAGACGATAT-1	0.045473	Column-based
10x.s1__ATCCGTCGTTGCGTAT-1	0.288469	Column-based
10x.s1__ATCCGTCTCACGAGGA-1	0.391014	Column-based
10x.s1__ATCCGTCTCCTAGAGT-1	0.263488	Column-based
10x.s1__ATCCGTCTCTCATAGG-1	0.161772	Column-based
10x.s1__ATCCTATAGTTACGTC-1	0.378203	Column-based
10x.s1__ATCCTATTCGGCTGTG-1	0.0362216	Column-based
10x.s1__ATCGATGGTGCGAACA-1	-5.85e-06	Column-based
10x.s1__ATCGCCTAGGAATGTT-1	3.21e-06	Column-based
10x.s1__ATCGCCTCAGCAAGAC-1	0.165967	Column-based
10x.s1__ATCGCCTGTCAGATTC-1	0.177634	Column-based
10x.s1__ATCGCCTGTCAGTCCG-1	0.318793	Column-based
10x.s1__ATCGCCTTCGCAGAGA-1	0.163199	Column-based
10x.s1__ATCGGATGTGGACCAA-1	0.0692096	Column-based
10x.s1__ATCGGATTCAGGCGAA-1	0.335274	Column-based
10x.s1__ATCGGATTCTAGCAAC-1	-4.03e-06	Column-based
10x.s1__ATCGGCGAGAGGGTCT-1	0.229031	Column-based
10x.s1__ATCGGCGGTATTTCTC-1	0.2063	Column-based
10x.s1__ATCGGCGGTCGCGGTT-1	0.201895	Column-based
10x.s1__ATCGGCGTCACCGCTT-1	0.334886	Column-based
10x.s1__ATCGGCGTCCACCCTA-1	0.243666	Column-based
10x.s1__ATCGTAGGTAGCTGTT-1	0.0875375	Column-based
10x.s1__ATCGTAGGTGTTCCAA-1	8.14e-06	Column-based
10x.s1__ATCGTAGTCACCATGA-1	0.268809	Column-based
10x.s1__ATCGTCCAGTTGAATG-1	0.0910939	Column-based
10x.s1__ATCGTCCGTAGGGTAC-1	0.504716	Column-based
10x.s1__ATCGTCCGTCCGCAGT-1	0.0601415	Column-based
10x.s1__ATCGTCCGTCTCACAA-1	0.137636	Column-based
10x.s1__ATCGTGACATTGAGCT-1	0.156377	Column-based
10x.s1__ATCTCTAGTGAGGCAT-1	0.0918257	Column-based
10x.s1__ATCTCTATCACTGGGC-1	0.244554	Column-based
10x.s1__ATCTTCACATGTGTCA-1	0.0962354	Column-based
10x.s1__ATCTTCAGTGTCTAAC-1	0.158879	Column-based
10x.s1__ATGAAAGAGCAAGTCG-1	0.22644	Column-based
10x.s1__ATGAAAGCAATATCCG-1	0.319401	Column-based
10x.s1__ATGACCACAACCGATT-1	0.159218	Column-based
10x.s1__ATGACCAGTAGTTAGA-1	0.50485	Column-based
10x.s1__ATGAGGGGTCGTTGCG-1	-3.91e-06	Column-based
10x.s1__ATGAGGGTCGTCGACG-1	0.389419	Column-based
10x.s1__ATGAGTCCATCTTAGG-1	0.159603	Column-based
10x.s1__ATGAGTCGTAGTCGGA-1	0.252215	Column-based
10x.s1__ATGAGTCGTCTGATAC-1	0.164398	Column-based
10x.s1__ATGAGTCTCTTTCGAT-1	0.282725	Column-based
10x.s1__ATGATCGCAATTTCTC-1	0.219526	Column-based
10x.s1__ATGATCGCATTAGGAA-1	0.0335008	Column-based
10x.s1__ATGATCGTCAAGGTGG-1	0.324531	Column-based
10x.s1__ATGCATGAGGTTCATC-1	0.157705	Column-based
10x.s1__ATGCATGAGTTTCGAC-1	0.211452	Column-based
10x.s1__ATGCATGCAGTCCGTG-1	2.7e-06	Column-based
10x.s1__ATGCATGTCGGTAACT-1	0.399803	Column-based
10x.s1__ATGCCTCAGAAGGATG-1	0.31154	Column-based
10x.s1__ATGCCTCAGGTCTTTG-1	0.326006	Column-based
10x.s1__ATGGAGGCACTACCGG-1	0.243877	Column-based
10x.s1__ATGGAGGGTTTACGAC-1	0.163453	Column-based
10x.s1__ATGGAGGTCGCATGAT-1	0.33109	Column-based
10x.s1__ATGGATCAGCGTGAGT-1	0.0143454	Column-based
10x.s1__ATGGATCCAACCTATG-1	-6.15e-06	Column-based
10x.s1__ATGGATCCACCAGTTA-1	0.332007	Column-based
10x.s1__ATGGATCTCTCTATAC-1	0.371494	Column-based
10x.s1__ATGGGAGCAGGTCCCA-1	-1.19e-05	Column-based
10x.s1__ATGGGAGTCCCTCTAG-1	1.21e-06	Column-based
10x.s1__ATGGGTTCAAGGGCAT-1	0.082212	Column-based
10x.s1__ATGGGTTCAAGGTACG-1	0.365919	Column-based
10x.s1__ATGGGTTGTCTACTGA-1	0.285373	Column-based
10x.s1__ATGTCCCAGCGTGCTC-1	0.348788	Column-based
10x.s1__ATGTCCCCAATTTCGG-1	0.186517	Column-based
10x.s1__ATGTCCCTCGAGTCCG-1	-7.2e-06	Column-based
10x.s1__ATGTCCCTCTGCACCT-1	0.271301	Column-based
10x.s1__ATGTCTTGTCGAAGCA-1	0.160475	Column-based
10x.s1__ATTACTCAGCAACAAT-1	0.248233	Column-based
10x.s1__ATTACTCCATTCATCT-1	0.316503	Column-based
10x.s1__ATTACTCGTTATCTTC-1	0.192736	Column-based
10x.s1__ATTACTCGTTGGTGTT-1	0.233223	Column-based
10x.s1__ATTATCCAGTATGACA-1	0.226905	Column-based
10x.s1__ATTATCCAGTCTAACC-1	0.33811	Column-based
10x.s1__ATTATCCCAAGTTCGT-1	0.288454	Column-based
10x.s1__ATTATCCTCAAACCCA-1	0.318295	Column-based
10x.s1__ATTCACTTCAGTCATG-1	0.217566	Column-based
10x.s1__ATTCAGGAGATCCTAC-1	0.352286	Column-based
10x.s1__ATTCAGGAGTCTCCTC-1	0.128724	Column-based
10x.s1__ATTCAGGCAGCAGATG-1	0.38353	Column-based
10x.s1__ATTCAGGGTACCCGAC-1	0.248727	Column-based
10x.s1__ATTCATCCAATGTTGC-1	0.247592	Column-based
10x.s1__ATTCATCTCGCAGAGA-1	0.308178	Column-based
10x.s1__ATTCCATTCCCGAATA-1	0.232461	Column-based
10x.s1__ATTCCCGCAATTGCCA-1	0.229942	Column-based
10x.s1__ATTCCTAAGGATATGT-1	3.23e-05	Column-based
10x.s1__ATTCCTACACTTTAGG-1	0.2351	Column-based
10x.s1__ATTCCTAGTCATTCCC-1	0.372624	Column-based
10x.s1__ATTCGTTAGTGTAGAT-1	0.127903	Column-based
10x.s1__ATTCGTTCAGTGTGCC-1	3.7e-06	Column-based
10x.s1__ATTCTACCACGACGCT-1	0.272133	Column-based
10x.s1__ATTCTACGTAGCGCCT-1	0.0466486	Column-based
10x.s1__ATTCTACTCATTTCGT-1	0.329837	Column-based
10x.s1__ATTCTACTCTATCGGA-1	0.403027	Column-based
10x.s1__ATTCTTGCATTGAGGG-1	0.127437	Column-based
10x.s1__ATTCTTGTCAATGTCG-1	0.323785	Column-based
10x.s1__ATTCTTGTCCAAGCTA-1	0.267577	Column-based
10x.s1__ATTGGGTAGAACGTGC-1	0.0742115	Column-based
10x.s1__ATTGGGTAGATAACAC-1	0.163811	Column-based
10x.s1__ATTGGGTGTACCTGTA-1	0.225529	Column-based
10x.s1__ATTGGGTTCAACTCTT-1	0.177504	Column-based
10x.s1__ATTGGGTTCGCCTTGT-1	0.177513	Column-based
10x.s1__ATTGTTCGTGGATGAC-1	0.310663	Column-based
10x.s1__ATTTACCAGCTTCTAG-1	0.288187	Column-based
10x.s1__ATTTACCTCTGGCCTT-1	0.294198	Column-based
10x.s1__ATTTCACAGCGATGCA-1	0.140187	Column-based
10x.s1__ATTTCACTCGAACACT-1	0.292317	Column-based
10x.s1__ATTTCTGCATGTTTGG-1	0.135553	Column-based
10x.s1__ATTTCTGGTAGACGGT-1	0.159842	Column-based
10x.s1__ATTTCTGTCGCATGAT-1	0.0729705	Column-based
10x.s1__CAAAGAAAGAGGCTGT-1	0.135862	Column-based
10x.s1__CAAAGAACACAAATGA-1	-1.56e-05	Column-based
10x.s1__CAAAGAACAGTTAAAG-1	0.2147	Column-based
10x.s1__CAAAGAAGTAGGTCAG-1	0.0899075	Column-based
10x.s1__CAAAGAAGTTGTTGCA-1	0.270251	Column-based
10x.s1__CAAAGAATCCTTCTAA-1	0.294492	Column-based
10x.s1__CAACAGTGTAGACAGC-1	0.309003	Column-based
10x.s1__CAACAGTTCCTTTAGT-1	0.361379	Column-based
10x.s1__CAACAGTTCGTCAGAT-1	0.254894	Column-based
10x.s1__CAACAGTTCGTTCAGA-1	9.11e-06	Column-based
10x.s1__CAACCAAAGACCATTC-1	0.139863	Column-based
10x.s1__CAACCAAGTCCAGGTC-1	0.288642	Column-based
10x.s1__CAACCTCAGATTCGAA-1	0.078607	Column-based
10x.s1__CAACCTCAGTAGTCCT-1	0.231555	Column-based
10x.s1__CAACGATAGACTGTTC-1	0.285516	Column-based
10x.s1__CAACGATAGTCCGCCA-1	0.269318	Column-based
10x.s1__CAACGGCAGGCGAAGG-1	0.212222	Column-based
10x.s1__CAACGGCCAACTGCTA-1	0.168369	Column-based
10x.s1__CAACGGCCATGAAAGT-1	0.220454	Column-based
10x.s1__CAACGGCGTAATGCTC-1	0.354722	Column-based
10x.s1__CAACGGCTCGATACTG-1	0.249633	Column-based
10x.s1__CAAGACTGTCCATAGT-1	0.175781	Column-based
10x.s1__CAAGAGGGTCGTCTCT-1	0.203423	Column-based
10x.s1__CAAGAGGTCCGGACGT-1	0.228051	Column-based
10x.s1__CAAGCTAAGAAATCCA-1	0.248647	Column-based
10x.s1__CAAGCTACACAAGTGG-1	-2.2e-06	Column-based
10x.s1__CAAGCTACATCCAATG-1	0.0935256	Column-based
10x.s1__CAAGGGAGTATGCTAC-1	0.261837	Column-based
10x.s1__CAAGGGAGTGTGATGG-1	0.142788	Column-based
10x.s1__CAATACGAGCCGAACA-1	0.246514	Column-based
10x.s1__CAATACGCACTGCGAC-1	0.164798	Column-based
10x.s1__CAATACGCAGGATGAC-1	0.068243	Column-based
10x.s1__CAATACGCAGTGGTGA-1	0.39945	Column-based
10x.s1__CAATACGCATATCTGG-1	0.038619	Column-based
10x.s1__CAATACGGTGGATCAG-1	0.278957	Column-based
10x.s1__CAATCGACAGCTTCGG-1	0.232186	Column-based
10x.s1__CAATGACAGATTGTGA-1	0.183198	Column-based
10x.s1__CAATGACGTGCTGTCG-1	0.413314	Column-based
10x.s1__CAATTTCAGGTAAGAG-1	0.0499865	Column-based
10x.s1__CAATTTCTCGGAATTC-1	0.229665	Column-based
10x.s1__CAATTTCTCGTGTTCC-1	0.0733939	Column-based
10x.s1__CACAACAAGACTACCT-1	0.28397	Column-based
10x.s1__CACAACAAGGATATAC-1	0.207911	Column-based
10x.s1__CACAACACAATAACCC-1	0.142067	Column-based
10x.s1__CACAACAGTACGACAG-1	0.301271	Column-based
10x.s1__CACAACAGTTATGGTC-1	0.300391	Column-based
10x.s1__CACACAACACGACCTG-1	0.406547	Column-based
10x.s1__CACACAAGTCGCGTCA-1	0.258571	Column-based
10x.s1__CACACAATCCGATCTC-1	0.0358942	Column-based
10x.s1__CACACAATCGCTGACG-1	0.143281	Column-based
10x.s1__CACAGATCAATGTGGG-1	0.0195557	Column-based
10x.s1__CACAGGCAGTTAACAG-1	0.0667248	Column-based
10x.s1__CACAGGCCAACTGAAA-1	0.276671	Column-based
10x.s1__CACATGAAGCTTTGTG-1	0.140677	Column-based
10x.s1__CACATGAAGGCGAAGG-1	8.36e-06	Column-based
10x.s1__CACATGAGTGATTCTG-1	0.234236	Column-based
10x.s1__CACCAAAAGGAGTACC-1	0.16247	Column-based
10x.s1__CACCAAACATGAAGCG-1	0.157287	Column-based
10x.s1__CACCAAAGTCTAACTG-1	0.336342	Column-based
10x.s1__CACCGTTAGTGGACTG-1	0.159146	Column-based
10x.s1__CACGAATCATAGAATG-1	-1.92e-05	Column-based
10x.s1__CACGAATTCTTGGATG-1	0.427254	Column-based
10x.s1__CACGGGTAGCCAAGGT-1	0.0696691	Column-based
10x.s1__CACGGGTAGGAGAGGC-1	0.160962	Column-based
10x.s1__CACGGGTCACCCTGAG-1	0.131912	Column-based
10x.s1__CACGGGTGTCCTACAA-1	0.0511628	Column-based
10x.s1__CACGTGGCAGTTAAAG-1	0.136221	Column-based
10x.s1__CACGTGGGTCGCACGT-1	-6.55e-06	Column-based
10x.s1__CACGTGGGTGGCCCAT-1	0.0552823	Column-based
10x.s1__CACGTGGTCACACGAT-1	0.20461	Column-based
10x.s1__CACTAAGCATGACTGT-1	0.232638	Column-based
10x.s1__CACTGAAAGCACACAG-1	1e-05	Column-based
10x.s1__CACTGGGGTGTTATCG-1	0.381886	Column-based
10x.s1__CACTGGGGTTAAAGTG-1	0.0696301	Column-based
10x.s1__CACTGTCCACAGTCGC-1	0.177398	Column-based
10x.s1__CACTGTCGTTTCGATG-1	0.262627	Column-based
10x.s1__CACTGTCTCGGACAAG-1	0.322431	Column-based
10x.s1__CACTTCGGTATCGCTA-1	0.455026	Column-based
10x.s1__CAGATACAGTGTACCT-1	0.232611	Column-based
10x.s1__CAGATACCAGAGTAAT-1	0.144549	Column-based
10x.s1__CAGATACTCACGTAGT-1	0.333906	Column-based
10x.s1__CAGATACTCTGCGTCT-1	0.400883	Column-based
10x.s1__CAGATCAAGATAGGGA-1	0.0754906	Column-based
10x.s1__CAGATCAAGTCACTAC-1	0.316301	Column-based
10x.s1__CAGATCACACAAAGTA-1	0.160133	Column-based
10x.s1__CAGATTGCAAAGTGTA-1	0.228772	Column-based
10x.s1__CAGATTGCACGACAGA-1	0.0421146	Column-based
10x.s1__CAGATTGGTATGCGTT-1	0.264053	Column-based
10x.s1__CAGATTGTCAAACGAA-1	0.293035	Column-based
10x.s1__CAGATTGTCCTAAACG-1	-9.13e-06	Column-based
10x.s1__CAGCAATAGGTCGTGA-1	0.0714501	Column-based
10x.s1__CAGCAATGTAGCTCGC-1	0.112917	Column-based
10x.s1__CAGCACGCACTTGGCG-1	0.280479	Column-based
10x.s1__CAGCAGCCAGGTTCGC-1	0.29186	Column-based
10x.s1__CAGCAGCCATTCTCTA-1	6.64e-06	Column-based
10x.s1__CAGCCAGAGCCAGAGT-1	0.288014	Column-based
10x.s1__CAGCCAGAGCGGTAGT-1	0.164835	Column-based
10x.s1__CAGCCAGGTTGTGCAT-1	0.180243	Column-based
10x.s1__CAGCCAGTCGGACCAC-1	0.102675	Column-based
10x.s1__CAGCGTGCAACAAAGT-1	0.211154	Column-based
10x.s1__CAGCGTGGTTAATGAG-1	4.62e-06	Column-based
10x.s1__CAGGCCAAGCCGTTAT-1	0.0755539	Column-based
10x.s1__CAGGCCACACGTACTA-1	0.180727	Column-based
10x.s1__CAGGCCACACTACCGG-1	0.227534	Column-based
10x.s1__CAGGCCAGTCCACGCA-1	0.274036	Column-based
10x.s1__CAGGCCAGTCTCGACG-1	0.161134	Column-based
10x.s1__CAGGCCATCTTTGCAT-1	0.263985	Column-based
10x.s1__CAGGGCTAGGAGAATG-1	0.158145	Column-based
10x.s1__CAGGGCTTCACCCTGT-1	0.432603	Column-based
10x.s1__CAGGGCTTCCGATCGG-1	0.333836	Column-based
10x.s1__CAGGGCTTCGAGAATA-1	0.147825	Column-based
10x.s1__CAGGTATAGTCCCGAC-1	0.319055	Column-based
10x.s1__CAGGTATCACAAGCCC-1	0.312285	Column-based
10x.s1__CAGTGCGCAAGTGATA-1	0.0868793	Column-based
10x.s1__CAGTGCGCACTACGGC-1	0.249492	Column-based
10x.s1__CAGTGCGGTACACGCC-1	0.138349	Column-based
10x.s1__CAGTTAGAGCAGCAGT-1	0.431124	Column-based
10x.s1__CAGTTAGAGGCGACAT-1	0.224647	Column-based
10x.s1__CAGTTAGCATACCATG-1	0.275396	Column-based
10x.s1__CAGTTCCGTCAGGAGT-1	0.343349	Column-based
10x.s1__CAGTTCCTCGGTTAGT-1	0.28597	Column-based
10x.s1__CAGTTCCTCTAAGGAA-1	0.175947	Column-based
10x.s1__CATAAGCTCGGAAGGT-1	0.0560655	Column-based
10x.s1__CATACAGGTATTGAGA-1	0.229089	Column-based
10x.s1__CATACAGTCGGCCTTT-1	0.138988	Column-based
10x.s1__CATACTTGTCCTGTTC-1	0.308067	Column-based
10x.s1__CATAGACCAGATACTC-1	0.0414151	Column-based
10x.s1__CATCAAGCAAAGAGTT-1	0.094836	Column-based
10x.s1__CATCAAGGTTAAGCAA-1	0.141976	Column-based
10x.s1__CATCAAGTCACGGGAA-1	0.224957	Column-based
10x.s1__CATCCACTCGGAGTAG-1	0.297518	Column-based
10x.s1__CATCCCACAGAGTGAC-1	0.224242	Column-based
10x.s1__CATCCCATCGCCGATG-1	0.313775	Column-based
10x.s1__CATCCGTAGGCCTTGC-1	0.219163	Column-based
10x.s1__CATCCGTTCAAATAGG-1	0.247085	Column-based
10x.s1__CATCCGTTCCGTATAG-1	0.243618	Column-based
10x.s1__CATCGCTAGTAACCGG-1	0.0539649	Column-based
10x.s1__CATCGCTTCTTCCCAG-1	0.293206	Column-based
10x.s1__CATCGGGAGACGTCCC-1	-3.12e-07	Column-based
10x.s1__CATCGGGGTTCTGAGT-1	0.0909964	Column-based
10x.s1__CATCGGGGTTGTAGCT-1	-3.57e-06	Column-based
10x.s1__CATCGTCAGACAAGCC-1	0.0782943	Column-based
10x.s1__CATCGTCAGCGAGAAA-1	0.145776	Column-based
10x.s1__CATGCAAGTAGCTGAG-1	0.521036	Column-based
10x.s1__CATGCAATCTAACACG-1	0.365901	Column-based
10x.s1__CATGCAATCTGATGGT-1	0.225926	Column-based
10x.s1__CATGCCTAGACCATGG-1	0.350601	Column-based
10x.s1__CATGCCTAGTGGTTGG-1	-8.01e-06	Column-based
10x.s1__CATGCCTCATAACTCG-1	0.326493	Column-based
10x.s1__CATGCCTTCGTGACTA-1	0.470603	Column-based
10x.s1__CATGCGGAGTAACGAT-1	1.67e-06	Column-based
10x.s1__CATGCGGTCCAGCCTT-1	0.315882	Column-based
10x.s1__CATGCTCAGTGGATTA-1	0.318246	Column-based
10x.s1__CATGGATTCTCCCTAG-1	0.0464748	Column-based
10x.s1__CATGGTACAAACACGG-1	0.232057	Column-based
10x.s1__CATGGTACAAGTGGGT-1	0.160869	Column-based
10x.s1__CATGGTAGTGCATTAC-1	0.0860846	Column-based
10x.s1__CATTCATTCGTTGCCT-1	0.375321	Column-based
10x.s1__CATTCCGAGGCGCTCT-1	0.17911	Column-based
10x.s1__CATTCTAAGGTTGACG-1	0.172067	Column-based
10x.s1__CATTCTACAAACACCT-1	-2.73e-06	Column-based
10x.s1__CATTGAGCAAGAGTTA-1	0.0698762	Column-based
10x.s1__CATTGCCAGCCGTCGT-1	0.26932	Column-based
10x.s1__CATTGCCAGCGATGCA-1	0.360575	Column-based
10x.s1__CATTGCCTCTTGCAGA-1	0.327449	Column-based
10x.s1__CATTGTTAGGTCGAGT-1	7.47e-06	Column-based
10x.s1__CATTGTTCAAGAGCTG-1	0.211601	Column-based
10x.s1__CATTGTTCAAGATTGA-1	0.0932562	Column-based
10x.s1__CATTGTTGTGGACCAA-1	0.0691174	Column-based
10x.s1__CATTGTTTCGGAAACG-1	-6.16e-06	Column-based
10x.s1__CATTTCAGTCTCGACG-1	0.129019	Column-based
10x.s1__CATTTCATCACTGAAC-1	3.29e-06	Column-based
10x.s1__CCAAGCGTCACCGCTT-1	0.451318	Column-based
10x.s1__CCAAGCGTCCTGGGAC-1	0.159148	Column-based
10x.s1__CCAATGAAGGATGCGT-1	0.0691844	Column-based
10x.s1__CCAATGAAGGCTTAGG-1	0.2947	Column-based
10x.s1__CCAATGACACAAACGG-1	0.331651	Column-based
10x.s1__CCAATGAGTCGGTGAA-1	0.144067	Column-based
10x.s1__CCAATGATCTGTGCGG-1	0.164141	Column-based
10x.s1__CCAATTTTCGTGGCGT-1	0.236599	Column-based
10x.s1__CCACACTAGAAGGGAT-1	0.186417	Column-based
10x.s1__CCACACTTCGCGCTGA-1	0.315365	Column-based
10x.s1__CCACCATAGTCCCAAT-1	0.401818	Column-based
10x.s1__CCACGAGGTTTACGTG-1	0.16867	Column-based
10x.s1__CCACGAGTCATGGATC-1	0.214539	Column-based
10x.s1__CCACGAGTCCACGAAT-1	0.138542	Column-based
10x.s1__CCACGAGTCGGCTATA-1	0.215341	Column-based
10x.s1__CCACGTTAGCGACTGA-1	0.0460899	Column-based
10x.s1__CCATAAGAGCGTGTCC-1	0.144842	Column-based
10x.s1__CCATAAGGTGCCGTTG-1	0.145616	Column-based
10x.s1__CCATAAGTCTAGTGAC-1	0.279727	Column-based
10x.s1__CCATCACAGGTCACTT-1	0.2979	Column-based
10x.s1__CCATCACAGTAGTCAA-1	0.163381	Column-based
10x.s1__CCATCACCAACCAACT-1	0.14211	Column-based
10x.s1__CCATCACCAACTCCCT-1	0.0361337	Column-based
10x.s1__CCCAACTAGTGTCATC-1	-2.25e-05	Column-based
10x.s1__CCCAACTGTCGGTACC-1	0.228855	Column-based
10x.s1__CCCAACTTCCCGAGGT-1	0.322904	Column-based
10x.s1__CCCATTGAGCTGCCTG-1	0.0539063	Column-based
10x.s1__CCCGAAGAGCCGAACA-1	0.089912	Column-based
10x.s1__CCCGAAGCATGGTACT-1	0.159844	Column-based
10x.s1__CCCGAAGTCTTCTAAC-1	0.161196	Column-based
10x.s1__CCCGGAAAGTGGATTA-1	-1.95e-05	Column-based
10x.s1__CCCGGAAGTGTCGATT-1	0.251754	Column-based
10x.s1__CCCGGAATCCATTGGA-1	0.0729108	Column-based
10x.s1__CCCTAACCACAACCGC-1	0.232977	Column-based
10x.s1__CCCTCAAGTCTACGTA-1	0.2707	Column-based
10x.s1__CCCTCAAGTGGTTCTA-1	4.22e-06	Column-based
10x.s1__CCCTCAATCGCCTCTA-1	0.0279826	Column-based
10x.s1__CCCTCTCCAAGTGGCA-1	1.65e-06	Column-based
10x.s1__CCCTCTCCAGGTAGTG-1	0.118548	Column-based
10x.s1__CCCTTAGAGAGCATAT-1	0.252855	Column-based
10x.s1__CCCTTAGCAGGTTCGC-1	0.312	Column-based
10x.s1__CCCTTAGTCTAGTGTG-1	0.0907265	Column-based
10x.s1__CCGAACGCAACTACGT-1	0.0717284	Column-based
10x.s1__CCGAACGCAGCATACT-1	0.220583	Column-based
10x.s1__CCGATCTGTTCCGCTT-1	0.170117	Column-based
10x.s1__CCGATGGCACAGTGTT-1	0.122419	Column-based
10x.s1__CCGCAAGAGACGCAGT-1	0.249931	Column-based
10x.s1__CCGCAAGGTACTCGTA-1	0.300778	Column-based
10x.s1__CCGGACAAGCGCACAA-1	0.271003	Column-based
10x.s1__CCGGACACAAATACAG-1	0.0815609	Column-based
10x.s1__CCGGACACAGAGGGTT-1	0.159627	Column-based
10x.s1__CCGGACAGTACTGCGC-1	0.262907	Column-based
10x.s1__CCGGACAGTCCCTGTT-1	0.229384	Column-based
10x.s1__CCGGACAGTGCTCTCT-1	9.08e-06	Column-based
10x.s1__CCGGGTAAGCGCCTCA-1	0.270633	Column-based
10x.s1__CCGGGTACAAATGAAC-1	0.145214	Column-based
10x.s1__CCGGGTATCGGAACTT-1	0.336791	Column-based
10x.s1__CCGGTAGAGAGTCAGC-1	0.248717	Column-based
10x.s1__CCGGTAGCACACCGCA-1	0.0465141	Column-based
10x.s1__CCGGTGACAATACAGA-1	0.234543	Column-based
10x.s1__CCGGTGACACTACGGC-1	0.309249	Column-based
10x.s1__CCGGTGACACTTCAGA-1	0.23223	Column-based
10x.s1__CCGGTGATCGAACGGA-1	0.143382	Column-based
10x.s1__CCGTAGGTCACTGGTA-1	0.286856	Column-based
10x.s1__CCGTGAGCAACAGATA-1	0.340024	Column-based
10x.s1__CCGTGAGGTACAGAGC-1	0.232357	Column-based
10x.s1__CCGTGAGTCCGAGCTG-1	1.13e-06	Column-based
10x.s1__CCGTTCAGTAGCGATG-1	0.377118	Column-based
10x.s1__CCTAACCCAGAACTCT-1	0.236079	Column-based
10x.s1__CCTAACCTCTCACGAA-1	0.0868208	Column-based
10x.s1__CCTAAGAAGGTAAGTT-1	0.137517	Column-based
10x.s1__CCTAAGATCCTAAGTG-1	0.0548881	Column-based
10x.s1__CCTACGTTCGTAACTG-1	0.230484	Column-based
10x.s1__CCTATCGTCAATCAGC-1	0.0931217	Column-based
10x.s1__CCTCAACCAATCCAGT-1	0.132656	Column-based
10x.s1__CCTCAACTCATCTCTA-1	0.39325	Column-based
10x.s1__CCTCAACTCGCAGTCG-1	0.180685	Column-based
10x.s1__CCTCACACATGCGTGC-1	0.0416981	Column-based
10x.s1__CCTCACATCGGTAGAG-1	0.131626	Column-based
10x.s1__CCTCAGTAGCTCGTGC-1	0.0685826	Column-based
10x.s1__CCTCAGTAGTCCTGTA-1	0.315825	Column-based
10x.s1__CCTCAGTCAAATGGCG-1	0.0937598	Column-based
10x.s1__CCTCATGAGACGATAT-1	0.343301	Column-based
10x.s1__CCTCCAACATCTAACG-1	0.0390773	Column-based
10x.s1__CCTCCTCAGTCCCAGC-1	0.229027	Column-based
10x.s1__CCTCCTCCACATCCCT-1	0.355571	Column-based
10x.s1__CCTCCTCCAGGACGAT-1	0.222522	Column-based
10x.s1__CCTCCTCGTGCAGATG-1	1.31e-05	Column-based
10x.s1__CCTCCTCTCGTGTCAA-1	0.280611	Column-based
10x.s1__CCTCTAGAGTAGCAAT-1	0.406413	Column-based
10x.s1__CCTCTAGCAACTCATG-1	0.124623	Column-based
10x.s1__CCTCTAGCAAGACAAT-1	0.287253	Column-based
10x.s1__CCTCTAGCAGAACTAA-1	0.176639	Column-based
10x.s1__CCTCTAGCAGCGCTTG-1	0.201948	Column-based
10x.s1__CCTCTAGGTTAGAGAT-1	0.282445	Column-based
10x.s1__CCTCTCCGTCGAATTC-1	0.299817	Column-based
10x.s1__CCTGCATAGGACTGGT-1	0.325644	Column-based
10x.s1__CCTGTTGCACGACAGA-1	0.160958	Column-based
10x.s1__CCTGTTGGTAATACCC-1	0.165062	Column-based
10x.s1__CCTTCAGGTGGAAGTC-1	0.162732	Column-based
10x.s1__CCTTCAGTCGAACGGA-1	-2.36e-06	Column-based
10x.s1__CCTTGTGCAAACGTGG-1	0.1423	Column-based
10x.s1__CCTTGTGCACTCAGAT-1	0.21869	Column-based
10x.s1__CCTTGTGCATGTGGCC-1	0.304573	Column-based
10x.s1__CCTTTGGCAATCCAGT-1	0.328007	Column-based
10x.s1__CCTTTGGCAGCACACC-1	0.161052	Column-based
10x.s1__CCTTTGGGTACTGTTG-1	0.0386761	Column-based
10x.s1__CCTTTGGTCAGATTGC-1	0.217062	Column-based
10x.s1__CGAAGGACAGTTAGAA-1	0.190333	Column-based
10x.s1__CGAAGGAGTACCTAAC-1	0.278848	Column-based
10x.s1__CGAAGTTAGACCATAA-1	0.075037	Column-based
10x.s1__CGAAGTTAGATGCTAA-1	0.258515	Column-based
10x.s1__CGAAGTTAGTCACACT-1	0.240796	Column-based
10x.s1__CGAAGTTTCACCGCTT-1	0.331222	Column-based
10x.s1__CGAATTGAGCCAAGTG-1	0.137201	Column-based
10x.s1__CGAATTGAGGATCATA-1	0.161488	Column-based
10x.s1__CGAATTGCAAGCCCAC-1	0.215148	Column-based
10x.s1__CGACAGCAGGTACATA-1	0.237009	Column-based
10x.s1__CGACAGCCATGGGTCC-1	0.180748	Column-based
10x.s1__CGACAGCGTCCCGTGA-1	7.24e-06	Column-based
10x.s1__CGAGAAGAGCCTCTGG-1	0.160084	Column-based
10x.s1__CGAGGAACAGAAGTTA-1	-1.11e-05	Column-based
10x.s1__CGAGGAAGTAGTCTTG-1	0.261269	Column-based
10x.s1__CGAGGCTAGGCTGAAC-1	4.98e-07	Column-based
10x.s1__CGAGGCTCAAAGGTTA-1	0.461624	Column-based
10x.s1__CGAGGCTGTTGGTAGG-1	0.126508	Column-based
10x.s1__CGAGTTAGTAGGAAAG-1	-1.25e-05	Column-based
10x.s1__CGATCGGCACAAGCCC-1	0.166374	Column-based
10x.s1__CGATCGGGTGTAAACA-1	7.24e-06	Column-based
10x.s1__CGATGGCTCTTTGCAT-1	0.155081	Column-based
10x.s1__CGCAGGTTCTGTGCAA-1	0.179975	Column-based
10x.s1__CGCATAAAGACATATG-1	0.154725	Column-based
10x.s1__CGCATAAGTAGCGATG-1	0.237777	Column-based
10x.s1__CGCATAATCATCAGTG-1	0.177822	Column-based
10x.s1__CGCATAATCGTCGGGT-1	-3.23e-06	Column-based
10x.s1__CGCATGGAGCGCCATC-1	0.162766	Column-based
10x.s1__CGCATGGTCCTCACGT-1	0.380756	Column-based
10x.s1__CGCCAGACAATAGAGT-1	1.19e-05	Column-based
10x.s1__CGCCAGACATATCTCT-1	0.277449	Column-based
10x.s1__CGCCAGATCTCTGCTG-1	0.297366	Column-based
10x.s1__CGCCATTAGCCGTTAT-1	3.7e-06	Column-based
10x.s1__CGCCATTCAGGTTTAC-1	0.0890634	Column-based
10x.s1__CGCCATTGTGGACTGA-1	2.02e-06	Column-based
10x.s1__CGCGTGATCTCCCTAG-1	0.0429999	Column-based
10x.s1__CGGAACCCACCGTCGA-1	0.250969	Column-based
10x.s1__CGGAATTAGCCGAATG-1	0.0298924	Column-based
10x.s1__CGGAATTTCGGCATAT-1	0.099403	Column-based
10x.s1__CGGAATTTCTCATGCC-1	0.325267	Column-based
10x.s1__CGGACACAGAAGTGTT-1	0.0754079	Column-based
10x.s1__CGGACACTCCCAGTGG-1	0.215335	Column-based
10x.s1__CGGACACTCCGCACGA-1	0.246751	Column-based
10x.s1__CGGAGAACAGCCGTTG-1	1.7e-06	Column-based
10x.s1__CGGAGAATCTGATGGT-1	0.425241	Column-based
10x.s1__CGGGACTCAGCAATTC-1	0.180849	Column-based
10x.s1__CGGGCATAGTGCAGCA-1	-9.73e-06	Column-based
10x.s1__CGGGCATGTGAGACCA-1	0.264689	Column-based
10x.s1__CGGGTCAAGCAAGTCG-1	0.385256	Column-based
10x.s1__CGGGTCAAGGCCTAGA-1	0.134979	Column-based
10x.s1__CGGGTGTTCCATGAGT-1	0.321415	Column-based
10x.s1__CGGGTGTTCCTACCGT-1	0.172233	Column-based
10x.s1__CGTAAGTAGCCAGAGT-1	0.418805	Column-based
10x.s1__CGTAATGTCGCCTTGT-1	0.101686	Column-based
10x.s1__CGTAATGTCTCAAAGC-1	0.368326	Column-based
10x.s1__CGTAGTAAGTATGCAA-1	0.101866	Column-based
10x.s1__CGTAGTATCTGGAAGG-1	0.136966	Column-based
10x.s1__CGTCAAACATGGAATA-1	0.0513356	Column-based
10x.s1__CGTCAAAGTTTCCAAG-1	1.87e-06	Column-based
10x.s1__CGTCAAATCCTCTGCA-1	0.23488	Column-based
10x.s1__CGTGAATGTAGCGTTT-1	0.244802	Column-based
10x.s1__CGTGAATTCCACGAAT-1	-1.92e-06	Column-based
10x.s1__CGTGATAAGCGGTATG-1	0.31356	Column-based
10x.s1__CGTGCTTCATCCGTTC-1	0.304422	Column-based
10x.s1__CGTGCTTTCAACCGAT-1	0.245611	Column-based
10x.s1__CGTGTCTAGACAGCTG-1	0.134414	Column-based
10x.s1__CGTGTCTGTCGCTCGA-1	0.285153	Column-based
10x.s1__CGTTAGACATTCCTCG-1	0.103406	Column-based
10x.s1__CGTTCTGAGTGAACAT-1	0.0745741	Column-based
10x.s1__CGTTCTGCAAGCGAGT-1	0.209892	Column-based
10x.s1__CGTTCTGTCACTTCTA-1	2.73e-05	Column-based
10x.s1__CGTTCTGTCTCAGTCC-1	9.42e-06	Column-based
10x.s1__CGTTCTGTCTCTCAAT-1	0.127876	Column-based
10x.s1__CGTTGGGCATTACTCT-1	9.65e-07	Column-based
10x.s1__CTAACCCAGTTAGAAC-1	0.211996	Column-based
10x.s1__CTAACCCCATGTTACG-1	0.399204	Column-based
10x.s1__CTAACCCGTCTGGTTA-1	0.0722734	Column-based
10x.s1__CTAACCCTCGCCTATC-1	0.164122	Column-based
10x.s1__CTAACTTAGTCACTCA-1	0.309637	Column-based
10x.s1__CTAACTTAGTCTCCTC-1	0.265487	Column-based
10x.s1__CTAACTTCATCGTGGC-1	0.106954	Column-based
10x.s1__CTAACTTTCGCCGTGA-1	0.302669	Column-based
10x.s1__CTACAGAAGACCAACG-1	0.163517	Column-based
10x.s1__CTACAGAAGCTCGCAC-1	0.303649	Column-based
10x.s1__CTACATTCATGCCGCA-1	0.143763	Column-based
10x.s1__CTACCCAGTTCACGAT-1	0.0823445	Column-based
10x.s1__CTACCCATCAGCAGAG-1	0.0711419	Column-based
10x.s1__CTACCCATCGTGACTA-1	0.218878	Column-based
10x.s1__CTACCTGAGGAAACGA-1	0.307911	Column-based
10x.s1__CTACCTGCAACTGGTT-1	0.106912	Column-based
10x.s1__CTACCTGCAGTTAGAA-1	0.500387	Column-based
10x.s1__CTACCTGTCCACGTAA-1	0.259075	Column-based
10x.s1__CTACGGGCAACAGTGG-1	-6.12e-06	Column-based
10x.s1__CTACGGGCAACCGACC-1	-1.61e-05	Column-based
10x.s1__CTACGGGCACAACGAG-1	0.135307	Column-based
10x.s1__CTACGGGCAGGTTCCG-1	0.102976	Column-based
10x.s1__CTACGGGCATGACACT-1	0.250312	Column-based
10x.s1__CTACTATAGTCATGAA-1	0.149203	Column-based
10x.s1__CTACTATCACGTCGGT-1	0.176755	Column-based
10x.s1__CTACTATCATAATCGC-1	0.236593	Column-based
10x.s1__CTAGACAAGCACACCC-1	0.113039	Column-based
10x.s1__CTAGACACAAGTTCCA-1	0.0921247	Column-based
10x.s1__CTAGGTAAGTTGCTCA-1	0.0925243	Column-based
10x.s1__CTAGGTATCAACACGT-1	0.417036	Column-based
10x.s1__CTATAGGCAATCGAAA-1	0.142661	Column-based
10x.s1__CTATAGGTCTTCTAAC-1	0.227971	Column-based
10x.s1__CTATCCGCACTGATTG-1	0.232314	Column-based
10x.s1__CTATCTATCGTGTGAT-1	0.105702	Column-based
10x.s1__CTCAACCCAAGTCGTT-1	0.0911309	Column-based
10x.s1__CTCAACCTCTGGGCAC-1	0.416052	Column-based
10x.s1__CTCAAGAAGCAACAAT-1	0.017312	Column-based
10x.s1__CTCAATTGTTACGATC-1	0.167864	Column-based
10x.s1__CTCAATTTCCTGGCTT-1	0.248443	Column-based
10x.s1__CTCAGAAGTGGTCTAT-1	0.0740124	Column-based
10x.s1__CTCAGGGCACGGTGAA-1	0.289485	Column-based
10x.s1__CTCAGTCAGATCGGTG-1	0.205048	Column-based
10x.s1__CTCAGTCAGTATAGGT-1	0.34143	Column-based
10x.s1__CTCATCGAGCGGGTAT-1	0.230342	Column-based
10x.s1__CTCATCGCACAGCTGC-1	0.0869975	Column-based
10x.s1__CTCATCGCACCCTCTA-1	0.11986	Column-based
10x.s1__CTCATCGTCCCGTTGT-1	0.209694	Column-based
10x.s1__CTCATGCAGTTTGTCG-1	0.16371	Column-based
10x.s1__CTCATTAGTTGGAGGT-1	0.145594	Column-based
10x.s1__CTCCAACAGCCGAATG-1	0.303655	Column-based
10x.s1__CTCCAACAGCTAATGA-1	0.165716	Column-based
10x.s1__CTCCAACGTGGCCCAT-1	0.177567	Column-based
10x.s1__CTCCAACTCAAGATAG-1	0.0707629	Column-based
10x.s1__CTCCACAAGCTCATAC-1	0.0698265	Column-based
10x.s1__CTCCACAAGTTGAAAC-1	0.249255	Column-based
10x.s1__CTCCACATCTCGCAGG-1	1.3e-05	Column-based
10x.s1__CTCCATGCAATGAACA-1	0.248435	Column-based
10x.s1__CTCCATGGTGGATCGA-1	0.404676	Column-based
10x.s1__CTCCATGTCATTGCTT-1	0.134759	Column-based
10x.s1__CTCCCAATCCTTGGAA-1	0.301779	Column-based
10x.s1__CTCCCTCAGGAACGTC-1	0.266841	Column-based
10x.s1__CTCCCTCGTGTTACAC-1	0.380034	Column-based
10x.s1__CTCCCTCTCCGATGCG-1	0.177865	Column-based
10x.s1__CTCCTCCCATCCGCGA-1	0.0202292	Column-based
10x.s1__CTCCTCCGTGCTTATG-1	0.060405	Column-based
10x.s1__CTCCTTTAGACATACA-1	0.174204	Column-based
10x.s1__CTCCTTTGTAGATCCT-1	0.215226	Column-based
10x.s1__CTCGAGGCACCGGAAA-1	-1.06e-05	Column-based
10x.s1__CTCGAGGCAGCTGGTC-1	0.258105	Column-based
10x.s1__CTCGAGGCATACGCAT-1	0.460612	Column-based
10x.s1__CTCGAGGTCCCTGTTG-1	0.136926	Column-based
10x.s1__CTCTCAGGTAGTGTGG-1	0.160716	Column-based
10x.s1__CTCTCAGTCGGTCAGC-1	0.381581	Column-based
10x.s1__CTCTCGACATCTCAAG-1	0.225674	Column-based
10x.s1__CTCTGGTAGATCCTAC-1	0.205945	Column-based
10x.s1__CTCTGGTCATATTCGG-1	0.347697	Column-based
10x.s1__CTCTGGTGTGACTATC-1	0.290784	Column-based
10x.s1__CTGAATGTCGAGAATA-1	0.0534925	Column-based
10x.s1__CTGAATGTCGTTGTGA-1	-3.91e-06	Column-based
10x.s1__CTGAATGTCTTCTCAA-1	0.307859	Column-based
10x.s1__CTGAGCGAGTCGAAAT-1	0.313206	Column-based
10x.s1__CTGAGCGCACTTGGCG-1	0.251832	Column-based
10x.s1__CTGAGCGGTACAGCGA-1	0.230406	Column-based
10x.s1__CTGAGGCAGACGGAAA-1	0.289487	Column-based
10x.s1__CTGAGGCTCTCCCAAC-1	0.178368	Column-based
10x.s1__CTGATCCGTCGTATGT-1	0.121342	Column-based
10x.s1__CTGATCCTCTCGTGAA-1	0.41698	Column-based
10x.s1__CTGATCCTCTCTGGTC-1	0.26025	Column-based
10x.s1__CTGCAGGTCCTCGCAT-1	0.29457	Column-based
10x.s1__CTGCATCCACTCCTGT-1	0.142118	Column-based
10x.s1__CTGCATCCACTTCATT-1	0.313586	Column-based
10x.s1__CTGCATCGTATCGGTT-1	1.06e-05	Column-based
10x.s1__CTGCATCTCATTTGTC-1	0.056218	Column-based
10x.s1__CTGCCATTCGCTTACC-1	0.0195659	Column-based
10x.s1__CTGCCTAAGCTGTCCG-1	0.18529	Column-based
10x.s1__CTGCCTAAGGGAGTGG-1	0.07435	Column-based
10x.s1__CTGCCTAAGTGATAAC-1	0.196814	Column-based
10x.s1__CTGCGAGGTAGACTGG-1	0.336902	Column-based
10x.s1__CTGCTCACATCACAGT-1	0.374005	Column-based
10x.s1__CTGCTCATCCATACTT-1	0.0504643	Column-based
10x.s1__CTGGACGAGCACTCAT-1	0.0756098	Column-based
10x.s1__CTGGACGCAGGTGGAT-1	0.140172	Column-based
10x.s1__CTGGCAGCACCCTCTA-1	-5.97e-06	Column-based
10x.s1__CTGGCAGCACGCTTAA-1	0.365426	Column-based
10x.s1__CTGGCAGCATGGACAG-1	0.223243	Column-based
10x.s1__CTGGCAGGTCGGAAAC-1	0.157779	Column-based
10x.s1__CTGGTCTGTCTCAGAT-1	0.235493	Column-based
10x.s1__CTGTACCAGCAGTCTT-1	0.347633	Column-based
10x.s1__CTGTACCAGGCATTTC-1	0.223361	Column-based
10x.s1__CTGTACCAGGTTACCT-1	0.161584	Column-based
10x.s1__CTGTACCCAATAGAGT-1	-5.44e-06	Column-based
10x.s1__CTGTACCTCTAGGCCG-1	0.295218	Column-based
10x.s1__CTGTAGACAAGAATAC-1	0.334107	Column-based
10x.s1__CTGTAGATCGCTGACG-1	0.231412	Column-based
10x.s1__CTGTCGTAGAAGGATG-1	0.202801	Column-based
10x.s1__CTGTCGTCAAAGGATT-1	0.219849	Column-based
10x.s1__CTGTCGTTCGAACTCA-1	0.191756	Column-based
10x.s1__CTGTGAATCATGCGGC-1	1.44e-05	Column-based
10x.s1__CTGTGGGGTATGGAAT-1	0.278121	Column-based
10x.s1__CTGTGGGTCCGGACGT-1	0.212256	Column-based
10x.s1__CTGTGGGTCTCTCTAA-1	0.458565	Column-based
10x.s1__CTTACCGAGTGAGCCA-1	0.254995	Column-based
10x.s1__CTTACCGCACCACATA-1	0.335398	Column-based
10x.s1__CTTACCGGTATTTCGG-1	0.306537	Column-based
10x.s1__CTTACCGTCCTAGCCT-1	0.305341	Column-based
10x.s1__CTTAGGACATGCGTGC-1	0.325323	Column-based
10x.s1__CTTAGGACATTGACAC-1	0.250565	Column-based
10x.s1__CTTCAATCACTCACTC-1	0.417821	Column-based
10x.s1__CTTCAATGTTTGGCTA-1	0.34191	Column-based
10x.s1__CTTCAATTCCAGCAAT-1	0.15676	Column-based
10x.s1__CTTCCGAAGCCAGACA-1	0.0670916	Column-based
10x.s1__CTTCCGACAGGACGAT-1	0.233813	Column-based
10x.s1__CTTCCGAGTATCGTTG-1	0.158999	Column-based
10x.s1__CTTCCGAGTCGAACAG-1	0.421471	Column-based
10x.s1__CTTCCGATCATTCTTG-1	0.475545	Column-based
10x.s1__CTTCCGATCTCTAAGG-1	0.163108	Column-based
10x.s1__CTTCCTTAGCCGATTT-1	-8.45e-06	Column-based
10x.s1__CTTCCTTCAATACCCA-1	0.173989	Column-based
10x.s1__CTTCCTTGTAGAAACT-1	0.0905062	Column-based
10x.s1__CTTCCTTGTCTTTATC-1	0.138533	Column-based
10x.s1__CTTCCTTTCCGTCCTA-1	0.258216	Column-based
10x.s1__CTTCGGTAGAGCAAGA-1	0.436492	Column-based
10x.s1__CTTCGGTCACCAGTAT-1	0.159794	Column-based
10x.s1__CTTCGGTTCGTCGCTT-1	0.160634	Column-based
10x.s1__CTTCTAACAGGCCCTA-1	0.27872	Column-based
10x.s1__CTTCTAATCTCCAAGA-1	0.222174	Column-based
10x.s1__CTTCTCTAGGGTCAAC-1	0.264792	Column-based
10x.s1__CTTCTCTGTCGTGGAA-1	0.240457	Column-based
10x.s1__CTTCTCTGTTAGGACG-1	0.176156	Column-based
10x.s1__CTTCTCTTCGACTCCT-1	0.102697	Column-based
10x.s1__CTTGAGACAAATGGCG-1	0.163521	Column-based
10x.s1__CTTGAGAGTATTCCGA-1	0.0565801	Column-based
10x.s1__CTTGATTCAGGTGTTT-1	0.196157	Column-based
10x.s1__CTTTCAAAGTACGTCT-1	4.96e-06	Column-based
10x.s1__CTTTCAACACGAGGTA-1	1.66e-05	Column-based
10x.s1__CTTTCAATCATCGTAG-1	0.270474	Column-based
10x.s1__CTTTCAATCGATAACC-1	0.233985	Column-based
10x.s1__CTTTCGGGTAGCTTAC-1	0.188057	Column-based
10x.s1__CTTTCGGGTAGTAAGT-1	0.27009	Column-based
10x.s1__CTTTCGGGTGTTCCAA-1	0.0686069	Column-based
10x.s1__CTTTCGGTCAAAGGTA-1	0.147632	Column-based
10x.s1__CTTTCGGTCATGGTAC-1	-2.55e-05	Column-based
10x.s1__GAAACCTAGAAGGGAT-1	-3.13e-06	Column-based
10x.s1__GAAACCTAGAGGTATT-1	0.0939701	Column-based
10x.s1__GAAACCTAGGGACCAT-1	0.335983	Column-based
10x.s1__GAAACCTGTCGTTCAA-1	0.225096	Column-based
10x.s1__GAAACCTTCATTATCC-1	0.430964	Column-based
10x.s1__GAAACCTTCGAGCTGC-1	0.165287	Column-based
10x.s1__GAAATGACAAGTGGGT-1	0.235972	Column-based
10x.s1__GAAATGAGTCTACAGT-1	0.294083	Column-based
10x.s1__GAACACTAGCGCCGTT-1	0.339547	Column-based
10x.s1__GAACACTCAGCGTGCT-1	0.282609	Column-based
10x.s1__GAACACTGTTCGGCTG-1	0.0461	Column-based
10x.s1__GAACGTTAGAATCTAG-1	0.0737863	Column-based
10x.s1__GAACGTTAGCAGATAT-1	0.440737	Column-based
10x.s1__GAACGTTGTAGCTGTT-1	0.250411	Column-based
10x.s1__GAACTGTAGACCGTTT-1	0.314779	Column-based
10x.s1__GAACTGTAGAGAAGGT-1	0.231944	Column-based
10x.s1__GAACTGTAGCTACAAA-1	0.0748456	Column-based
10x.s1__GAACTGTCAAGAATGT-1	0.287024	Column-based
10x.s1__GAACTGTTCGGACAAG-1	0.317234	Column-based
10x.s1__GAACTGTTCTGCATAG-1	0.273486	Column-based
10x.s1__GAAGAATCACTCATAG-1	0.0246885	Column-based
10x.s1__GAAGAATCATGTACGT-1	0.43236	Column-based
10x.s1__GAAGAATGTTCCTTGC-1	0.160051	Column-based
10x.s1__GAAGAATTCGTTATCT-1	0.514653	Column-based
10x.s1__GAAGCCCCACCCTGTT-1	0.0271308	Column-based
10x.s1__GAAGGACAGATGAACT-1	0.201957	Column-based
10x.s1__GAAGGACCATCTGCGG-1	0.319758	Column-based
10x.s1__GAAGGACGTATGGTTC-1	-5.68e-06	Column-based
10x.s1__GAAGGACGTGCAGGAT-1	0.264232	Column-based
10x.s1__GAAGGACTCAGCTTCC-1	0.234336	Column-based
10x.s1__GAAGGACTCGACGCGT-1	0.0908522	Column-based
10x.s1__GAAGGGTAGGAATGTT-1	0.467104	Column-based
10x.s1__GAATAGAAGAACAGGA-1	0.181276	Column-based
10x.s1__GAATAGAAGGCACAAC-1	-1.38e-06	Column-based
10x.s1__GAATAGAAGGCATGCA-1	0.283844	Column-based
10x.s1__GAATAGAAGTTGCGAG-1	0.332842	Column-based
10x.s1__GAATAGAGTACTGGGA-1	-1e-05	Column-based
10x.s1__GAATCACGTACTAACC-1	0.163116	Column-based
10x.s1__GAATCACTCAGCGCGT-1	0.36206	Column-based
10x.s1__GAATCACTCTTTGGAG-1	0.153854	Column-based
10x.s1__GAATCGTAGGAACATT-1	4.16e-06	Column-based
10x.s1__GACACGCAGCGATTCT-1	0.054908	Column-based
10x.s1__GACACGCCAGTACTAC-1	0.33181	Column-based
10x.s1__GACACGCCATTCGGGC-1	1.13e-05	Column-based
10x.s1__GACACGCTCTCTGACC-1	0.356342	Column-based
10x.s1__GACAGCCAGTCTGGAG-1	0.326084	Column-based
10x.s1__GACAGCCCAACCGTGC-1	6.87e-06	Column-based
10x.s1__GACAGCCCATGACGGA-1	0.143944	Column-based
10x.s1__GACCAATAGAACCCGA-1	0.246313	Column-based
10x.s1__GACCAATAGATGTAGT-1	1.5e-06	Column-based
10x.s1__GACCAATCACTGGCCA-1	0.248231	Column-based
10x.s1__GACCAATTCGTGCGAC-1	0.389008	Column-based
10x.s1__GACCCTTAGCGTTACT-1	0.211235	Column-based
10x.s1__GACCCTTGTGTCTTGA-1	0.0905204	Column-based
10x.s1__GACCCTTGTTGACTAC-1	0.087744	Column-based
10x.s1__GACCCTTTCCTCTTTC-1	-1.42e-05	Column-based
10x.s1__GACCGTGAGGGTAGCT-1	0.161076	Column-based
10x.s1__GACCGTGAGGTAAGGA-1	0.266529	Column-based
10x.s1__GACCGTGCAGCTCCTT-1	0.103449	Column-based
10x.s1__GACCGTGGTAACGTTC-1	0.266604	Column-based
10x.s1__GACCTTCCAGGTGTGA-1	0.442448	Column-based
10x.s1__GACCTTCCATGGGAAC-1	0.380146	Column-based
10x.s1__GACGCTGGTTTGTTCT-1	0.250672	Column-based
10x.s1__GACGCTGTCCAACCAA-1	0.235173	Column-based
10x.s1__GACGTTACAGAGTAAT-1	0.307392	Column-based
10x.s1__GACGTTAGTAAGGCTG-1	0.318696	Column-based
10x.s1__GACTATGCACAACGCC-1	0.0624233	Column-based
10x.s1__GACTATGGTTGCCGAC-1	0.14385	Column-based
10x.s1__GACTCAAAGTATTGCC-1	1.6e-05	Column-based
10x.s1__GACTCAAAGTCGAAGC-1	0.177995	Column-based
10x.s1__GACTCAACAATCGTCA-1	0.134234	Column-based
10x.s1__GACTCTCAGCCTTTCC-1	0.253341	Column-based
10x.s1__GACTGATGTGCCCACA-1	3.8e-06	Column-based
10x.s1__GAGAAATCATGGAGAC-1	0.291093	Column-based
10x.s1__GAGACCCGTGGTAATA-1	0.138945	Column-based
10x.s1__GAGACCCTCACCGCTT-1	0.0551071	Column-based
10x.s1__GAGAGGTGTTGTGCCG-1	0.123283	Column-based
10x.s1__GAGATGGGTCTAGGTT-1	0.380429	Column-based
10x.s1__GAGATGGTCGAGTGGA-1	0.24907	Column-based
10x.s1__GAGATGGTCTAGACCA-1	0.1606	Column-based
10x.s1__GAGCCTGAGTCATAGA-1	0.322224	Column-based
10x.s1__GAGCCTGCAGGAAGTC-1	0.234147	Column-based
10x.s1__GAGCCTGTCGATGCTA-1	0.396415	Column-based
10x.s1__GAGCTGCTCAGCTAGT-1	0.228204	Column-based
10x.s1__GAGGCAACAAGTACCT-1	0.313026	Column-based
10x.s1__GAGGCAAGTTGGTACT-1	0.139331	Column-based
10x.s1__GAGGCCTAGCTCGAAG-1	0.0197682	Column-based
10x.s1__GAGGCCTCACTCAGAT-1	0.249097	Column-based
10x.s1__GAGGCCTGTACCCACG-1	6.73e-06	Column-based
10x.s1__GAGGCCTGTAGTGGCA-1	0.31342	Column-based
10x.s1__GAGGCCTTCAGACATC-1	0.0695168	Column-based
10x.s1__GAGGGATAGGAGGTTC-1	0.268989	Column-based
10x.s1__GAGGGATTCCTTCTAA-1	0.324124	Column-based
10x.s1__GAGGGTATCATTCCTA-1	0.284501	Column-based
10x.s1__GAGGGTATCGACGCTG-1	0.0904626	Column-based
10x.s1__GAGTCATAGTTTGAGA-1	6.5e-06	Column-based
10x.s1__GAGTCTAAGGACACTG-1	0.24099	Column-based
10x.s1__GAGTGAGAGGTCACTT-1	0.354273	Column-based
10x.s1__GAGTGAGGTTCGTGCG-1	0.249078	Column-based
10x.s1__GAGTGTTAGCACTCGC-1	3.47e-06	Column-based
10x.s1__GAGTGTTGTAGCTTGT-1	0.0549668	Column-based
10x.s1__GAGTTACAGACATAGT-1	0.326617	Column-based
10x.s1__GAGTTACTCTGAGCAT-1	0.277931	Column-based
10x.s1__GAGTTGTGTGCAGTGA-1	0.227328	Column-based
10x.s1__GAGTTGTGTTACGGAG-1	0.0926129	Column-based
10x.s1__GAGTTGTTCAACGCTA-1	0.257581	Column-based
10x.s1__GAGTTTGAGGTAGCCA-1	0.231637	Column-based
10x.s1__GAGTTTGAGGTTACAA-1	0.33782	Column-based
10x.s1__GAGTTTGCAATCCTTT-1	0.294543	Column-based
10x.s1__GAGTTTGCACTACCCT-1	0.254303	Column-based
10x.s1__GAGTTTGCACTCCTGT-1	0.219063	Column-based
10x.s1__GATAGAACAATTTCTC-1	0.0687924	Column-based
10x.s1__GATAGAAGTCTGTGGC-1	1.83e-05	Column-based
10x.s1__GATCACACAATTAGGA-1	0.208534	Column-based
10x.s1__GATCACAGTCTACATG-1	0.318833	Column-based
10x.s1__GATCAGTCATCGCTGG-1	0.229613	Column-based
10x.s1__GATCAGTGTTGCCAAT-1	0.301197	Column-based
10x.s1__GATCATGAGCTCGTGC-1	-2.77e-06	Column-based
10x.s1__GATCATGCACCCTAAA-1	0.162085	Column-based
10x.s1__GATCATGCACTAGAGG-1	0.0700816	Column-based
10x.s1__GATCATGTCCGACAGC-1	0.391379	Column-based
10x.s1__GATCCCTAGCGCTGCT-1	0.136359	Column-based
10x.s1__GATCGTACACTTCATT-1	0.307117	Column-based
10x.s1__GATGACTAGGATCACG-1	0.122421	Column-based
10x.s1__GATGACTCAAGACCTT-1	0.164343	Column-based
10x.s1__GATGACTTCGCCTAGG-1	4.42e-06	Column-based
10x.s1__GATGAGGGTAGTCACT-1	7.46e-06	Column-based
10x.s1__GATGATCGTAGGACCA-1	0.195372	Column-based
10x.s1__GATGATCGTATGAAGT-1	0.140402	Column-based
10x.s1__GATGCTAGTCGACTTA-1	0.052305	Column-based
10x.s1__GATGCTAGTCGTTTCC-1	0.240227	Column-based
10x.s1__GATGCTAGTTGCCAAT-1	0.400809	Column-based
10x.s1__GATGGAGCAGGAGGAG-1	0.307321	Column-based
10x.s1__GATGGAGGTACAGTTC-1	0.198519	Column-based
10x.s1__GATGGAGGTCGAATGG-1	0.36855	Column-based
10x.s1__GATGGAGGTTGCCTAA-1	0.259993	Column-based
10x.s1__GATGTTGAGACCAGAC-1	0.0740307	Column-based
10x.s1__GATGTTGAGAGCACTG-1	0.222155	Column-based
10x.s1__GATTCGACAGGAACCA-1	0.404367	Column-based
10x.s1__GATTCTTCACCGGTCA-1	0.366554	Column-based
10x.s1__GATTCTTGTACTGCGC-1	0.40807	Column-based
10x.s1__GATTGGTAGACTCTAC-1	0.364945	Column-based
10x.s1__GATTGGTCAACAGATA-1	0.0318355	Column-based
10x.s1__GATTGGTGTAACAGGC-1	0.165065	Column-based
10x.s1__GATTGGTTCAAGAGTA-1	0.14357	Column-based
10x.s1__GATTTCTAGATTGATG-1	0.222746	Column-based
10x.s1__GATTTCTCAGCGATTT-1	0.230585	Column-based
10x.s1__GATTTCTTCATCCCGT-1	0.177609	Column-based
10x.s1__GCAACATAGCGGTAGT-1	0.0943744	Column-based
10x.s1__GCAACATCAGACTGCC-1	0.0164236	Column-based
10x.s1__GCAACATCATAATCCG-1	0.248695	Column-based
10x.s1__GCAACATTCCCGAGAC-1	0.244356	Column-based
10x.s1__GCAACCGTCCTATTGT-1	0.252798	Column-based
10x.s1__GCACGGTCACTTCCTG-1	0.315519	Column-based
10x.s1__GCACGGTCAGAGGACT-1	0.0494887	Column-based
10x.s1__GCACGGTCAGCGGATA-1	0.123368	Column-based
10x.s1__GCACGGTGTCGTCAGC-1	0.137157	Column-based
10x.s1__GCACGTGAGACCATTC-1	0.27327	Column-based
10x.s1__GCACGTGAGGACGGAG-1	0.054042	Column-based
10x.s1__GCACGTGAGGGCAGTT-1	-2.45e-05	Column-based
10x.s1__GCACGTGCAAACTAGA-1	0.222719	Column-based
10x.s1__GCACGTGGTGCCCAGT-1	0.270726	Column-based
10x.s1__GCACGTGGTTCATCGA-1	0.0695168	Column-based
10x.s1__GCACTAACAATTCTTC-1	0.253125	Column-based
10x.s1__GCACTAACATACCGTA-1	0.132734	Column-based
10x.s1__GCACTAATCTCTAAGG-1	-1.51e-05	Column-based
10x.s1__GCAGCCATCCTTCTGG-1	7.67e-08	Column-based
10x.s1__GCAGCCATCTCTATGT-1	0.334884	Column-based
10x.s1__GCAGCTGGTTAATCGC-1	0.240377	Column-based
10x.s1__GCAGCTGTCAGAACCT-1	0.381666	Column-based
10x.s1__GCAGCTGTCCGGTTCT-1	1.6e-05	Column-based
10x.s1__GCAGCTGTCGATGGAG-1	0.309058	Column-based
10x.s1__GCAGGCTCAAGAATGT-1	0.0919692	Column-based
10x.s1__GCAGGCTGTATGAAGT-1	0.253547	Column-based
10x.s1__GCAGTTACATCGATGT-1	0.18048	Column-based
10x.s1__GCAGTTAGTGGAGGTT-1	7.16e-06	Column-based
10x.s1__GCATCGGCACCCTTGT-1	0.207835	Column-based
10x.s1__GCATCTCAGTGCACTT-1	0.255424	Column-based
10x.s1__GCATGATCAGCTCGGT-1	-5.41e-06	Column-based
10x.s1__GCATGATTCCGAAATC-1	-5.47e-06	Column-based
10x.s1__GCATTAGAGAATCGAT-1	0.0164055	Column-based
10x.s1__GCCAACGAGACATGCG-1	0.0732832	Column-based
10x.s1__GCCAACGAGGACAGCT-1	0.362895	Column-based
10x.s1__GCCAACGTCTTCGACC-1	0.119028	Column-based
10x.s1__GCCAGGTAGAGGGTAA-1	0.190576	Column-based
10x.s1__GCCAGGTTCAAGGCTT-1	0.194166	Column-based
10x.s1__GCCAGGTTCCGATAAC-1	0.361269	Column-based
10x.s1__GCCAGTGAGCAGTCTT-1	0.0931692	Column-based
10x.s1__GCCAGTGCATCTGTTT-1	0.224663	Column-based
10x.s1__GCCAGTGCATTACTCT-1	0.0405641	Column-based
10x.s1__GCCATGGAGTACTCGT-1	4.19e-07	Column-based
10x.s1__GCCATTCCAAGTATAG-1	0.110528	Column-based
10x.s1__GCCATTCTCAGGCGAA-1	0.136742	Column-based
10x.s1__GCCCAGAAGACTCAAA-1	0.0696641	Column-based
10x.s1__GCCCAGAGTCTCGGGT-1	0.374005	Column-based
10x.s1__GCCCAGAGTGACTGAG-1	0.397293	Column-based
10x.s1__GCCCAGAGTGATAGAT-1	0.0934181	Column-based
10x.s1__GCCCAGATCCCATAGA-1	0.249894	Column-based
10x.s1__GCCCAGATCTTACTGT-1	0.0917229	Column-based
10x.s1__GCCCGAAAGGATACCG-1	0.148656	Column-based
10x.s1__GCCGATGTCATGACAC-1	0.224201	Column-based
10x.s1__GCCGTGATCCGGTAGC-1	0.148664	Column-based
10x.s1__GCCTGTTAGCAAACAT-1	0.159636	Column-based
10x.s1__GCCTGTTGTCTCGGAC-1	0.251603	Column-based
10x.s1__GCGAGAAAGCTGCCAC-1	0.0557984	Column-based
10x.s1__GCGAGAACATCGATCA-1	0.22882	Column-based
10x.s1__GCGAGAAGTACCGTCG-1	0.0914535	Column-based
10x.s1__GCGAGAATCATGGAGG-1	0.0697515	Column-based
10x.s1__GCGAGAATCCAAGGGA-1	0.0728052	Column-based
10x.s1__GCGGAAATCACGGGAA-1	0.27992	Column-based
10x.s1__GCGGAAATCTAGACAC-1	0.0556385	Column-based
10x.s1__GCGGATCGTGTTACAC-1	0.136515	Column-based
10x.s1__GCGTTTCCACAAATAG-1	0.0917712	Column-based
10x.s1__GCGTTTCCATGGCACC-1	0.220882	Column-based
10x.s1__GCGTTTCGTCAAACGG-1	0.30819	Column-based
10x.s1__GCGTTTCGTCGCAACC-1	0.0723337	Column-based
10x.s1__GCGTTTCGTGACAACG-1	0.176416	Column-based
10x.s1__GCTACAACACGGTGTC-1	2.9e-06	Column-based
10x.s1__GCTACAACAGAACTCT-1	0.400337	Column-based
10x.s1__GCTACAACATATCTCT-1	0.278689	Column-based
10x.s1__GCTACCTGTATTGAGA-1	0.286394	Column-based
10x.s1__GCTACCTTCCATAGAC-1	0.29002	Column-based
10x.s1__GCTCAAAAGAGGACTC-1	0.177474	Column-based
10x.s1__GCTCAAACAGAACCGA-1	1.47e-05	Column-based
10x.s1__GCTCAAACAGTAGTTC-1	0.283452	Column-based
10x.s1__GCTGAATAGCGCACAA-1	0.194894	Column-based
10x.s1__GCTGAATCAGTAACAA-1	0.231234	Column-based
10x.s1__GCTGAATTCTGACAGT-1	0.400636	Column-based
10x.s1__GCTGCAGAGCTACGTT-1	0.372821	Column-based
10x.s1__GCTGCAGCAGACAAAT-1	0.130878	Column-based
10x.s1__GCTGCAGGTCGCTGCA-1	0.220249	Column-based
10x.s1__GCTGGGTAGGTTTGAA-1	-1.67e-06	Column-based
10x.s1__GCTGGGTCAGCGTTGC-1	0.248951	Column-based
10x.s1__GCTTCACAGGCTCTAT-1	0.218456	Column-based
10x.s1__GCTTCACCAGGTGTTT-1	0.247371	Column-based
10x.s1__GCTTCACTCAGTCTTT-1	0.0729881	Column-based
10x.s1__GCTTGGGAGTCACGCC-1	0.163933	Column-based
10x.s1__GCTTGGGCAAATCGGG-1	0.219314	Column-based
10x.s1__GCTTGGGGTTCGGCGT-1	0.386066	Column-based
10x.s1__GCTTGGGTCCTACGGG-1	0.245787	Column-based
10x.s1__GGAACCCCAGATCCTA-1	0.0700292	Column-based
10x.s1__GGAACCCCATGACGGA-1	0.0935833	Column-based
10x.s1__GGAACCCTCTTCTCAA-1	0.142634	Column-based
10x.s1__GGAAGTGTCCGGACTG-1	0.0689098	Column-based
10x.s1__GGAAGTGTCTCCCATG-1	0.0544381	Column-based
10x.s1__GGAATCTGTCCATACA-1	0.236109	Column-based
10x.s1__GGAATCTTCACGACTA-1	0.244493	Column-based
10x.s1__GGAATCTTCTCCTGTG-1	0.185917	Column-based
10x.s1__GGAATGGTCGTGGGTC-1	0.38092	Column-based
10x.s1__GGACGTCAGCCTGTGC-1	0.105879	Column-based
10x.s1__GGACGTCAGTTGGGAC-1	0.227632	Column-based
10x.s1__GGACGTCCAGAAATCA-1	0.22935	Column-based
10x.s1__GGACGTCTCAGCCCAG-1	0.216886	Column-based
10x.s1__GGAGAACCAATCGCGC-1	0.259467	Column-based
10x.s1__GGAGAACGTTCTCTAT-1	0.137934	Column-based
10x.s1__GGAGAACTCAAATAGG-1	0.14218	Column-based
10x.s1__GGAGATGCAGCCTTCT-1	0.290866	Column-based
10x.s1__GGAGATGGTTCTTCAT-1	-1.65e-05	Column-based
10x.s1__GGAGCAACATGTGGTT-1	0.260977	Column-based
10x.s1__GGAGCAACATTGTAGC-1	0.0539666	Column-based
10x.s1__GGAGCAAGTAGGCAGT-1	0.246817	Column-based
10x.s1__GGAGCAAGTGGGCTTC-1	0.344479	Column-based
10x.s1__GGAGCAATCCACTAGA-1	0.109102	Column-based
10x.s1__GGAGGATAGACAGCTG-1	0.157292	Column-based
10x.s1__GGAGGATCAGCGTACC-1	0.400676	Column-based
10x.s1__GGAGGTAGTCAAAGAT-1	0.382802	Column-based
10x.s1__GGATCTAAGAGCTGAC-1	0.330741	Column-based
10x.s1__GGATCTACACCGGCTA-1	0.227322	Column-based
10x.s1__GGATGTTCATCGTCCT-1	0.273642	Column-based
10x.s1__GGATGTTTCCATTCAT-1	0.137596	Column-based
10x.s1__GGCACGTCAGCGTATT-1	0.346811	Column-based
10x.s1__GGCAGTCCATCGCTAA-1	0.279571	Column-based
10x.s1__GGCAGTCTCTAGAGCT-1	0.403633	Column-based
10x.s1__GGCGTCAGTCCGGTCA-1	0.213977	Column-based
10x.s1__GGCGTCAGTCTGTTAG-1	0.147206	Column-based
10x.s1__GGCGTCATCAAGTAAG-1	0.153971	Column-based
10x.s1__GGCTGTGCAAGTGGAC-1	0.360007	Column-based
10x.s1__GGCTGTGCACCGAATT-1	0.245682	Column-based
10x.s1__GGCTGTGTCAGCGGAA-1	0.0551143	Column-based
10x.s1__GGCTTGGGTATCCTTT-1	0.242251	Column-based
10x.s1__GGCTTGGTCCTATTGT-1	0.337754	Column-based
10x.s1__GGCTTTCAGTCACTAC-1	0.163702	Column-based
10x.s1__GGCTTTCGTGAGACGT-1	0.18984	Column-based
10x.s1__GGGAAGTAGGTACTGG-1	0.086796	Column-based
10x.s1__GGGAAGTTCTATTCGT-1	0.237481	Column-based
10x.s1__GGGACAAGTGGTCCCA-1	0.0830869	Column-based
10x.s1__GGGACAATCCTTCTAA-1	0.0537561	Column-based
10x.s1__GGGACCTAGGTCCCGT-1	0.19931	Column-based
10x.s1__GGGACCTGTAATGCTC-1	0.227904	Column-based
10x.s1__GGGACTCCAAGTGTCT-1	0.268944	Column-based
10x.s1__GGGACTCCATTCGGGC-1	0.0930057	Column-based
10x.s1__GGGACTCGTAGCTTTG-1	0.0535656	Column-based
10x.s1__GGGACTCGTATGCGGA-1	0.181515	Column-based
10x.s1__GGGACTCGTTCTCCAC-1	0.232358	Column-based
10x.s1__GGGAGATCATGGCCCA-1	0.14958	Column-based
10x.s1__GGGAGATGTTGTTGCA-1	0.327258	Column-based
10x.s1__GGGAGATTCATGCCGG-1	0.0750154	Column-based
10x.s1__GGGAGTAAGATGGGCT-1	0.251468	Column-based
10x.s1__GGGAGTAGTTTACTGG-1	0.252325	Column-based
10x.s1__GGGAGTATCCTTATGT-1	0.239902	Column-based
10x.s1__GGGATCCAGCGGTAAC-1	0.223627	Column-based
10x.s1__GGGATCCGTCACCACG-1	0.0749077	Column-based
10x.s1__GGGATGAAGGCAGGTT-1	0.156601	Column-based
10x.s1__GGGCCATCACCGCTAG-1	0.181395	Column-based
10x.s1__GGGCCATCAGTAGAAT-1	0.298799	Column-based
10x.s1__GGGCGTTCACAATTCG-1	0.054244	Column-based
10x.s1__GGGCGTTCATACATCG-1	0.202273	Column-based
10x.s1__GGGCTACAGACTACGG-1	-1.6e-05	Column-based
10x.s1__GGGCTACCAGAAGTGC-1	0.0704573	Column-based
10x.s1__GGGCTACTCAGCATTG-1	0.165091	Column-based
10x.s1__GGGCTACTCCACGTAA-1	0.0511492	Column-based
10x.s1__GGGCTCAAGTGTTCAC-1	0.454333	Column-based
10x.s1__GGGCTCACAAAGACGC-1	0.149822	Column-based
10x.s1__GGGCTCACACGCTGCA-1	0.0868216	Column-based
10x.s1__GGGCTCACATGAGGGT-1	0.26339	Column-based
10x.s1__GGGCTCAGTGTGCCTG-1	0.163708	Column-based
10x.s1__GGGTAGAAGCGATGAC-1	0.295697	Column-based
10x.s1__GGGTAGACACGCGTGT-1	0.175817	Column-based
10x.s1__GGGTATTAGATGAAGG-1	0.217979	Column-based
10x.s1__GGGTATTGTAGCGCCT-1	0.176677	Column-based
10x.s1__GGGTATTTCACGTAGT-1	0.172175	Column-based
10x.s1__GGGTATTTCGTCGGGT-1	0.296233	Column-based
10x.s1__GGGTCACAGCGTCTCG-1	0.139508	Column-based
10x.s1__GGGTCACCACACAGAG-1	0.229382	Column-based
10x.s1__GGGTGAACATTGACCA-1	0.341831	Column-based
10x.s1__GGGTGTCCAACAAGTA-1	0.314246	Column-based
10x.s1__GGGTGTCCACTAGGCC-1	0.307059	Column-based
10x.s1__GGGTGTCTCATCCTGC-1	0.311764	Column-based
10x.s1__GGGTTATAGCAAATCA-1	0.316485	Column-based
10x.s1__GGGTTATTCCCGAGTG-1	0.411913	Column-based
10x.s1__GGGTTTACAACACGTT-1	0.15945	Column-based
10x.s1__GGGTTTATCTTGGGCG-1	0.092748	Column-based
10x.s1__GGTAACTCAACCAGAG-1	0.202705	Column-based
10x.s1__GGTAACTTCTGCATGA-1	0.312705	Column-based
10x.s1__GGTAATCAGGTTGAGC-1	0.0528008	Column-based
10x.s1__GGTAATCAGTCTTGGT-1	0.191827	Column-based
10x.s1__GGTAATCCACTATGTG-1	0.0932247	Column-based
10x.s1__GGTAATCGTCTTGAAC-1	0.128848	Column-based
10x.s1__GGTAATCGTGTTTCTT-1	0.297814	Column-based
10x.s1__GGTCACGAGGTTCTAC-1	-1.28e-06	Column-based
10x.s1__GGTCACGAGTGGAAGA-1	0.0457079	Column-based
10x.s1__GGTCACGGTCATAACC-1	0.1642	Column-based
10x.s1__GGTCACGGTGACGCCT-1	-2.65e-06	Column-based
10x.s1__GGTCTGGCAGAGGTAC-1	0.13848	Column-based
10x.s1__GGTCTGGCAGGGATAC-1	0.0753489	Column-based
10x.s1__GGTCTGGTCAGATTGC-1	0.496509	Column-based
10x.s1__GGTGAAGCACTCGATA-1	0.312939	Column-based
10x.s1__GGTGAAGTCCCGAACG-1	0.364669	Column-based
10x.s1__GGTGATTAGAGCATTA-1	0.0528432	Column-based
10x.s1__GGTGATTTCCAGCAAT-1	-2.66e-06	Column-based
10x.s1__GGTGGCTAGACTCATC-1	0.396708	Column-based
10x.s1__GGTGGCTAGCACACCC-1	0.085877	Column-based
10x.s1__GGTGGCTAGCGCCATC-1	0.407821	Column-based
10x.s1__GGTGGCTAGTTTCTTC-1	3.7e-06	Column-based
10x.s1__GGTGGCTGTTACCCAA-1	0.235125	Column-based
10x.s1__GGTGGCTTCACTACTT-1	0.315308	Column-based
10x.s1__GGTGGCTTCAGCTTGA-1	0.0907278	Column-based
10x.s1__GGTGTCGAGTTCACTG-1	0.301387	Column-based
10x.s1__GGTGTCGTCGTGGGTC-1	0.252121	Column-based
10x.s1__GGTTAACCACAAGTTC-1	0.238718	Column-based
10x.s1__GGTTAACGTGCTTATG-1	0.15994	Column-based
10x.s1__GGTTAACTCTTGAACG-1	0.156209	Column-based
10x.s1__GGTTCTCAGGGTAATT-1	0.320484	Column-based
10x.s1__GGTTCTCCAATGTGGG-1	0.284201	Column-based
10x.s1__GGTTGTAGTCATAGTC-1	0.165937	Column-based
10x.s1__GGTTGTATCATGTCAG-1	0.305232	Column-based
10x.s1__GGTTGTATCCCATAGA-1	0.0479656	Column-based
10x.s1__GTAACACAGCTCGGCT-1	0.165854	Column-based
10x.s1__GTAACCATCCAAGCTA-1	0.166245	Column-based
10x.s1__GTAACCATCGCAAGAG-1	0.3761	Column-based
10x.s1__GTAACCATCTGGCCTT-1	0.320884	Column-based
10x.s1__GTAAGTCCACTGTGTA-1	0.23385	Column-based
10x.s1__GTAAGTCCATAGAGGC-1	0.234889	Column-based
10x.s1__GTAATGCCAGACAAGC-1	0.0736786	Column-based
10x.s1__GTAATGCGTCTACACA-1	0.0460466	Column-based
10x.s1__GTACAGTAGATAGCTA-1	0.332373	Column-based
10x.s1__GTACAGTTCGGATAAA-1	0.250159	Column-based
10x.s1__GTAGAAAGTATCGAGG-1	0.145888	Column-based
10x.s1__GTAGAAATCGTACCTC-1	0.0597788	Column-based
10x.s1__GTAGAGGCAGCACAAG-1	0.315873	Column-based
10x.s1__GTAGAGGTCCATAGAC-1	0.460126	Column-based
10x.s1__GTAGAGGTCGTTTACT-1	0.21097	Column-based
10x.s1__GTAGATCCACGTCGTG-1	0.160031	Column-based
10x.s1__GTAGATCTCAACTACG-1	0.221029	Column-based
10x.s1__GTAGCTAAGAGATCGC-1	0.316371	Column-based
10x.s1__GTAGCTAAGTATTGCC-1	1.24e-06	Column-based
10x.s1__GTAGGTTCAGTGACCC-1	0.272568	Column-based
10x.s1__GTAGGTTCATCAACCA-1	0.101984	Column-based
10x.s1__GTAGGTTGTGAGTAGC-1	0.229633	Column-based
10x.s1__GTAGGTTTCTGAGCAT-1	0.137127	Column-based
10x.s1__GTAGGTTTCTTCTCAA-1	-6.67e-06	Column-based
10x.s1__GTAGTACGTAGCTGAG-1	0.138959	Column-based
10x.s1__GTATTGGTCGGCTTGG-1	0.380115	Column-based
10x.s1__GTATTTCCATACTGTG-1	0.359686	Column-based
10x.s1__GTATTTCGTTAAGGAT-1	0.450551	Column-based
10x.s1__GTATTTCTCGCGGACT-1	0.198227	Column-based
10x.s1__GTATTTCTCTCGAACA-1	0.178717	Column-based
10x.s1__GTCAAACAGACATACA-1	0.365637	Column-based
10x.s1__GTCAAACCAACAACAA-1	0.226165	Column-based
10x.s1__GTCAAACCAGTTTCGA-1	0.147025	Column-based
10x.s1__GTCAAACTCAAACGTC-1	0.156815	Column-based
10x.s1__GTCAAACTCATCGGGC-1	1.35e-05	Column-based
10x.s1__GTCAAACTCGCGCTGA-1	0.344816	Column-based
10x.s1__GTCAAGTGTGCGGATA-1	-5.23e-06	Column-based
10x.s1__GTCAAGTTCCATTGGA-1	0.161933	Column-based
10x.s1__GTCAAGTTCTCAGGCG-1	0.0497014	Column-based
10x.s1__GTCACGGAGTAACCTC-1	0.0917544	Column-based
10x.s1__GTCACGGAGTCTCGTA-1	0.0718127	Column-based
10x.s1__GTCACGGCAGCCATTA-1	0.272088	Column-based
10x.s1__GTCACGGGTAAGACCG-1	0.256465	Column-based
10x.s1__GTCACTCCACCCAACG-1	0.231258	Column-based
10x.s1__GTCAGCGCACCTGCAG-1	0.240509	Column-based
10x.s1__GTCAGCGGTAGTACGG-1	0.0686366	Column-based
10x.s1__GTCAGCGGTGCTGCAC-1	0.0703301	Column-based
10x.s1__GTCATCCCAAACGTGG-1	0.175564	Column-based
10x.s1__GTCATCCCACTACCGG-1	0.367339	Column-based
10x.s1__GTCATCCTCGAAACAA-1	0.351619	Column-based
10x.s1__GTCATGATCTGCTTTA-1	0.0870866	Column-based
10x.s1__GTCATTTAGCAGTCTT-1	0.246038	Column-based
10x.s1__GTCATTTCACGACGAA-1	0.290302	Column-based
10x.s1__GTCATTTTCGCTAATG-1	0.23531	Column-based
10x.s1__GTCCACTAGAAACACT-1	0.334021	Column-based
10x.s1__GTCCACTGTAACTAAG-1	0.261563	Column-based
10x.s1__GTCCACTGTCTATGAC-1	0.305013	Column-based
10x.s1__GTCCCATCAATGACCT-1	-9.65e-06	Column-based
10x.s1__GTCGAATAGGTTGAGC-1	0.152615	Column-based
10x.s1__GTCGAATAGTTTGCTG-1	0.165275	Column-based
10x.s1__GTCGAATGTCGAACAG-1	0.0879482	Column-based
10x.s1__GTCGCGATCCACAAGT-1	0.0734343	Column-based
10x.s1__GTCGCGATCGCAGTTA-1	0.364193	Column-based
10x.s1__GTCGTAACATTGACAC-1	0.296952	Column-based
10x.s1__GTCGTTCTCCATCACC-1	2.95e-06	Column-based
10x.s1__GTCGTTCTCTGCATGA-1	0.0937593	Column-based
10x.s1__GTCTACCCAGGTCCCA-1	0.255445	Column-based
10x.s1__GTCTACCTCAGAGTTC-1	0.231079	Column-based
10x.s1__GTCTAGAAGTTGGCTT-1	0.102055	Column-based
10x.s1__GTCTAGACAAGCGATG-1	0.10012	Column-based
10x.s1__GTCTAGAGTCACCGCA-1	0.338142	Column-based
10x.s1__GTCTAGATCAATCAGC-1	0.178311	Column-based
10x.s1__GTCTAGATCAGAGTTC-1	0.252507	Column-based
10x.s1__GTCTCACAGCTGGAGT-1	0.375306	Column-based
10x.s1__GTCTCACGTTGTGTTG-1	0.235948	Column-based
10x.s1__GTCTCACTCGTTTACT-1	0.400655	Column-based
10x.s1__GTCTTTACAACGCCCA-1	0.367828	Column-based
10x.s1__GTCTTTACAAGCCCAC-1	0.248373	Column-based
10x.s1__GTCTTTAGTTCGATTG-1	0.289033	Column-based
10x.s1__GTGACGCAGAGCATTA-1	0.146288	Column-based
10x.s1__GTGACGCAGTGCGTCC-1	0.069248	Column-based
10x.s1__GTGACGCCATGCCGCA-1	0.293524	Column-based
10x.s1__GTGACGCGTACGATCT-1	0.266297	Column-based
10x.s1__GTGACGCGTAGATGTA-1	0.299912	Column-based
10x.s1__GTGAGCCGTACATACC-1	0.0908595	Column-based
10x.s1__GTGAGTTCAATAGTCC-1	0.229078	Column-based
10x.s1__GTGAGTTTCCATCTGC-1	0.263949	Column-based
10x.s1__GTGATGTAGAATCCCT-1	0.262592	Column-based
10x.s1__GTGCACGGTATTGACC-1	0.320934	Column-based
10x.s1__GTGCACGGTCCCTGTT-1	0.160814	Column-based
10x.s1__GTGCAGCAGATCCGAG-1	0.221308	Column-based
10x.s1__GTGCAGCCACTAACGT-1	0.297938	Column-based
10x.s1__GTGCAGCCAGAGTCAG-1	0.210252	Column-based
10x.s1__GTGCAGCGTTACGATC-1	0.0896945	Column-based
10x.s1__GTGCGTGAGCTGACCC-1	0.282643	Column-based
10x.s1__GTGCGTGCACTCATAG-1	0.282512	Column-based
10x.s1__GTGCGTGCATAAGATG-1	0.137734	Column-based
10x.s1__GTGCGTGGTCTAGATC-1	0.243156	Column-based
10x.s1__GTGCGTGTCCCAGCGA-1	0.0934191	Column-based
10x.s1__GTGCTGGCAGAAGTGC-1	0.296449	Column-based
10x.s1__GTGCTTCAGTGCGCTC-1	0.290485	Column-based
10x.s1__GTGCTTCGTGAGCTCC-1	0.236589	Column-based
10x.s1__GTGCTTCGTTGTTGCA-1	0.291882	Column-based
10x.s1__GTGCTTCTCGGAGATG-1	0.0772205	Column-based
10x.s1__GTGGAAGTCGAGTGAG-1	0.316734	Column-based
10x.s1__GTGGAGAAGCTCTGTA-1	0.055698	Column-based
10x.s1__GTGGAGATCTGCCTCA-1	0.0269158	Column-based
10x.s1__GTGGCGTAGTCGGGAT-1	0.163847	Column-based
10x.s1__GTGGCGTTCTGACAGT-1	0.205654	Column-based
10x.s1__GTGGGAAAGAAATGGG-1	0.343882	Column-based
10x.s1__GTGGGAACAACTCATG-1	0.228583	Column-based
10x.s1__GTGTAACCATGGAACG-1	0.0901417	Column-based
10x.s1__GTGTAACGTAGATGTA-1	0.04906	Column-based
10x.s1__GTGTAACTCTTACCGC-1	0.308241	Column-based
10x.s1__GTGTCCTAGCTCTGTA-1	0.147329	Column-based
10x.s1__GTGTCCTAGGTACTGG-1	0.323343	Column-based
10x.s1__GTGTCCTAGTACTGTC-1	0.14108	Column-based
10x.s1__GTGTCCTCAGCGTTGC-1	0.0937314	Column-based
10x.s1__GTGTCCTGTATCGCGC-1	0.227978	Column-based
10x.s1__GTGTCCTGTATTTCCT-1	0.019455	Column-based
10x.s1__GTGTCCTTCCTTATAC-1	0.313666	Column-based
10x.s1__GTGTCCTTCTGGAAGG-1	0.213693	Column-based
10x.s1__GTGTGATCACCGCTAG-1	0.180892	Column-based
10x.s1__GTGTGATCAGGACGAT-1	0.163081	Column-based
10x.s1__GTGTGATTCATAGAGA-1	0.0536414	Column-based
10x.s1__GTGTGGCTCCAACTAG-1	0.163	Column-based
10x.s1__GTGTGGCTCGTGGACC-1	-1.42e-05	Column-based
10x.s1__GTGTTAGAGCGAATGC-1	0.0533393	Column-based
10x.s1__GTGTTAGTCGCAGTCG-1	0.0540079	Column-based
10x.s1__GTGTTCCCAGAAGTGC-1	0.251544	Column-based
10x.s1__GTGTTCCGTCAGACTT-1	-1.64e-07	Column-based
10x.s1__GTGTTCCGTCCGATCG-1	0.218166	Column-based
10x.s1__GTTACAGAGTCGAGGT-1	0.198065	Column-based
10x.s1__GTTACAGCACAAGCCC-1	0.138315	Column-based
10x.s1__GTTACAGGTAGATTGA-1	0.0420602	Column-based
10x.s1__GTTACCCCAAATGAAC-1	0.383803	Column-based
10x.s1__GTTACCCGTCGACTGC-1	0.309242	Column-based
10x.s1__GTTACGAAGCGCCTAC-1	0.076494	Column-based
10x.s1__GTTACGACAGCTATTG-1	0.269421	Column-based
10x.s1__GTTACGACATGACAAA-1	0.161262	Column-based
10x.s1__GTTACGAGTAATACCC-1	0.390313	Column-based
10x.s1__GTTAGACCAAGCACAG-1	0.160659	Column-based
10x.s1__GTTAGACGTAACCCGC-1	0.0421786	Column-based
10x.s1__GTTAGTGTCCGTTGAA-1	0.336348	Column-based
10x.s1__GTTCATTAGTCATACC-1	0.156058	Column-based
10x.s1__GTTCATTTCCGTCACT-1	0.223737	Column-based
10x.s1__GTTCCGTTCATCAGTG-1	-9.89e-06	Column-based
10x.s1__GTTGAACAGACCTGGA-1	0.159063	Column-based
10x.s1__GTTGCTCAGCACACCC-1	0.282841	Column-based
10x.s1__GTTGCTCAGCAGTAAT-1	0.146562	Column-based
10x.s1__GTTGCTCCAACTGCCG-1	0.0493399	Column-based
10x.s1__GTTGCTCTCCCATTCG-1	0.242168	Column-based
10x.s1__GTTGCTCTCGTTGTTT-1	0.160174	Column-based
10x.s1__GTTGTCCAGGTAAGGA-1	0.164931	Column-based
10x.s1__GTTGTCCAGTGCGTCC-1	0.211323	Column-based
10x.s1__GTTGTGACAGAGTAAT-1	0.133783	Column-based
10x.s1__GTTTACTGTACGAGCA-1	0.334885	Column-based
10x.s1__GTTTACTTCACGGACC-1	0.052492	Column-based
10x.s1__GTTTGGAGTACAATAG-1	0.138459	Column-based
10x.s1__TAACACGTCTCGGGAC-1	0.226553	Column-based
10x.s1__TAACCAGGTCTGATAC-1	0.162783	Column-based
10x.s1__TAACGACAGGTATTGA-1	0.338786	Column-based
10x.s1__TAACGACTCAACCCGG-1	6.82e-06	Column-based
10x.s1__TAACGACTCGCAATGT-1	0.0551487	Column-based
10x.s1__TAACTTCAGGGCATGT-1	0.0761722	Column-based
10x.s1__TAACTTCCAGACACAG-1	0.0758044	Column-based
10x.s1__TAACTTCCAGTTTGGT-1	0.105057	Column-based
10x.s1__TAACTTCGTACTAACC-1	-1.7e-05	Column-based
10x.s1__TAACTTCGTCGAACAG-1	0.141031	Column-based
10x.s1__TAAGCACAGGTTGACG-1	0.0724436	Column-based
10x.s1__TAAGCACCAAACACGG-1	0.137766	Column-based
10x.s1__TAAGCACTCAGTGTTG-1	0.0270284	Column-based
10x.s1__TAAGCACTCTGGAGAG-1	0.294127	Column-based
10x.s1__TAAGCGTAGACTTCGT-1	0.16426	Column-based
10x.s1__TAAGCGTAGTCTCTGA-1	0.104911	Column-based
10x.s1__TAAGTCGCAACCCTCT-1	0.222661	Column-based
10x.s1__TAAGTCGCAACGTATC-1	0.158954	Column-based
10x.s1__TAAGTCGGTTGCTCGG-1	0.271382	Column-based
10x.s1__TAAGTCGTCCTCTAGC-1	0.343445	Column-based
10x.s1__TAAGTCGTCGAAGAAT-1	0.163886	Column-based
10x.s1__TAATCTCAGACGCATG-1	1.29e-06	Column-based
10x.s1__TAATTCCCAGTAGAAT-1	0.231128	Column-based
10x.s1__TAATTCCCATTACGGT-1	0.159157	Column-based
10x.s1__TAATTCCGTCAGTCGC-1	0.216151	Column-based
10x.s1__TACAACGAGAGCCATG-1	0.179247	Column-based
10x.s1__TACACCCAGCATGTTC-1	0.303564	Column-based
10x.s1__TACACCCCAAGGTCAG-1	0.161531	Column-based
10x.s1__TACATTCAGCTCATAC-1	7.21e-06	Column-based
10x.s1__TACATTCCACACCGAC-1	0.317971	Column-based
10x.s1__TACATTCCACTCCTGT-1	0.337968	Column-based
10x.s1__TACATTCTCATGAAAG-1	0.108771	Column-based
10x.s1__TACCCACAGACCTGGA-1	0.201025	Column-based
10x.s1__TACCCACGTAGACTGG-1	0.375426	Column-based
10x.s1__TACCCACGTGTGAGCA-1	0.254692	Column-based
10x.s1__TACCCACTCCCAACTC-1	0.324486	Column-based
10x.s1__TACCCACTCGTGCATA-1	0.361246	Column-based
10x.s1__TACCCGTTCAATCCAG-1	0.0254532	Column-based
10x.s1__TACCGGGCAGCGTTTA-1	0.249368	Column-based
10x.s1__TACCGGGTCAAAGCCT-1	0.146664	Column-based
10x.s1__TACCGGGTCAGAGCAG-1	0.224118	Column-based
10x.s1__TACCTCGTCCTAAACG-1	-2.54e-06	Column-based
10x.s1__TACCTGCGTACGGTTT-1	0.0538549	Column-based
10x.s1__TACCTGCGTAGGATAT-1	0.162432	Column-based
10x.s1__TACCTGCTCATACGGT-1	0.230023	Column-based
10x.s1__TACCTGCTCCGACATA-1	0.191869	Column-based
10x.s1__TACGCTCTCGCCGAAC-1	0.271751	Column-based
10x.s1__TACGCTCTCGGCCTTT-1	0.243279	Column-based
10x.s1__TACGGGCAGACCACGA-1	0.12035	Column-based
10x.s1__TACGGGCCACACAGCC-1	1.23e-05	Column-based
10x.s1__TACGGGCGTACAGGTG-1	-4.68e-06	Column-based
10x.s1__TACGGGCTCTTCTGGC-1	0.386145	Column-based
10x.s1__TACGGGCTCTTGTTAC-1	0.211259	Column-based
10x.s1__TACGGTACAGCTACCG-1	0.140318	Column-based
10x.s1__TACGTCCCAATAACGA-1	0.327093	Column-based
10x.s1__TACGTCCGTGGAAATT-1	0.180229	Column-based
10x.s1__TACGTCCTCATGCGGC-1	0.307697	Column-based
10x.s1__TACGTCCTCTGTCCGT-1	0.169386	Column-based
10x.s1__TACTGCCGTTACGCCG-1	-5.06e-07	Column-based
10x.s1__TACTGCCTCCCTCTTT-1	7.99e-07	Column-based
10x.s1__TACTGCCTCTCTATGT-1	0.370075	Column-based
10x.s1__TACTTGTAGGATCACG-1	0.30121	Column-based
10x.s1__TACTTGTAGTGCACCC-1	0.0364504	Column-based
10x.s1__TACTTGTCACAACGTT-1	0.194853	Column-based
10x.s1__TACTTGTCAGTGTGGA-1	0.460025	Column-based
10x.s1__TACTTGTCATGAGTAA-1	0.0545503	Column-based
10x.s1__TACTTGTTCATGGATC-1	0.289339	Column-based
10x.s1__TACTTGTTCGGTGCAC-1	0.438391	Column-based
10x.s1__TAGACCAGTGTGCTTA-1	0.217151	Column-based
10x.s1__TAGACTGAGTTACTCG-1	2.38e-05	Column-based
10x.s1__TAGACTGCACCGCTAG-1	0.0561367	Column-based
10x.s1__TAGACTGTCATCGCAA-1	0.0694398	Column-based
10x.s1__TAGATCGAGGTACCTT-1	5.81e-07	Column-based
10x.s1__TAGATCGCAGCTGAAG-1	0.0454461	Column-based
10x.s1__TAGATCGGTTCCTAAG-1	5.71e-06	Column-based
10x.s1__TAGATCGTCCACGGGT-1	0.092637	Column-based
10x.s1__TAGATCGTCTCGGTAA-1	3.58e-05	Column-based
10x.s1__TAGCACACAGTGTACT-1	0.287132	Column-based
10x.s1__TAGCACACATAATGCC-1	0.320756	Column-based
10x.s1__TAGCACAGTATGCAAA-1	0.162318	Column-based
10x.s1__TAGCACAGTGTCGCTG-1	-2.1e-05	Column-based
10x.s1__TAGGAGGTCTCGTCGT-1	0.2553	Column-based
10x.s1__TAGGTACGTCGCTCGA-1	0.187215	Column-based
10x.s1__TAGGTTGCAGGTCCCA-1	0.0737857	Column-based
10x.s1__TAGGTTGTCCCAGGAC-1	0.0754452	Column-based
10x.s1__TAGTGCACACAGCTGC-1	0.31309	Column-based
10x.s1__TAGTGCACAGCATACT-1	0.0746497	Column-based
10x.s1__TAGTGCATCTCATTTG-1	0.160562	Column-based
10x.s1__TAGTGCATCTCCGTGT-1	0.0694081	Column-based
10x.s1__TATACCTCACTTGGCG-1	0.328555	Column-based
10x.s1__TATACCTCAGGCTCTG-1	0.0921391	Column-based
10x.s1__TATACCTGTAGCGTCC-1	0.23747	Column-based
10x.s1__TATACCTTCACAGAGG-1	0.0503034	Column-based
10x.s1__TATATCCGTGAGATCG-1	0.145215	Column-based
10x.s1__TATCAGGCAAACTCTG-1	0.369527	Column-based
10x.s1__TATCAGGGTTATGACC-1	0.21103	Column-based
10x.s1__TATCAGGTCGTTCTAT-1	0.205792	Column-based
10x.s1__TATCCTAAGCCGGATA-1	0.211164	Column-based
10x.s1__TATCCTACATCGATCA-1	0.0780723	Column-based
10x.s1__TATCCTATCTCCGAGG-1	0.242342	Column-based
10x.s1__TATCGCCGTTCACCGG-1	0.221518	Column-based
10x.s1__TATCTGTCAATAGGGC-1	0.244852	Column-based
10x.s1__TATCTGTGTTCGGCTG-1	0.107588	Column-based
10x.s1__TATCTGTTCTACACTT-1	0.308041	Column-based
10x.s1__TATCTGTTCTACGCAA-1	0.311242	Column-based
10x.s1__TATCTTGGTCCAGCCA-1	0.091943	Column-based
10x.s1__TATCTTGGTCCGCAGT-1	0.319896	Column-based
10x.s1__TATGTTCGTCTGATAC-1	0.347772	Column-based
10x.s1__TATTCCAAGCGTCAAG-1	0.336202	Column-based
10x.s1__TATTGCTTCGTCCATC-1	0.0729539	Column-based
10x.s1__TATTGGGAGTCTACCA-1	0.23606	Column-based
10x.s1__TATTGGGGTAGGAGGG-1	0.0756812	Column-based
10x.s1__TATTGGGTCGCTAGCG-1	0.164649	Column-based
10x.s1__TATTTCGCATGTAACC-1	0.0539705	Column-based
10x.s1__TATTTCGGTAGGATAT-1	9.67e-06	Column-based
10x.s1__TATTTCGTCACGTCCT-1	0.0712921	Column-based
10x.s1__TCAAGACCAAGAGCTG-1	1.08e-05	Column-based
10x.s1__TCAAGACCATGAGAAT-1	0.148118	Column-based
10x.s1__TCAAGACTCCGTGGCA-1	-1.35e-06	Column-based
10x.s1__TCAAGCAAGATGCTAA-1	0.140475	Column-based
10x.s1__TCAAGCAAGCGGTATG-1	0.159204	Column-based
10x.s1__TCAAGCATCACGTCCT-1	0.141762	Column-based
10x.s1__TCAATCTAGTTGAAAC-1	0.235845	Column-based
10x.s1__TCAATCTGTATGGAAT-1	0.0508248	Column-based
10x.s1__TCAATCTTCGCACGGT-1	0.148311	Column-based
10x.s1__TCAATTCCACAACGAG-1	0.0550945	Column-based
10x.s1__TCAATTCGTAACCAGG-1	0.210996	Column-based
10x.s1__TCAATTCTCGCGATCG-1	0.267803	Column-based
10x.s1__TCACAAGCAAGTCCAT-1	0.141092	Column-based
10x.s1__TCACAAGGTAGTCTGT-1	0.227384	Column-based
10x.s1__TCACACCAGACGAGCT-1	0.2474	Column-based
10x.s1__TCACACCCAAGTGGCA-1	7.73e-06	Column-based
10x.s1__TCACACCGTAATCAGA-1	0.231821	Column-based
10x.s1__TCACACCGTCTCGGGT-1	0.23602	Column-based
10x.s1__TCACATTCAGGAGACT-1	0.231629	Column-based
10x.s1__TCACGCTAGCGAAACC-1	0.234389	Column-based
10x.s1__TCACGCTGTCCTCATC-1	0.36585	Column-based
10x.s1__TCACGGGCACAATTCG-1	0.0503872	Column-based
10x.s1__TCACGGGCATGAAGCG-1	0.208991	Column-based
10x.s1__TCACGGGCATTGGGAG-1	0.297251	Column-based
10x.s1__TCACGGGTCCGTTTCG-1	0.322938	Column-based
10x.s1__TCACGGGTCTGTTGGA-1	0.155598	Column-based
10x.s1__TCACTATAGATTGTGA-1	0.271493	Column-based
10x.s1__TCACTATAGGGCATGT-1	0.146415	Column-based
10x.s1__TCACTATCAGGCTATT-1	0.252299	Column-based
10x.s1__TCACTATGTACCAGAG-1	0.193837	Column-based
10x.s1__TCACTATTCCGAGTGC-1	0.390704	Column-based
10x.s1__TCACTCGAGAAGCCAC-1	0.332676	Column-based
10x.s1__TCACTCGCAATCGCGC-1	0.210694	Column-based
10x.s1__TCACTCGCAGCTATTG-1	0.227803	Column-based
10x.s1__TCAGCAATCCACGGAC-1	5.94e-06	Column-based
10x.s1__TCAGCCTAGCCGTAAG-1	0.367537	Column-based
10x.s1__TCAGCCTTCCTTACCG-1	0.236083	Column-based
10x.s1__TCAGCCTTCGGTAGGA-1	0.234698	Column-based
10x.s1__TCAGGGCAGTGGCCTC-1	0.0559599	Column-based
10x.s1__TCAGGGCGTCAGGAGT-1	0.248118	Column-based
10x.s1__TCAGGGCTCCCAAGCG-1	0.215386	Column-based
10x.s1__TCAGTCCAGAGAGCAA-1	0.0524888	Column-based
10x.s1__TCAGTCCCAAACAGGC-1	0.0293855	Column-based
10x.s1__TCAGTCCCACATGGTT-1	0.22584	Column-based
10x.s1__TCAGTCCGTGGATCGA-1	0.139142	Column-based
10x.s1__TCAGTCCGTTAAGTCC-1	0.191576	Column-based
10x.s1__TCAGTCCGTTTGGAAA-1	0.324982	Column-based
10x.s1__TCAGTCCTCACTCACC-1	0.265658	Column-based
10x.s1__TCAGTGAGTCATGCAT-1	0.29379	Column-based
10x.s1__TCAGTGAGTGCCAAGA-1	0.315084	Column-based
10x.s1__TCAGTGAGTGGGTATG-1	0.148959	Column-based
10x.s1__TCAGTGATCACTCACC-1	0.0766776	Column-based
10x.s1__TCATACTCAAACTGCT-1	0.098964	Column-based
10x.s1__TCATACTGTAGGTACG-1	0.271471	Column-based
10x.s1__TCATACTTCACTGGTA-1	0.12869	Column-based
10x.s1__TCATACTTCTCATGGA-1	0.383825	Column-based
10x.s1__TCATATCGTCAAAGTA-1	0.106557	Column-based
10x.s1__TCATATCTCATAGGCT-1	0.0730214	Column-based
10x.s1__TCATCATCATAGCTGT-1	0.318598	Column-based
10x.s1__TCATCATGTCCTTAAG-1	0.381455	Column-based
10x.s1__TCATCATTCAAATAGG-1	0.310252	Column-based
10x.s1__TCATCATTCGTAGTCA-1	0.206601	Column-based
10x.s1__TCATCCGGTACAGTCT-1	5.95e-06	Column-based
10x.s1__TCATGCCAGTAGCAAT-1	0.227602	Column-based
10x.s1__TCATGCCCACACCTAA-1	0.261686	Column-based
10x.s1__TCATGCCCAGGGCTTC-1	0.108766	Column-based
10x.s1__TCATGCCGTTGATCGT-1	0.32249	Column-based
10x.s1__TCATGCCTCTATCGGA-1	0.164694	Column-based
10x.s1__TCATGGAAGACATATG-1	0.0763808	Column-based
10x.s1__TCATGGAAGCGTATGG-1	0.0709585	Column-based
10x.s1__TCATGGAGTACCATAC-1	0.383268	Column-based
10x.s1__TCATGGAGTGATATAG-1	0.251887	Column-based
10x.s1__TCATGGAGTTCTTAGG-1	0.183967	Column-based
10x.s1__TCATGTTTCGTTCTAT-1	0.0763685	Column-based
10x.s1__TCATTACCAAATGATG-1	0.355226	Column-based
10x.s1__TCATTACGTATGGGAC-1	0.227385	Column-based
10x.s1__TCATTACTCAAGTTGC-1	0.267061	Column-based
10x.s1__TCATTACTCGCCGAAC-1	-8.38e-06	Column-based
10x.s1__TCATTCAAGTCTGTAC-1	0.0918982	Column-based
10x.s1__TCATTCACATGCCGAC-1	0.314722	Column-based
10x.s1__TCATTGTGTCGGATTT-1	0.395147	Column-based
10x.s1__TCATTGTGTCTTACTT-1	0.378897	Column-based
10x.s1__TCATTTGCAAATTGGA-1	0.316854	Column-based
10x.s1__TCCACCAGTCAGACTT-1	0.219257	Column-based
10x.s1__TCCACGTAGCATGCAG-1	0.472026	Column-based
10x.s1__TCCACGTGTCCGATCG-1	0.162171	Column-based
10x.s1__TCCACGTGTTTACTTC-1	0.251199	Column-based
10x.s1__TCCAGAAAGCGTCTCG-1	0.381129	Column-based
10x.s1__TCCAGAAAGGTGCTGA-1	0.072667	Column-based
10x.s1__TCCATCGAGTGATAAC-1	0.15686	Column-based
10x.s1__TCCATCGTCTGCGGCA-1	0.35309	Column-based
10x.s1__TCCATGCAGATAGCTA-1	3.28e-09	Column-based
10x.s1__TCCATGCCACCAGCCA-1	0.190992	Column-based
10x.s1__TCCATGCCAGAGGACT-1	0.303957	Column-based
10x.s1__TCCATGCCATGGCCCA-1	0.359723	Column-based
10x.s1__TCCATGCGTGGGATTG-1	-7.02e-06	Column-based
10x.s1__TCCATGCTCGCGTCGA-1	0.105993	Column-based
10x.s1__TCCCACAAGTCATGCT-1	0.304522	Column-based
10x.s1__TCCCACACACACCTTC-1	0.311877	Column-based
10x.s1__TCCCACAGTGAGTAGC-1	0.0753125	Column-based
10x.s1__TCCCACATCTCGCTTG-1	0.312921	Column-based
10x.s1__TCCCAGTCACGGGCTT-1	2.07e-05	Column-based
10x.s1__TCCCAGTCAGCGTGCT-1	0.316275	Column-based
10x.s1__TCCCATGAGCGAGAAA-1	0.050838	Column-based
10x.s1__TCCCATGCAAGGTTGG-1	0.160975	Column-based
10x.s1__TCCCATGGTGGTAATA-1	0.0350716	Column-based
10x.s1__TCCGAAAGTAGCTTAC-1	0.0538067	Column-based
10x.s1__TCCGATCCAGCACAAG-1	0.190554	Column-based
10x.s1__TCCGATCTCTTACCGC-1	0.235226	Column-based
10x.s1__TCCGGGAAGTATGGAT-1	0.247095	Column-based
10x.s1__TCCGGGATCACCCTCA-1	0.330866	Column-based
10x.s1__TCCGTGTCAGCGGATA-1	0.0481126	Column-based
10x.s1__TCCGTGTTCATTGTTC-1	0.283807	Column-based
10x.s1__TCCTAATAGAATCGCG-1	0.228219	Column-based
10x.s1__TCCTAATCAATGCAGG-1	0.306024	Column-based
10x.s1__TCCTAATGTACCTAAC-1	0.319872	Column-based
10x.s1__TCCTAATGTAGTCGTT-1	0.160112	Column-based
10x.s1__TCCTAATTCAGACCCG-1	0.272214	Column-based
10x.s1__TCCTCCCCACGCCAGT-1	0.457573	Column-based
10x.s1__TCCTCCCCACGTACAT-1	0.176778	Column-based
10x.s1__TCCTCCCTCCTTCTGG-1	0.385982	Column-based
10x.s1__TCCTCTTAGACTCTAC-1	0.35197	Column-based
10x.s1__TCCTCTTAGCCGATAG-1	0.29725	Column-based
10x.s1__TCCTCTTCACTGAGGA-1	0.292239	Column-based
10x.s1__TCCTCTTCAGACGGAT-1	0.504456	Column-based
10x.s1__TCCTCTTCATCATCTT-1	0.246101	Column-based
10x.s1__TCCTCTTCATGTACGT-1	0.177158	Column-based
10x.s1__TCCTGCAGTGGCGCTT-1	0.0550094	Column-based
10x.s1__TCCTGCAGTGTTAACC-1	0.310254	Column-based
10x.s1__TCCTGCAGTTTAAGGA-1	0.356244	Column-based
10x.s1__TCCTGCATCGGAGTAG-1	-1.92e-06	Column-based
10x.s1__TCCTTTCGTGGCCACT-1	0.114903	Column-based
10x.s1__TCCTTTCGTTATGGTC-1	0.182419	Column-based
10x.s1__TCGAACAGTGCGGCTT-1	0.0713501	Column-based
10x.s1__TCGAACATCGAAGCAG-1	0.22558	Column-based
10x.s1__TCGAAGTAGCTGTCCG-1	-1.45e-06	Column-based
10x.s1__TCGAAGTAGTGACCTT-1	0.171767	Column-based
10x.s1__TCGAAGTTCCCATTCG-1	0.22057	Column-based
10x.s1__TCGAAGTTCTACGGGC-1	0.0709105	Column-based
10x.s1__TCGACCTCATCCGAGC-1	0.152621	Column-based
10x.s1__TCGACCTGTACAGAGC-1	0.311603	Column-based
10x.s1__TCGACGGGTGCATCTA-1	0.180962	Column-based
10x.s1__TCGATTTAGTAACCGG-1	0.249116	Column-based
10x.s1__TCGATTTCATCAGCTA-1	0.0516562	Column-based
10x.s1__TCGATTTTCTAGTGAC-1	0.323821	Column-based
10x.s1__TCGCACTCAAGTATCC-1	0.165367	Column-based
10x.s1__TCGCACTGTTGACTGT-1	0.0474631	Column-based
10x.s1__TCGCACTTCTCGTGGG-1	0.26823	Column-based
10x.s1__TCGCTCAAGCTGTCCG-1	0.13956	Column-based
10x.s1__TCGCTCAAGGTCACTT-1	0.356078	Column-based
10x.s1__TCGCTCACAGAGATTA-1	0.0741715	Column-based
10x.s1__TCGCTCAGTAAGACCG-1	0.180638	Column-based
10x.s1__TCGGATAAGTAGGTTA-1	-3.87e-06	Column-based
10x.s1__TCGGGACAGTGGTTAA-1	1.86e-05	Column-based
10x.s1__TCGGGACCAGCCGTTG-1	0.280126	Column-based
10x.s1__TCGGGACCATGGGTTT-1	0.226896	Column-based
10x.s1__TCGGGACGTGCGCTCA-1	0.161363	Column-based
10x.s1__TCGGGACTCATTACGG-1	0.319902	Column-based
10x.s1__TCGGGACTCTACTATC-1	0.226132	Column-based
10x.s1__TCGGGACTCTCTAAGG-1	0.161405	Column-based
10x.s1__TCGGGCACATCCGCGA-1	0.292415	Column-based
10x.s1__TCGGGCAGTTATAGAG-1	0.215221	Column-based
10x.s1__TCGGGCAGTTGTGCAT-1	0.0754254	Column-based
10x.s1__TCGGGCATCCATGAGT-1	0.178399	Column-based
10x.s1__TCGGGTGCACCGTCGA-1	0.164467	Column-based
10x.s1__TCGGTCTCAGAATTCC-1	0.159056	Column-based
10x.s1__TCGGTCTCAGCCTACG-1	0.0732075	Column-based
10x.s1__TCGTAGAAGCTGAAAT-1	0.28624	Column-based
10x.s1__TCGTCCATCAGTCACA-1	0.164526	Column-based
10x.s1__TCGTCCATCGACCAAT-1	0.228783	Column-based
10x.s1__TCGTGGGAGAATTGCA-1	-1.76e-06	Column-based
10x.s1__TCGTGGGTCATTATCC-1	7.96e-06	Column-based
10x.s1__TCTAACTTCCATCGTC-1	0.147281	Column-based
10x.s1__TCTAACTTCTTGGAAC-1	0.308463	Column-based
10x.s1__TCTACATAGGGCCTCT-1	0.506849	Column-based
10x.s1__TCTACATTCCTGGGAC-1	0.454644	Column-based
10x.s1__TCTATACAGGTGAGAA-1	0.087912	Column-based
10x.s1__TCTATACCAGTCTACA-1	0.316479	Column-based
10x.s1__TCTCACGAGCTCCGAC-1	0.247867	Column-based
10x.s1__TCTCACGGTAATGATG-1	0.333739	Column-based
10x.s1__TCTCAGCCACGAGGTA-1	0.138402	Column-based
10x.s1__TCTCAGCTCCCAGGAC-1	0.424155	Column-based
10x.s1__TCTCCGATCGCTACAA-1	0.265334	Column-based
10x.s1__TCTCCGATCGTCGACG-1	0.147145	Column-based
10x.s1__TCTCTGGAGCCTTGAT-1	0.481937	Column-based
10x.s1__TCTCTGGGTGGCTACC-1	0.245321	Column-based
10x.s1__TCTCTGGTCATGCAGT-1	0.384666	Column-based
10x.s1__TCTCTGGTCGTAGCTA-1	-3.84e-06	Column-based
10x.s1__TCTGGCTAGCAACTCT-1	0.18284	Column-based
10x.s1__TCTGGCTAGCTGGCTC-1	0.160874	Column-based
10x.s1__TCTGGCTCACAACCGC-1	0.258605	Column-based
10x.s1__TCTGGCTGTCGTCTCT-1	0.274774	Column-based
10x.s1__TCTGTCGTCCGGACTG-1	0.316648	Column-based
10x.s1__TCTGTCGTCTGTCGCT-1	0.430819	Column-based
10x.s1__TCTTAGTAGGGTTAAT-1	0.162439	Column-based
10x.s1__TCTTAGTCACAGTCAT-1	0.306889	Column-based
10x.s1__TCTTGCGCAGCGGTTC-1	1.41e-05	Column-based
10x.s1__TCTTGCGCAGGCACAA-1	0.107623	Column-based
10x.s1__TCTTGCGTCGAACGCC-1	0.0761876	Column-based
10x.s1__TCTTTGACACGTCGGT-1	0.163572	Column-based
10x.s1__TCTTTGAGTTAAGACA-1	0.345424	Column-based
10x.s1__TGAACGTTCACTCCGT-1	0.470085	Column-based
10x.s1__TGAATCGGTATTCTCT-1	0.178184	Column-based
10x.s1__TGAATCGGTGTGTTTG-1	0.252546	Column-based
10x.s1__TGAATGCGTCATCACA-1	0.340767	Column-based
10x.s1__TGAATGCGTTGTGGCC-1	0.183281	Column-based
10x.s1__TGAATGCTCATCTACT-1	0.263123	Column-based
10x.s1__TGAATGCTCGTCCTTG-1	0.16693	Column-based
10x.s1__TGAATGCTCTTGCAAG-1	0.244504	Column-based
10x.s1__TGACAGTAGCCTCTCT-1	0.352539	Column-based
10x.s1__TGACAGTCAAATAAGC-1	-1.58e-05	Column-based
10x.s1__TGACAGTCATCCTGTC-1	0.278123	Column-based
10x.s1__TGACCCTGTCTGTGCG-1	0.243288	Column-based
10x.s1__TGACCCTTCAATCCAG-1	0.164002	Column-based
10x.s1__TGACGCGCAAACCATC-1	0.0868538	Column-based
10x.s1__TGACGCGCACGTATAC-1	-1.48e-05	Column-based
10x.s1__TGACGCGGTTACCCAA-1	0.356257	Column-based
10x.s1__TGACTCCAGGTTCATC-1	0.0711729	Column-based
10x.s1__TGAGACTAGCTTTGTG-1	0.230734	Column-based
10x.s1__TGAGACTAGTTTGGCT-1	0.0697184	Column-based
10x.s1__TGAGACTCATATCTCT-1	0.271945	Column-based
10x.s1__TGAGCATAGATTGGGC-1	-2.19e-06	Column-based
10x.s1__TGAGCATAGCTCTATG-1	3.84e-06	Column-based
10x.s1__TGAGCATGTCTACTGA-1	0.382777	Column-based
10x.s1__TGAGCGCCAAGTGGTG-1	0.160081	Column-based
10x.s1__TGAGCGCTCTTCTGTA-1	0.185847	Column-based
10x.s1__TGAGGAGCAAGTAGTA-1	0.165695	Column-based
10x.s1__TGAGGAGCAATCCTTT-1	0.396982	Column-based
10x.s1__TGAGGAGCACGGCACT-1	0.298036	Column-based
10x.s1__TGAGGAGCATATACCG-1	0.332677	Column-based
10x.s1__TGAGGTTCAGAGCTAG-1	-4.15e-06	Column-based
10x.s1__TGAGTCACACGGTGTC-1	0.229819	Column-based
10x.s1__TGATCAGAGTTCTACG-1	0.313993	Column-based
10x.s1__TGATCAGCACTCCGAG-1	0.0916223	Column-based
10x.s1__TGATCAGGTAGACACG-1	-3.99e-06	Column-based
10x.s1__TGATCAGGTGAGCGAT-1	0.32012	Column-based
10x.s1__TGATCTTTCAGCTGAT-1	0.225354	Column-based
10x.s1__TGATGCAAGCGATCGA-1	0.0712895	Column-based
10x.s1__TGATGCACACAACGTT-1	0.420564	Column-based
10x.s1__TGATGCATCATTGCCC-1	0.24657	Column-based
10x.s1__TGATGCATCTGCACCT-1	0.0932985	Column-based
10x.s1__TGATGGTCAGATAAAC-1	0.262287	Column-based
10x.s1__TGATGGTTCAGCAATC-1	0.0939568	Column-based
10x.s1__TGATGGTTCCATACTT-1	0.147277	Column-based
10x.s1__TGATGGTTCGATGGAG-1	0.0269655	Column-based
10x.s1__TGATTCTCAGACTCTA-1	0.155243	Column-based
10x.s1__TGATTCTTCCCATTTA-1	-6.64e-06	Column-based
10x.s1__TGATTCTTCCGACATA-1	0.225644	Column-based
10x.s1__TGATTTCAGGTGCCTC-1	0.231528	Column-based
10x.s1__TGATTTCCAGACAAGC-1	0.0706682	Column-based
10x.s1__TGATTTCGTGTTAACC-1	2.61e-07	Column-based
10x.s1__TGCAGATTCTGGGCCA-1	0.144495	Column-based
10x.s1__TGCAGGCCAAATTGCC-1	0.0898159	Column-based
10x.s1__TGCAGGCCACTATCCC-1	0.0512474	Column-based
10x.s1__TGCAGGCTCCATTCGC-1	0.343337	Column-based
10x.s1__TGCAGTAGTACAATAG-1	0.0550238	Column-based
10x.s1__TGCATCCAGCTAGATA-1	-8.38e-07	Column-based
10x.s1__TGCATCCGTGAGGCAT-1	0.0757259	Column-based
10x.s1__TGCATGACAGGATGAC-1	0.047193	Column-based
10x.s1__TGCATGACATAACCCA-1	0.181093	Column-based
10x.s1__TGCCGAGCACGGCCAT-1	0.228367	Column-based
10x.s1__TGCCGAGGTACAGAGC-1	0.0508113	Column-based
10x.s1__TGCCGAGGTAGGACTG-1	0.180398	Column-based
10x.s1__TGCGACGAGATAGTCA-1	0.093246	Column-based
10x.s1__TGCGATATCATGTCTT-1	0.0450356	Column-based
10x.s1__TGCGGCACACAATGCT-1	0.0544397	Column-based
10x.s1__TGCGGGTAGCTACAAA-1	0.0705248	Column-based
10x.s1__TGCGGGTAGGGACAGG-1	0.159761	Column-based
10x.s1__TGCGGGTCAACCGCTG-1	0.0508121	Column-based
10x.s1__TGCGGGTCACGCCACA-1	0.252216	Column-based
10x.s1__TGCGGGTCAGCCGTTG-1	0.311032	Column-based
10x.s1__TGCGGGTCAGTGACCC-1	0.3158	Column-based
10x.s1__TGCTCCAAGCTCCCTT-1	0.287924	Column-based
10x.s1__TGCTCCAAGTCGCGAA-1	-1.79e-05	Column-based
10x.s1__TGCTCCAGTGTCTTGA-1	0.229408	Column-based
10x.s1__TGCTCCATCGGATTAC-1	0.319127	Column-based
10x.s1__TGCTCCATCTTCGTGC-1	0.181037	Column-based
10x.s1__TGCTCGTCAAACGGCA-1	0.0701865	Column-based
10x.s1__TGCTCGTGTAAGGAGA-1	0.371425	Column-based
10x.s1__TGCTGAAGTCATAAAG-1	0.4013	Column-based
10x.s1__TGCTGAATCTAGGCAT-1	0.316386	Column-based
10x.s1__TGGAACTAGTGACCTT-1	0.261927	Column-based
10x.s1__TGGAACTTCATGCCCT-1	0.248554	Column-based
10x.s1__TGGAGAGCAAATAGCA-1	-5.77e-06	Column-based
10x.s1__TGGAGAGGTAGGCAGT-1	0.384605	Column-based
10x.s1__TGGAGAGTCGTGACTA-1	0.265157	Column-based
10x.s1__TGGAGGAAGGGTCAAC-1	0.27743	Column-based
10x.s1__TGGAGGATCATGTCTT-1	0.23342	Column-based
10x.s1__TGGAGGATCCATTGCC-1	0.244358	Column-based
10x.s1__TGGAGGATCTCTGCCA-1	0.340669	Column-based
10x.s1__TGGATCAAGCATTGTC-1	0.29417	Column-based
10x.s1__TGGATCAGTCCTACAA-1	0.250791	Column-based
[truncated: 1,225 more rows]

## Sheet: Homeostatic Astrocyte
	HM_AS_UCell	ident
10x.s1__AAACCCAAGCTCTATG-1	0.24893	Column-based
10x.s1__AAACCCAAGTTGCGAG-1	0.317994	Column-based
10x.s1__AAACCCAGTTAGGGTG-1	0.221587	Column-based
10x.s1__AAACCCAGTTTCACTT-1	0.349715	Column-based
10x.s1__AAACGAACAGCGTAGA-1	0.500337	Column-based
10x.s1__AAACGCTAGCCAAGGT-1	0.320332	Column-based
10x.s1__AAACGCTAGGTCCAGA-1	0.241848	Column-based
10x.s1__AAACGCTCACTCTCGT-1	0.235791	Column-based
10x.s1__AAACGCTTCTCGTGAA-1	0.234645	Column-based
10x.s1__AAAGAACAGGCAGGTT-1	0.320208	Column-based
10x.s1__AAAGAACCAATCGCAT-1	0.160013	Column-based
10x.s1__AAAGAACTCGTAACAC-1	0.220315	Column-based
10x.s1__AAAGGATAGCGTCTGC-1	0.223736	Column-based
10x.s1__AAAGGATCACTATCGA-1	0.248456	Column-based
10x.s1__AAAGGATGTAGGCAAC-1	0.287207	Column-based
10x.s1__AAAGGATTCTTGAGCA-1	0.287381	Column-based
10x.s1__AAAGGGCCAAATTGCC-1	0.30683	Column-based
10x.s1__AAAGGGCTCGGTATGT-1	0.31614	Column-based
10x.s1__AAAGGGCTCTCAGAAC-1	0.336267	Column-based
10x.s1__AAAGGTATCCCTCGTA-1	0.225055	Column-based
10x.s1__AAAGTCCAGTGAACAT-1	0.220789	Column-based
10x.s1__AAAGTGACACTCCGAG-1	0.189774	Column-based
10x.s1__AAAGTGAGTGACTATC-1	0.216998	Column-based
10x.s1__AAAGTGAGTTGATCGT-1	0.225429	Column-based
10x.s1__AAAGTGATCCAATCCC-1	0.222311	Column-based
10x.s1__AAAGTGATCCTGGGTG-1	0.192787	Column-based
10x.s1__AAAGTGATCGGCCAAC-1	0.312081	Column-based
10x.s1__AAAGTGATCTCCAAGA-1	0.172316	Column-based
10x.s1__AAATGGAGTAAGATAC-1	0.315463	Column-based
10x.s1__AAATGGATCTATTCGT-1	0.243119	Column-based
10x.s1__AACAAAGAGACGACGT-1	0.313088	Column-based
10x.s1__AACAAAGTCGTGTGGC-1	0.125257	Column-based
10x.s1__AACAACCAGTCCGCGT-1	0.425469	Column-based
10x.s1__AACAACCCACCTCTGT-1	0.274994	Column-based
10x.s1__AACAACCCAGCGCGTT-1	0.286838	Column-based
10x.s1__AACAACCGTGACGCCT-1	0.336441	Column-based
10x.s1__AACAACCGTGTGATGG-1	0.246409	Column-based
10x.s1__AACAACCTCTAGAGCT-1	0.344366	Column-based
10x.s1__AACAAGAGTAGGCTCC-1	0.420559	Column-based
10x.s1__AACAAGATCCGGCAGT-1	0.244084	Column-based
10x.s1__AACAAGATCCGTTGAA-1	0.249044	Column-based
10x.s1__AACACACGTTATGGTC-1	0.126038	Column-based
10x.s1__AACACACTCAATCAGC-1	0.352174	Column-based
10x.s1__AACACACTCACTCGAA-1	0.274576	Column-based
10x.s1__AACAGGGAGCGGGTAT-1	0.31257	Column-based
10x.s1__AACAGGGTCGAGAATA-1	0.309213	Column-based
10x.s1__AACCAACAGAAGCGAA-1	0.1987	Column-based
10x.s1__AACCAACAGAGCTGAC-1	0.250098	Column-based
10x.s1__AACCAACCAGCGCTTG-1	0.247412	Column-based
10x.s1__AACCAACGTTTGGGAG-1	0.31184	Column-based
10x.s1__AACCAACTCTCGGTCT-1	0.229878	Column-based
10x.s1__AACCACAGTCCATACA-1	0.163117	Column-based
10x.s1__AACCACATCCCGAACG-1	0.363057	Column-based
10x.s1__AACCACATCTGTCAGA-1	0.318256	Column-based
10x.s1__AACCATGAGTCCCGGT-1	0.315001	Column-based
10x.s1__AACCATGCAAATCCCA-1	0.225961	Column-based
10x.s1__AACCATGTCCTGTAAG-1	0.420465	Column-based
10x.s1__AACCATGTCGTGTCAA-1	0.223959	Column-based
10x.s1__AACCCAAAGTTCATGC-1	0.426428	Column-based
10x.s1__AACCCAAGTGACAACG-1	0.253795	Column-based
10x.s1__AACCCAAGTGTTCGTA-1	0.341496	Column-based
10x.s1__AACCTTTAGCCTAACT-1	0.306085	Column-based
10x.s1__AACCTTTAGGTAAGGA-1	0.229381	Column-based
10x.s1__AACGAAACATGGATCT-1	0.378681	Column-based
10x.s1__AACGAAAGTAGGACCA-1	0.140118	Column-based
10x.s1__AACGAAATCCTGGTCT-1	0.392513	Column-based
10x.s1__AACGTCAAGGATCACG-1	0.334837	Column-based
10x.s1__AACGTCAAGGTAGACC-1	0.18301	Column-based
10x.s1__AACGTCACAGAACCGA-1	0.315093	Column-based
10x.s1__AACGTCAGTTCAAAGA-1	0.126841	Column-based
10x.s1__AACGTCATCGGAACTT-1	0.238448	Column-based
10x.s1__AACTTCTGTCTACATG-1	0.417166	Column-based
10x.s1__AAGAACACAGATCACT-1	0.238465	Column-based
10x.s1__AAGAACATCAAGATAG-1	0.239032	Column-based
10x.s1__AAGAACATCTTCGTGC-1	0.240828	Column-based
10x.s1__AAGACAACATGTAACC-1	0.336964	Column-based
10x.s1__AAGACAAGTGGTAACG-1	0.229924	Column-based
10x.s1__AAGACAATCAGACCGC-1	0.427296	Column-based
10x.s1__AAGACTCGTATAGGGC-1	0.315991	Column-based
10x.s1__AAGACTCTCGTTCTGC-1	0.384489	Column-based
10x.s1__AAGACTCTCTAAGAAG-1	0.326098	Column-based
10x.s1__AAGACTCTCTCAACCC-1	0.192211	Column-based
10x.s1__AAGACTCTCTGATGGT-1	0.250293	Column-based
10x.s1__AAGATAGAGCTCATAC-1	0.310665	Column-based
10x.s1__AAGCATCCAAATCGGG-1	0.224946	Column-based
10x.s1__AAGCATCTCACTCACC-1	0.302923	Column-based
10x.s1__AAGCATCTCAGTGTCA-1	0.315373	Column-based
10x.s1__AAGCATCTCATCTCTA-1	0.122665	Column-based
10x.s1__AAGCATCTCCTACGAA-1	0.335301	Column-based
10x.s1__AAGCCATGTAGGAAAG-1	0.27205	Column-based
10x.s1__AAGCCATTCTAGTCAG-1	0.302181	Column-based
10x.s1__AAGCCATTCTTAGGAC-1	0.203537	Column-based
10x.s1__AAGCGAGAGGGAGGAC-1	0.312673	Column-based
10x.s1__AAGCGTTGTGTTCAGT-1	0.102222	Column-based
10x.s1__AAGGAATAGAGTGGCT-1	0.315156	Column-based
10x.s1__AAGGAATAGATACAGT-1	0.252616	Column-based
10x.s1__AAGGAATCATCGGAAG-1	0.390155	Column-based
10x.s1__AAGGAATTCTAGAGCT-1	0.301235	Column-based
10x.s1__AAGGAATTCTTGTGCC-1	0.125584	Column-based
10x.s1__AAGGTAAAGTACTCGT-1	0.359132	Column-based
10x.s1__AAGGTAAAGTCTAGCT-1	0.451387	Column-based
10x.s1__AAGGTAACAAGAGGCT-1	0.19101	Column-based
10x.s1__AAGGTAAGTGACGTCC-1	0.217282	Column-based
10x.s1__AAGGTAATCAACACCA-1	0.439268	Column-based
10x.s1__AAGGTAATCTCGACGG-1	0.40091	Column-based
10x.s1__AAGTACCAGTAGTGCG-1	0.317959	Column-based
10x.s1__AAGTACCAGTGATAAC-1	0.171912	Column-based
10x.s1__AAGTACCCACACCGAC-1	0.249207	Column-based
10x.s1__AAGTACCCAGAAGCGT-1	0.320752	Column-based
10x.s1__AAGTACCCATATTCGG-1	0.289126	Column-based
10x.s1__AAGTACCTCCAACTAG-1	0.142958	Column-based
10x.s1__AAGTACCTCGGAACTT-1	0.438751	Column-based
10x.s1__AAGTCGTAGCATCGAG-1	0.12462	Column-based
10x.s1__AAGTCGTAGCTGCGAA-1	0.303828	Column-based
10x.s1__AAGTCGTCACGCTGAC-1	0.223233	Column-based
10x.s1__AAGTCGTCATGAGTAA-1	0.144746	Column-based
10x.s1__AAGTCGTTCAACTACG-1	0.184537	Column-based
10x.s1__AAGTGAAAGTATCCTG-1	0.215485	Column-based
10x.s1__AAGTGAAGTCGCAACC-1	0.363236	Column-based
10x.s1__AAGTGAAGTTTGGGTT-1	0.239626	Column-based
10x.s1__AAGTGAATCATGGTAC-1	0.14036	Column-based
10x.s1__AAGTTCGAGACGCATG-1	0.355985	Column-based
10x.s1__AAGTTCGAGGTACATA-1	0.199251	Column-based
10x.s1__AAGTTCGTCGAGTCTA-1	0.249657	Column-based
10x.s1__AATAGAGCAAATACGA-1	0.34675	Column-based
10x.s1__AATAGAGCACTTTAGG-1	0.229662	Column-based
10x.s1__AATAGAGCATTGCCTC-1	0.336577	Column-based
10x.s1__AATAGAGGTGCTATTG-1	0.320688	Column-based
10x.s1__AATAGAGTCTGAGATC-1	0.314696	Column-based
10x.s1__AATCACGCAGGAATAT-1	0.238752	Column-based
10x.s1__AATCGACGTGGACTAG-1	0.384506	Column-based
10x.s1__AATCGACGTTAGGGAC-1	0.264412	Column-based
10x.s1__AATCGACTCACCACAA-1	0.298083	Column-based
10x.s1__AATCGTGCAAGGTTGG-1	0.157303	Column-based
10x.s1__AATCGTGGTACTGACT-1	0.0910144	Column-based
10x.s1__AATCGTGTCAGGACGA-1	0.0404057	Column-based
10x.s1__AATGAAGCAAGAGAGA-1	0.332665	Column-based
10x.s1__AATGACCTCTCATAGG-1	0.117762	Column-based
10x.s1__AATGCCAAGCCTTCTC-1	0.197579	Column-based
10x.s1__AATGCCACAAGCACCC-1	0.345124	Column-based
10x.s1__AATGCCAGTATTTCCT-1	0.277249	Column-based
10x.s1__AATGCCATCATTTACC-1	0.315866	Column-based
10x.s1__AATGCCATCCGGACTG-1	0.119954	Column-based
10x.s1__AATGGAACAGCACGAA-1	0.249416	Column-based
10x.s1__AATGGCTAGTGATAAC-1	0.223913	Column-based
10x.s1__AATTCCTGTCAGTCGC-1	0.163553	Column-based
10x.s1__AATTTCCCACCCAAGC-1	0.341745	Column-based
10x.s1__AATTTCCGTATGATCC-1	0.357162	Column-based
10x.s1__ACAAAGAAGAAAGTCT-1	0.257257	Column-based
10x.s1__ACAAAGATCCAGTGTA-1	0.145406	Column-based
10x.s1__ACAAAGATCGCGGACT-1	0.356666	Column-based
10x.s1__ACAAAGATCGTTCCCA-1	0.320484	Column-based
10x.s1__ACAACCACACATTACG-1	0.288095	Column-based
10x.s1__ACAACCACACTACGGC-1	0.163497	Column-based
10x.s1__ACAACCACAGGTGTTT-1	0.391037	Column-based
10x.s1__ACAACCACATGAAGCG-1	0.347821	Column-based
10x.s1__ACAACCACATGTGGTT-1	0.383833	Column-based
10x.s1__ACAACCATCCTTGAAG-1	0.35045	Column-based
10x.s1__ACAACCATCGAACCAT-1	0.29862	Column-based
10x.s1__ACAAGCTAGATGACAT-1	0.32268	Column-based
10x.s1__ACAAGCTCAACAGATA-1	0.413998	Column-based
10x.s1__ACAAGCTCAGTTCCAA-1	0.344406	Column-based
10x.s1__ACAAGCTGTACCGGAA-1	0.354752	Column-based
10x.s1__ACAAGCTGTTAGAAAC-1	0.126246	Column-based
10x.s1__ACAAGCTTCACACCGG-1	0.268631	Column-based
10x.s1__ACAAGCTTCATTTGCT-1	0.378348	Column-based
10x.s1__ACAAGCTTCTGCGGGT-1	0.248782	Column-based
10x.s1__ACACAGTAGCCAAGGT-1	0.22388	Column-based
10x.s1__ACACAGTCACGGTCTG-1	0.403543	Column-based
10x.s1__ACACAGTGTATATGGA-1	0.433384	Column-based
10x.s1__ACACAGTGTCTGCAAT-1	0.244373	Column-based
10x.s1__ACACAGTGTCTTGAGT-1	0.197967	Column-based
10x.s1__ACACCAACAGGACGAT-1	0.387108	Column-based
10x.s1__ACACCAAGTGGTAATA-1	0.297184	Column-based
10x.s1__ACACGCGAGGTTACAA-1	0.32855	Column-based
10x.s1__ACACGCGTCCAAGGGA-1	0.194915	Column-based
10x.s1__ACACTGAAGTTGGGAC-1	0.321027	Column-based
10x.s1__ACAGAAAGTAAGCTCT-1	0.217923	Column-based
10x.s1__ACAGAAAGTCTCTCCA-1	0.22263	Column-based
10x.s1__ACAGAAATCATGGAGG-1	0.118833	Column-based
10x.s1__ACAGAAATCCCTTCCC-1	0.243418	Column-based
10x.s1__ACAGAAATCCGGCAGT-1	0.125327	Column-based
10x.s1__ACAGAAATCTCGCAGG-1	0.176004	Column-based
10x.s1__ACAGCCGAGATGTTCC-1	0.36642	Column-based
10x.s1__ACAGGGACAAATGAGT-1	0.251247	Column-based
10x.s1__ACAGGGACATAGGTAA-1	0.214987	Column-based
10x.s1__ACAGGGAGTTTCCATT-1	0.303549	Column-based
10x.s1__ACAGGGATCTCCTACG-1	0.170631	Column-based
10x.s1__ACATCCCTCTATGTGG-1	0.181283	Column-based
10x.s1__ACATCGATCCAACTGA-1	0.270526	Column-based
10x.s1__ACATGCAAGAGCCGAT-1	0.26846	Column-based
10x.s1__ACATGCATCACATTGG-1	0.389538	Column-based
10x.s1__ACATGCATCCACTAGA-1	0.126544	Column-based
10x.s1__ACCAAACAGTATGCAA-1	0.352404	Column-based
10x.s1__ACCAAACCATGACTGT-1	0.35724	Column-based
10x.s1__ACCAAACGTAGGCTGA-1	0.185094	Column-based
10x.s1__ACCAAACGTTTCACAG-1	0.360587	Column-based
10x.s1__ACCAAACTCATGAGGG-1	0.372673	Column-based
10x.s1__ACCAACACACCGCTAG-1	0.250893	Column-based
10x.s1__ACCACAAAGATGCTAA-1	0.159793	Column-based
10x.s1__ACCACAAAGCGTGAGT-1	0.195397	Column-based
10x.s1__ACCACAAAGCTCGAAG-1	0.316128	Column-based
10x.s1__ACCACAAGTTGCTCAA-1	0.242053	Column-based
10x.s1__ACCATTTAGAAATTGC-1	0.248312	Column-based
10x.s1__ACCATTTGTAAGGTCG-1	0.293945	Column-based
10x.s1__ACCCAAACAGGGCTTC-1	0.397405	Column-based
10x.s1__ACCCAAAGTATTCCTT-1	0.24566	Column-based
10x.s1__ACCCAAATCTGAGTCA-1	0.219698	Column-based
10x.s1__ACCCTCAAGAACAGGA-1	0.221494	Column-based
10x.s1__ACCCTCAAGAGAGGTA-1	0.360998	Column-based
10x.s1__ACCCTCATCTTGAGCA-1	0.130821	Column-based
10x.s1__ACCCTTGAGCATCTTG-1	0.17302	Column-based
10x.s1__ACCCTTGAGTACTCGT-1	0.247918	Column-based
10x.s1__ACCCTTGGTTTGATCG-1	0.535249	Column-based
10x.s1__ACCCTTGTCATCACAG-1	0.318922	Column-based
10x.s1__ACCCTTGTCGGCTGGT-1	0.245375	Column-based
10x.s1__ACCGTTCAGGCTTAAA-1	0.27429	Column-based
10x.s1__ACCGTTCCAGCGTGCT-1	0.242473	Column-based
10x.s1__ACCTACCAGGCTTCCG-1	0.282123	Column-based
10x.s1__ACCTACCAGGTTGACG-1	0.320695	Column-based
10x.s1__ACCTACCCACCGTGGT-1	0.125837	Column-based
10x.s1__ACCTACCCATCGGAAG-1	0.247538	Column-based
10x.s1__ACCTACCTCCTGGGTG-1	0.31562	Column-based
10x.s1__ACCTGAAAGACGAGCT-1	0.181489	Column-based
10x.s1__ACCTGAAGTTGCTAGT-1	0.124546	Column-based
10x.s1__ACCTGAATCTATGTGG-1	0.139457	Column-based
10x.s1__ACGATCAAGAGGTTAT-1	0.156963	Column-based
10x.s1__ACGATCACATTCGGGC-1	0.249914	Column-based
10x.s1__ACGATGTCATATGGCT-1	0.294702	Column-based
10x.s1__ACGCACGCAAACAGGC-1	0.390304	Column-based
10x.s1__ACGCACGGTCAGGTAG-1	0.265539	Column-based
10x.s1__ACGCACGGTCCACTTC-1	0.373134	Column-based
10x.s1__ACGCACGGTGGCAACA-1	0.244405	Column-based
10x.s1__ACGCACGTCCGTGTAA-1	0.309662	Column-based
10x.s1__ACGGAAGCAGAGGCAT-1	0.220581	Column-based
10x.s1__ACGGAAGTCGACGACC-1	0.241454	Column-based
10x.s1__ACGGAAGTCTGGGATT-1	0.222555	Column-based
10x.s1__ACGGGTCAGAGCCATG-1	0.413125	Column-based
10x.s1__ACGGGTCAGATTGATG-1	0.339586	Column-based
10x.s1__ACGGGTCCAATAACGA-1	0.243741	Column-based
10x.s1__ACGGGTCGTCCAACGC-1	0.340618	Column-based
10x.s1__ACGGGTCTCGGATTAC-1	0.379552	Column-based
10x.s1__ACGGTCGAGGTATCTC-1	0.243513	Column-based
10x.s1__ACGGTCGGTGCTTATG-1	0.216304	Column-based
10x.s1__ACGGTCGTCTGCAGCG-1	0.0792779	Column-based
10x.s1__ACGGTTAAGATGCCGA-1	0.363062	Column-based
10x.s1__ACGGTTATCTTGGCTC-1	0.225635	Column-based
10x.s1__ACGTAACAGGTCACAG-1	0.234625	Column-based
10x.s1__ACGTAACCATGGGAAC-1	0.403132	Column-based
10x.s1__ACGTAACCATTGACAC-1	0.315199	Column-based
10x.s1__ACGTAACGTCCTCCAT-1	0.193531	Column-based
10x.s1__ACGTACAAGTCTTGGT-1	0.314334	Column-based
10x.s1__ACGTACAGTACGAGTG-1	0.220655	Column-based
10x.s1__ACGTAGTAGCTCCGAC-1	0.317127	Column-based
10x.s1__ACGTAGTGTCGCGTTG-1	0.220805	Column-based
10x.s1__ACGTCCTCAGTCAACT-1	0.318948	Column-based
10x.s1__ACGTCCTGTTAACAGA-1	0.353326	Column-based
10x.s1__ACGTCCTTCCGTTTCG-1	0.378584	Column-based
10x.s1__ACGTTCCAGTGACCTT-1	0.415948	Column-based
10x.s1__ACGTTCCGTCGTAATC-1	0.247788	Column-based
10x.s1__ACTACGACAACTGAAA-1	0.126842	Column-based
10x.s1__ACTACGATCCGGCTTT-1	0.203968	Column-based
10x.s1__ACTATGGCAGCGGTTC-1	0.247754	Column-based
10x.s1__ACTATGGCAGTGTGGA-1	0.426148	Column-based
10x.s1__ACTATGGTCAAATGAG-1	0.224666	Column-based
10x.s1__ACTATGGTCGATGCAT-1	0.124636	Column-based
10x.s1__ACTATTCCACTGGCGT-1	0.271216	Column-based
10x.s1__ACTATTCTCATTGTTC-1	0.334998	Column-based
10x.s1__ACTATTCTCCCTAGGG-1	0.248973	Column-based
10x.s1__ACTCCCACAATCTGCA-1	0.415542	Column-based
10x.s1__ACTCCCACAGACAAGC-1	0.294672	Column-based
10x.s1__ACTCCCACATAATCGC-1	0.198667	Column-based
10x.s1__ACTCCCACATACTGAC-1	0.231377	Column-based
10x.s1__ACTCTCGGTCAACCTA-1	0.199713	Column-based
10x.s1__ACTCTCGGTGCGTGCT-1	0.213038	Column-based
10x.s1__ACTCTCGTCGTGGGTC-1	0.124263	Column-based
10x.s1__ACTGATGAGTGAATAC-1	0.147463	Column-based
10x.s1__ACTGATGGTAGTTCCA-1	0.409363	Column-based
10x.s1__ACTGATGGTGCCAAGA-1	0.12668	Column-based
10x.s1__ACTGATGTCAATCGGT-1	0.20022	Column-based
10x.s1__ACTGCAAAGGAGACCT-1	0.362675	Column-based
10x.s1__ACTGTCCGTATGTGTC-1	0.421233	Column-based
10x.s1__ACTGTCCTCAAGGTGG-1	0.404619	Column-based
10x.s1__ACTGTCCTCATGAGTC-1	0.31534	Column-based
10x.s1__ACTGTGAAGCCATATC-1	0.24325	Column-based
10x.s1__ACTGTGACAGCCGGTT-1	0.316045	Column-based
10x.s1__ACTGTGAGTCCAACGC-1	0.216358	Column-based
10x.s1__ACTGTGAGTCGAGTTT-1	0.118575	Column-based
10x.s1__ACTGTGAGTGTGGACA-1	0.228146	Column-based
10x.s1__ACTGTGATCACTTTGT-1	0.175253	Column-based
10x.s1__ACTGTGATCGACCTAA-1	0.316035	Column-based
10x.s1__ACTGTGATCTGCATAG-1	0.123838	Column-based
10x.s1__ACTTAGGAGAGCCTGA-1	0.175992	Column-based
10x.s1__ACTTAGGCAAATTGGA-1	0.325105	Column-based
10x.s1__ACTTAGGTCATCGGGC-1	0.383957	Column-based
10x.s1__ACTTATCAGTTGTAGA-1	0.281412	Column-based
10x.s1__ACTTATCGTTAGAAGT-1	0.173832	Column-based
10x.s1__ACTTATCTCCCTTGTG-1	0.423134	Column-based
10x.s1__ACTTATCTCCGATAAC-1	0.488584	Column-based
10x.s1__ACTTCCGCAGTGTACT-1	0.299317	Column-based
10x.s1__ACTTCGCAGAGATTCA-1	0.186417	Column-based
10x.s1__ACTTTCAAGACGAGCT-1	0.214258	Column-based
10x.s1__ACTTTCAAGATCGGTG-1	0.21975	Column-based
10x.s1__ACTTTCAAGTGAGTTA-1	0.219966	Column-based
10x.s1__ACTTTCACACAACGAG-1	0.41079	Column-based
10x.s1__ACTTTCACATCCGATA-1	0.301791	Column-based
10x.s1__ACTTTCAGTATATGGA-1	0.246796	Column-based
10x.s1__ACTTTGTCAAATACAG-1	0.12301	Column-based
10x.s1__ACTTTGTGTACGATGG-1	0.241779	Column-based
10x.s1__ACTTTGTTCGCAATTG-1	0.212916	Column-based
10x.s1__AGAAATGAGAGCAACC-1	0.245416	Column-based
10x.s1__AGAAATGCAGTGACCC-1	0.367242	Column-based
10x.s1__AGAAATGGTTCACCGG-1	0.242698	Column-based
10x.s1__AGAAATGTCATACAGC-1	0.212619	Column-based
10x.s1__AGAACAACAGTCCGTG-1	0.240464	Column-based
10x.s1__AGAACAAGTGCGCTCA-1	0.381913	Column-based
10x.s1__AGAACAATCATGAAAG-1	0.187075	Column-based
10x.s1__AGAACCTAGGAGCTGT-1	0.119293	Column-based
10x.s1__AGAACCTGTTTCACAG-1	0.200321	Column-based
10x.s1__AGAAGCGCACCATAAC-1	0.24626	Column-based
10x.s1__AGAAGCGTCCTACCAC-1	0.381828	Column-based
10x.s1__AGAAGTAAGTGAATAC-1	0.223377	Column-based
10x.s1__AGAAGTACAACAAAGT-1	0.225251	Column-based
10x.s1__AGAAGTACAAGTGACG-1	0.125917	Column-based
10x.s1__AGAAGTACACACCTAA-1	0.223435	Column-based
10x.s1__AGAAGTACATCTCCCA-1	0.216742	Column-based
10x.s1__AGAAGTACATGTCTAG-1	0.126053	Column-based
10x.s1__AGAAGTAGTAGAGACC-1	0.395667	Column-based
10x.s1__AGAAGTAGTTCCAGGC-1	0.189867	Column-based
10x.s1__AGACAAAAGGTAAGGA-1	0.216624	Column-based
10x.s1__AGACACTAGTTGAAGT-1	0.344757	Column-based
10x.s1__AGACACTCAGAGTAAT-1	0.301454	Column-based
10x.s1__AGACAGGAGACAGTCG-1	0.415659	Column-based
10x.s1__AGACAGGAGAGAGCCT-1	0.226085	Column-based
10x.s1__AGACAGGCAAACTAAG-1	0.345927	Column-based
10x.s1__AGACAGGCAGATACTC-1	0.224708	Column-based
10x.s1__AGACAGGGTTCCAGGC-1	0.246861	Column-based
10x.s1__AGACAGGTCTAGATCG-1	0.310904	Column-based
10x.s1__AGACCCGGTTGTCTAG-1	0.342242	Column-based
10x.s1__AGACCCGTCAGTCACA-1	0.124078	Column-based
10x.s1__AGACTCAAGGACTAAT-1	0.244	Column-based
10x.s1__AGACTCACAACCGGAA-1	0.324673	Column-based
10x.s1__AGACTCACAATGTCTG-1	0.125829	Column-based
10x.s1__AGACTCACACCAATTG-1	0.125822	Column-based
10x.s1__AGACTCATCAACTACG-1	0.221589	Column-based
10x.s1__AGAGAATCAACAAGTA-1	0.351544	Column-based
10x.s1__AGAGAATCACAACATC-1	0.223178	Column-based
10x.s1__AGAGAATGTGGATGAC-1	0.36765	Column-based
10x.s1__AGAGAATGTTGGGCCT-1	0.533626	Column-based
10x.s1__AGAGAGCCAACACTAC-1	0.243722	Column-based
10x.s1__AGAGAGCCACCAGCTG-1	0.316341	Column-based
10x.s1__AGAGCAGGTCAGGAGT-1	0.222033	Column-based
10x.s1__AGAGCAGGTGAACTAA-1	0.425799	Column-based
10x.s1__AGAGCAGTCGAACACT-1	0.246533	Column-based
10x.s1__AGAGCCCAGCAACTCT-1	0.30312	Column-based
10x.s1__AGAGCCCGTCACTTAG-1	0.35072	Column-based
10x.s1__AGAGCCCGTTCCGGTG-1	0.315247	Column-based
10x.s1__AGAGCCCTCACGGTCG-1	0.317592	Column-based
10x.s1__AGATAGAAGGTAGTCG-1	0.21833	Column-based
10x.s1__AGATAGAAGTCCCAAT-1	0.244651	Column-based
10x.s1__AGATAGAGTAGTCGGA-1	0.247867	Column-based
10x.s1__AGATAGAGTATGATCC-1	0.243406	Column-based
10x.s1__AGATAGAGTCGACTGC-1	0.183412	Column-based
10x.s1__AGATAGATCAAGAGTA-1	0.243205	Column-based
10x.s1__AGATAGATCAGCGCGT-1	0.247165	Column-based
10x.s1__AGATCCAAGATGCAGC-1	0.117123	Column-based
10x.s1__AGATCCAAGCTACAAA-1	0.124144	Column-based
10x.s1__AGATCGTAGGATACCG-1	0.325944	Column-based
10x.s1__AGATCGTAGTCAACAA-1	0.240454	Column-based
10x.s1__AGATCGTCAGGAAGTC-1	0.15117	Column-based
10x.s1__AGATCGTGTACCGTGC-1	0.250558	Column-based
10x.s1__AGATCGTGTACGGCAA-1	0.199751	Column-based
10x.s1__AGATGAAAGTAAATGC-1	0.383346	Column-based
10x.s1__AGATGAAAGTCCGTCG-1	0.118692	Column-based
10x.s1__AGATGAAGTATGTCCA-1	0.142098	Column-based
10x.s1__AGATGAATCAAGCGTT-1	0.32416	Column-based
10x.s1__AGATGAATCCTCTCTT-1	0.318164	Column-based
10x.s1__AGATGCTCAAGTACCT-1	0.350072	Column-based
10x.s1__AGATGCTCAATCCTTT-1	0.343793	Column-based
10x.s1__AGCATCAAGACTCCGC-1	0.355976	Column-based
10x.s1__AGCATCAAGCGATCGA-1	0.191024	Column-based
10x.s1__AGCATCACATTCTCCG-1	0.186906	Column-based
10x.s1__AGCATCAGTAACATCC-1	0.31038	Column-based
10x.s1__AGCCAATAGTACGAGC-1	0.315222	Column-based
10x.s1__AGCCACGAGTGAGTTA-1	0.306123	Column-based
10x.s1__AGCCACGCACGACAGA-1	0.365623	Column-based
10x.s1__AGCCACGCAGCCGGTT-1	0.220622	Column-based
10x.s1__AGCCACGTCGCGCCAA-1	0.524423	Column-based
10x.s1__AGCCACGTCGGCACTG-1	0.265722	Column-based
10x.s1__AGCCAGCCATGACAGG-1	0.242882	Column-based
10x.s1__AGCCAGCTCAACACGT-1	0.313087	Column-based
10x.s1__AGCGATTAGGGCGAAG-1	0.192039	Column-based
10x.s1__AGCGATTAGGTCATCT-1	0.244047	Column-based
10x.s1__AGCGATTCAGAGTGAC-1	0.11787	Column-based
10x.s1__AGCGCCAAGCCTGAGA-1	0.423164	Column-based
10x.s1__AGCGCTGAGCTGCCTG-1	0.394678	Column-based
10x.s1__AGCGCTGCATATTCGG-1	0.393338	Column-based
10x.s1__AGCGTATCACCTGCAG-1	0.342919	Column-based
10x.s1__AGCGTATCAGGTCCCA-1	0.352164	Column-based
10x.s1__AGCGTATGTTCTGACA-1	0.272676	Column-based
10x.s1__AGCTACACATCCCGTT-1	0.334763	Column-based
10x.s1__AGCTACAGTCTTTCAT-1	0.26945	Column-based
10x.s1__AGCTACATCTCTGGTC-1	0.248542	Column-based
10x.s1__AGCTCAACAAACAGGC-1	0.313459	Column-based
10x.s1__AGCTCAACAAGATGTA-1	0.125536	Column-based
10x.s1__AGCTCAACATTACTCT-1	0.29949	Column-based
10x.s1__AGCTTCCAGTGCAGGT-1	0.300375	Column-based
10x.s1__AGGAAATCACGCGCAT-1	0.421048	Column-based
10x.s1__AGGAAATCATTGTACG-1	0.188598	Column-based
10x.s1__AGGAAATGTGCGTGCT-1	0.126523	Column-based
10x.s1__AGGAAATGTTAAGACA-1	0.428576	Column-based
10x.s1__AGGAATAAGGTCTTTG-1	0.458539	Column-based
10x.s1__AGGAATAAGGTGCCAA-1	0.241525	Column-based
10x.s1__AGGAATACATATCTCT-1	0.310367	Column-based
10x.s1__AGGAATACATCAACCA-1	0.337742	Column-based
10x.s1__AGGAATATCTATTTCG-1	0.149409	Column-based
10x.s1__AGGACGAGTGGGATTG-1	0.310228	Column-based
10x.s1__AGGACGAGTTGCTCGG-1	0.12621	Column-based
10x.s1__AGGACTTTCTCGCCTA-1	0.315119	Column-based
10x.s1__AGGAGGTCACCTTCCA-1	0.285474	Column-based
10x.s1__AGGATAACATTGCCTC-1	0.273716	Column-based
10x.s1__AGGATAATCCATCTCG-1	0.314402	Column-based
10x.s1__AGGATCTCACCAATTG-1	0.308751	Column-based
10x.s1__AGGATCTCACGCGCAT-1	0.365452	Column-based
10x.s1__AGGCATTCATTGCTTT-1	0.318051	Column-based
10x.s1__AGGCATTTCTAGACCA-1	0.125126	Column-based
10x.s1__AGGCCACTCGTGGCTG-1	0.330453	Column-based
10x.s1__AGGCTGCAGCAGCACA-1	0.265838	Column-based
10x.s1__AGGGAGTAGTAAACTG-1	0.363043	Column-based
10x.s1__AGGGCCTGTGCTCCGA-1	0.12579	Column-based
10x.s1__AGGGCCTTCTCCGAGG-1	0.240312	Column-based
10x.s1__AGGGCTCCACAAATGA-1	0.247786	Column-based
10x.s1__AGGGCTCCATCGATGT-1	0.31112	Column-based
10x.s1__AGGGCTCGTCGTGATT-1	0.132693	Column-based
10x.s1__AGGGTCCTCACGGTCG-1	0.176708	Column-based
10x.s1__AGGGTGAAGACGCCAA-1	0.199634	Column-based
10x.s1__AGGGTGAAGGAATTAC-1	0.374771	Column-based
10x.s1__AGGGTGACATCCCGTT-1	0.438539	Column-based
10x.s1__AGGGTTTGTAGTCACT-1	0.39828	Column-based
10x.s1__AGGGTTTGTCAACACT-1	0.242723	Column-based
10x.s1__AGGGTTTTCCTCGATC-1	0.333139	Column-based
10x.s1__AGGTAGGGTTCATCTT-1	0.35517	Column-based
10x.s1__AGGTAGGTCAGTCAGT-1	0.240681	Column-based
10x.s1__AGGTCATAGAATAGTC-1	0.554866	Column-based
10x.s1__AGGTCATAGCTATCCA-1	0.12526	Column-based
10x.s1__AGGTCATTCACTTGTT-1	0.194077	Column-based
10x.s1__AGGTCTATCAACGCTA-1	0.246712	Column-based
10x.s1__AGGTGTTAGGTATTGA-1	0.318122	Column-based
10x.s1__AGGTGTTTCGCCAACG-1	0.244914	Column-based
10x.s1__AGGTTACCATACCACA-1	0.219339	Column-based
10x.s1__AGGTTACGTCTAGGTT-1	0.224529	Column-based
10x.s1__AGGTTGTAGCACACAG-1	0.180664	Column-based
10x.s1__AGGTTGTCACTAGTAC-1	0.195543	Column-based
10x.s1__AGGTTGTTCACCTCAC-1	0.348288	Column-based
10x.s1__AGTAACCGTCACTCGG-1	0.244834	Column-based
10x.s1__AGTAACCGTCAGCTTA-1	0.245622	Column-based
10x.s1__AGTACCACACGAGGAT-1	0.124641	Column-based
10x.s1__AGTACCATCCAGCTCT-1	0.21834	Column-based
10x.s1__AGTACTGCATCGATGT-1	0.122946	Column-based
10x.s1__AGTACTGCATCTGCGG-1	0.148742	Column-based
10x.s1__AGTACTGTCGCCTAGG-1	0.1608	Column-based
10x.s1__AGTAGCTCAAGAGTTA-1	0.247438	Column-based
10x.s1__AGTAGCTGTCGCAACC-1	0.248503	Column-based
10x.s1__AGTAGCTGTCGTATTG-1	0.270198	Column-based
10x.s1__AGTAGCTTCCCTCTAG-1	0.241532	Column-based
10x.s1__AGTAGCTTCGGTCTAA-1	0.33725	Column-based
10x.s1__AGTAGCTTCTGCACCT-1	0.139846	Column-based
10x.s1__AGTAGTCAGGAATCGC-1	0.195466	Column-based
10x.s1__AGTAGTCCACTACGGC-1	0.303979	Column-based
10x.s1__AGTCAACGTTAAACCC-1	0.221243	Column-based
10x.s1__AGTCAACTCAATCCAG-1	0.258417	Column-based
10x.s1__AGTCAACTCTCTGGTC-1	0.293985	Column-based
10x.s1__AGTCACAGTTGCATAC-1	0.241507	Column-based
10x.s1__AGTCATGGTTCGAAGG-1	0.126184	Column-based
10x.s1__AGTCATGTCCTGTACC-1	0.285251	Column-based
10x.s1__AGTCTCCCAGCGATTT-1	0.243704	Column-based
10x.s1__AGTCTCCCATCTCATT-1	0.245703	Column-based
10x.s1__AGTGACTAGTGCCGAA-1	0.320622	Column-based
10x.s1__AGTGATCGTCCACACG-1	0.242503	Column-based
10x.s1__AGTGATCGTTCGTGCG-1	0.224962	Column-based
10x.s1__AGTGATCGTTGAGGAC-1	0.108456	Column-based
10x.s1__AGTGCCGCAAAGCACG-1	0.296147	Column-based
10x.s1__AGTGCCGTCGCTGTTC-1	0.233819	Column-based
10x.s1__AGTGCCGTCGTCCTCA-1	0.309777	Column-based
10x.s1__AGTGCCGTCGTGCACG-1	0.335008	Column-based
10x.s1__AGTGTTGAGGCCGCTT-1	0.248123	Column-based
10x.s1__AGTGTTGAGTTCACTG-1	0.118086	Column-based
10x.s1__AGTGTTGTCATTGTGG-1	0.178109	Column-based
10x.s1__AGTGTTGTCGTTACCC-1	0.31987	Column-based
10x.s1__AGTTAGCAGCGACAGT-1	0.250131	Column-based
10x.s1__AGTTAGCCATGCGTGC-1	0.248623	Column-based
10x.s1__AGTTAGCTCATCTATC-1	0.314082	Column-based
10x.s1__AGTTCCCCACATTCTT-1	0.313291	Column-based
10x.s1__AGTTCCCTCTGGACTA-1	0.346887	Column-based
10x.s1__AGTTCGAGTACAAAGT-1	0.219577	Column-based
10x.s1__AGTTCGATCGGTGTTA-1	0.245882	Column-based
10x.s1__ATACCGAAGATTGATG-1	0.306342	Column-based
10x.s1__ATACCGACACTCGATA-1	0.352071	Column-based
10x.s1__ATACCGACAGACACCC-1	0.134251	Column-based
10x.s1__ATACCGACAGCAGTAG-1	0.243458	Column-based
10x.s1__ATACCGATCGGAGTAG-1	0.218844	Column-based
10x.s1__ATACCGATCGGCATCG-1	0.317426	Column-based
10x.s1__ATACCTTAGAGGACTC-1	0.199	Column-based
10x.s1__ATACCTTCACGTGAGA-1	0.370751	Column-based
10x.s1__ATACCTTCATCTCGTC-1	0.381618	Column-based
10x.s1__ATACCTTGTGTTTGCA-1	0.355915	Column-based
10x.s1__ATACCTTTCCGTCCTA-1	0.209281	Column-based
10x.s1__ATACTTCAGCACCGTC-1	0.455074	Column-based
10x.s1__ATACTTCAGGATGAGA-1	0.310738	Column-based
10x.s1__ATACTTCCAACTGCCG-1	0.225467	Column-based
10x.s1__ATACTTCTCCGATTAG-1	0.149011	Column-based
10x.s1__ATAGACCAGATGTTCC-1	0.271746	Column-based
10x.s1__ATAGACCCAACACGAG-1	0.172822	Column-based
10x.s1__ATAGAGATCTCACTCG-1	0.272916	Column-based
10x.s1__ATAGGCTGTATCGCAT-1	0.338731	Column-based
10x.s1__ATATCCTCACAGTCAT-1	0.222479	Column-based
10x.s1__ATCACAGAGATAGTCA-1	0.292024	Column-based
10x.s1__ATCACAGCAAATGAAC-1	0.274705	Column-based
10x.s1__ATCACAGCAAGCACAG-1	0.24264	Column-based
10x.s1__ATCACAGTCTAGGCCG-1	0.235333	Column-based
10x.s1__ATCACGAAGGTAAAGG-1	0.144724	Column-based
10x.s1__ATCACGAGTCACTCTC-1	0.245538	Column-based
10x.s1__ATCACGAGTTGTGTAC-1	0.284173	Column-based
10x.s1__ATCACGATCCAGTACA-1	0.226419	Column-based
10x.s1__ATCACTTAGCAACTTC-1	0.253157	Column-based
10x.s1__ATCACTTCAACCCTCT-1	0.298884	Column-based
10x.s1__ATCACTTGTAGATCCT-1	0.316238	Column-based
10x.s1__ATCACTTTCGCCTATC-1	0.289202	Column-based
10x.s1__ATCAGGTAGAGCAGTC-1	0.19742	Column-based
10x.s1__ATCAGGTAGTTGGACG-1	0.248189	Column-based
10x.s1__ATCAGGTTCCAGCAAT-1	0.19069	Column-based
10x.s1__ATCAGGTTCTGGTCAA-1	0.234905	Column-based
10x.s1__ATCATTCAGGCACTAG-1	0.34658	Column-based
10x.s1__ATCATTCGTCAGCGTC-1	0.455512	Column-based
10x.s1__ATCCACCCACGGAAGT-1	0.364789	Column-based
10x.s1__ATCCATTAGAGTGACC-1	0.347502	Column-based
10x.s1__ATCCATTTCATCACCC-1	0.326541	Column-based
10x.s1__ATCCATTTCGATACTG-1	0.432535	Column-based
10x.s1__ATCCCTGAGGATGAGA-1	0.222055	Column-based
10x.s1__ATCCCTGCAACTGCTA-1	0.243989	Column-based
10x.s1__ATCCCTGCACACGGAA-1	0.173289	Column-based
10x.s1__ATCCGTCAGCGGCTCT-1	0.310997	Column-based
10x.s1__ATCCGTCCAAACTCGT-1	0.223922	Column-based
10x.s1__ATCCGTCCAGCTCTGG-1	0.301099	Column-based
10x.s1__ATCCGTCGTCGTACTA-1	0.39063	Column-based
10x.s1__ATCCTATAGAGCCCAA-1	0.318472	Column-based
10x.s1__ATCCTATGTACTGTTG-1	0.0599243	Column-based
10x.s1__ATCGATGAGCGTGCCT-1	0.14541	Column-based
10x.s1__ATCGATGCAACTTCTT-1	0.348126	Column-based
10x.s1__ATCGATGGTTGCGAAG-1	0.216639	Column-based
10x.s1__ATCGATGTCCGCTGTT-1	0.311818	Column-based
10x.s1__ATCGCCTAGAACTGAT-1	0.305462	Column-based
10x.s1__ATCGCCTAGATTAGTG-1	0.309332	Column-based
10x.s1__ATCGCCTCACTCACTC-1	0.408425	Column-based
10x.s1__ATCGCCTTCGGCTTGG-1	0.170008	Column-based
10x.s1__ATCGGATCAGATAAAC-1	0.331128	Column-based
10x.s1__ATCGGATTCTAACACG-1	0.238473	Column-based
10x.s1__ATCGGCGCAGCTTCGG-1	0.240943	Column-based
10x.s1__ATCGGCGGTCTGTAGT-1	0.311384	Column-based
10x.s1__ATCGGCGTCGACCTAA-1	0.381818	Column-based
10x.s1__ATCGTAGGTGAGATCG-1	0.343256	Column-based
10x.s1__ATCGTCCGTAGCTTGT-1	0.359084	Column-based
10x.s1__ATCGTCCGTTCAAGGG-1	0.318593	Column-based
10x.s1__ATCGTGACACTAGGTT-1	0.151251	Column-based
10x.s1__ATCTCTAAGCGGATCA-1	0.262609	Column-based
10x.s1__ATCTCTAAGGCCCGTT-1	0.141188	Column-based
10x.s1__ATCTCTATCTGCTCTG-1	0.126672	Column-based
10x.s1__ATCTTCACACTATCCC-1	0.245291	Column-based
10x.s1__ATCTTCATCTCGGGAC-1	0.350078	Column-based
10x.s1__ATGAAAGAGATCGGTG-1	0.247164	Column-based
10x.s1__ATGAAAGAGTGAACAT-1	0.340368	Column-based
10x.s1__ATGAAAGTCTGTGTGA-1	0.0847068	Column-based
10x.s1__ATGACCAAGCCTGTCG-1	0.318949	Column-based
10x.s1__ATGACCAAGCTGCCTG-1	0.301314	Column-based
10x.s1__ATGACCAAGTCACGCC-1	0.280748	Column-based
10x.s1__ATGACCATCCCTCAAC-1	0.294302	Column-based
10x.s1__ATGAGGGAGCTAAACA-1	0.254935	Column-based
10x.s1__ATGAGGGCAGCAGACA-1	0.123958	Column-based
10x.s1__ATGAGGGCAGCTACTA-1	0.308666	Column-based
10x.s1__ATGAGGGCATGACTCA-1	0.341968	Column-based
10x.s1__ATGAGGGGTTCACGAT-1	0.262709	Column-based
10x.s1__ATGAGGGTCCGTGGTG-1	0.152829	Column-based
10x.s1__ATGAGGGTCCTCTAGC-1	0.142733	Column-based
10x.s1__ATGAGTCAGTCCTACA-1	0.301571	Column-based
10x.s1__ATGAGTCAGTTGGCTT-1	0.122796	Column-based
10x.s1__ATGAGTCGTATGCTAC-1	0.48211	Column-based
10x.s1__ATGATCGCAAGCAATA-1	0.236927	Column-based
10x.s1__ATGATCGCACGCACCA-1	0.26282	Column-based
10x.s1__ATGATCGCAGTTTCGA-1	0.222998	Column-based
10x.s1__ATGATCGTCATTCGGA-1	0.340417	Column-based
10x.s1__ATGATCGTCTCAGTCC-1	0.248542	Column-based
10x.s1__ATGCATGAGACCAGCA-1	0.279377	Column-based
10x.s1__ATGCATGCAGAGTTGG-1	0.301839	Column-based
10x.s1__ATGCCTCAGACTTAAG-1	0.222749	Column-based
10x.s1__ATGCCTCAGAGCGACT-1	0.392539	Column-based
10x.s1__ATGCGATAGAAGAGCA-1	0.27196	Column-based
10x.s1__ATGCGATCAACAGCTT-1	0.127079	Column-based
10x.s1__ATGCGATCACCCAACG-1	0.316474	Column-based
10x.s1__ATGCGATCAGTGACCC-1	0.356145	Column-based
10x.s1__ATGCGATGTGTTATCG-1	0.344969	Column-based
10x.s1__ATGCGATGTTCGGCCA-1	0.157331	Column-based
10x.s1__ATGGAGGAGAAGGGAT-1	0.353129	Column-based
10x.s1__ATGGAGGGTATTCCTT-1	0.200593	Column-based
10x.s1__ATGGGAGCAAATACAG-1	0.18305	Column-based
10x.s1__ATGGGAGCACAGTCCG-1	0.247035	Column-based
10x.s1__ATGGGTTCACTAGTAC-1	0.433266	Column-based
10x.s1__ATGGTTGAGCACCAGA-1	0.243817	Column-based
10x.s1__ATGGTTGAGGTCGACA-1	0.147009	Column-based
10x.s1__ATGGTTGGTATCTCGA-1	0.246078	Column-based
10x.s1__ATGGTTGGTGAGATAT-1	0.299314	Column-based
10x.s1__ATGTCCCAGGTAATCA-1	0.315481	Column-based
10x.s1__ATGTCCCCAATAAGGT-1	0.227377	Column-based
10x.s1__ATGTCCCCACGTCATA-1	0.340897	Column-based
10x.s1__ATGTCCCGTCCCAAAT-1	0.302044	Column-based
10x.s1__ATGTCCCGTCGAGCTC-1	0.319928	Column-based
10x.s1__ATGTCTTAGTAGTCAA-1	0.297842	Column-based
10x.s1__ATTACCTGTCGACTTA-1	0.17716	Column-based
10x.s1__ATTACTCAGGTTCTTG-1	0.198218	Column-based
10x.s1__ATTACTCCATCATTGG-1	0.242004	Column-based
10x.s1__ATTATCCCACCATATG-1	0.31296	Column-based
10x.s1__ATTATCCCATAATGAG-1	0.241843	Column-based
10x.s1__ATTATCCTCCAACCAA-1	0.360466	Column-based
10x.s1__ATTCACTCAGCAGTAG-1	0.33691	Column-based
10x.s1__ATTCACTTCACTTGTT-1	0.314504	Column-based
10x.s1__ATTCACTTCTCGCTCA-1	0.149324	Column-based
10x.s1__ATTCAGGCATGACGTT-1	0.12659	Column-based
10x.s1__ATTCAGGGTAGATCCT-1	0.311954	Column-based
10x.s1__ATTCATCAGTAGCAAT-1	0.438463	Column-based
10x.s1__ATTCATCGTCCGGCAT-1	0.364504	Column-based
10x.s1__ATTCCATTCTGTTGGA-1	0.236372	Column-based
10x.s1__ATTCCCGCACGACAAG-1	0.350421	Column-based
10x.s1__ATTCCCGCATGAAAGT-1	0.327256	Column-based
10x.s1__ATTCCCGGTGTTTCTT-1	0.319206	Column-based
10x.s1__ATTCCCGGTTTCAGAC-1	0.186512	Column-based
10x.s1__ATTCCCGTCCTACGAA-1	0.173097	Column-based
10x.s1__ATTCCTAGTTCCGGTG-1	0.240868	Column-based
10x.s1__ATTCCTATCCATCACC-1	0.306909	Column-based
10x.s1__ATTCGTTCACAATGCT-1	0.25263	Column-based
10x.s1__ATTCGTTGTTGGTAGG-1	0.196283	Column-based
10x.s1__ATTCGTTGTTGTTGTG-1	0.240329	Column-based
10x.s1__ATTCGTTTCCTCGCAT-1	0.379091	Column-based
10x.s1__ATTCTACAGCAATAAC-1	0.247953	Column-based
10x.s1__ATTCTACGTTAAGCAA-1	0.126856	Column-based
10x.s1__ATTCTTGAGCTTAAGA-1	0.205048	Column-based
10x.s1__ATTCTTGCACATACTG-1	0.497692	Column-based
10x.s1__ATTCTTGCATGTCGTA-1	0.314111	Column-based
10x.s1__ATTCTTGTCGGTAAGG-1	0.248928	Column-based
10x.s1__ATTCTTGTCTTCACGC-1	0.389217	Column-based
10x.s1__ATTCTTGTCTTCTAAC-1	0.398586	Column-based
10x.s1__ATTCTTGTCTTTGCGC-1	0.199963	Column-based
10x.s1__ATTGGGTTCACCCTCA-1	0.3028	Column-based
10x.s1__ATTGGGTTCTGGGAGA-1	0.279625	Column-based
10x.s1__ATTGTTCAGCTGAGCA-1	0.313697	Column-based
10x.s1__ATTTACCCACTAACCA-1	0.126881	Column-based
10x.s1__ATTTACCGTCACGCTG-1	0.250888	Column-based
10x.s1__ATTTCACGTCGGAACA-1	0.220735	Column-based
10x.s1__ATTTCACGTGTTCAGT-1	0.196661	Column-based
10x.s1__ATTTCACTCGAGAGAC-1	0.412039	Column-based
10x.s1__ATTTCTGTCCATCTCG-1	0.313737	Column-based
10x.s1__ATTTCTGTCCCTAGGG-1	0.315174	Column-based
10x.s1__CAAAGAACAGGAACCA-1	0.0491607	Column-based
10x.s1__CAAAGAAGTGAGATTA-1	0.249096	Column-based
10x.s1__CAACAACAGCATTTGC-1	0.389251	Column-based
10x.s1__CAACAACCATCATTGG-1	0.142549	Column-based
10x.s1__CAACAACTCCACTGAA-1	0.389724	Column-based
10x.s1__CAACAGTCACTCAAGT-1	0.166711	Column-based
10x.s1__CAACAGTGTCACTACA-1	0.248136	Column-based
10x.s1__CAACCAAAGACTCCGC-1	0.229127	Column-based
10x.s1__CAACCAAGTAGTGTGG-1	0.254193	Column-based
10x.s1__CAACCAATCATTGGTG-1	0.193375	Column-based
10x.s1__CAACCTCAGGGTTGCA-1	0.302299	Column-based
10x.s1__CAACCTCAGGTACATA-1	0.218088	Column-based
10x.s1__CAACCTCCACCACATA-1	0.158832	Column-based
10x.s1__CAACCTCCATAGGCGA-1	0.403654	Column-based
10x.s1__CAACCTCGTAAGCAAT-1	0.349965	Column-based
10x.s1__CAACCTCGTCTGTGGC-1	0.247158	Column-based
10x.s1__CAACCTCTCCTTTGAT-1	0.200362	Column-based
10x.s1__CAACGATTCGCATGAT-1	0.0533393	Column-based
10x.s1__CAACGATTCTCACTCG-1	0.244113	Column-based
10x.s1__CAACGGCGTGGACAGT-1	0.200627	Column-based
10x.s1__CAAGACTAGGCATCTT-1	0.190208	Column-based
10x.s1__CAAGACTGTGTACATC-1	0.129403	Column-based
10x.s1__CAAGACTGTTTAGTCG-1	0.393095	Column-based
10x.s1__CAAGAGGAGGGTAGCT-1	0.0718274	Column-based
10x.s1__CAAGAGGCACTCCGGA-1	0.168012	Column-based
10x.s1__CAAGAGGTCGTGACTA-1	0.250495	Column-based
10x.s1__CAAGCTACACAGCCAC-1	0.316203	Column-based
10x.s1__CAAGCTAGTACCCGAC-1	0.1845	Column-based
10x.s1__CAAGCTATCGAAGCAG-1	0.424288	Column-based
10x.s1__CAAGCTATCGTTCTAT-1	0.119163	Column-based
10x.s1__CAAGGGAAGTTTGTCG-1	0.24645	Column-based
10x.s1__CAAGGGAGTGCTAGCC-1	0.248655	Column-based
10x.s1__CAAGGGATCTTTGCTA-1	0.254589	Column-based
10x.s1__CAATACGCAATCGCAT-1	0.392867	Column-based
10x.s1__CAATACGTCTAGATCG-1	0.35582	Column-based
10x.s1__CAATCGACAATACGCT-1	0.335245	Column-based
10x.s1__CAATGACTCTCTCCGA-1	0.4702	Column-based
10x.s1__CAATTTCAGTCGCCAC-1	0.40427	Column-based
10x.s1__CAATTTCCAAGCACAG-1	0.286289	Column-based
10x.s1__CAATTTCTCACGGACC-1	0.125668	Column-based
10x.s1__CAATTTCTCAGCTTCC-1	0.330045	Column-based
10x.s1__CAATTTCTCCCATAGA-1	0.227129	Column-based
10x.s1__CACAACAAGACCTGGA-1	0.32099	Column-based
10x.s1__CACAACAAGCCGAACA-1	0.28933	Column-based
10x.s1__CACACAAAGGTTGGAC-1	0.26724	Column-based
10x.s1__CACACAAAGTAAATGC-1	0.393035	Column-based
10x.s1__CACACAAGTTACCTTT-1	0.321363	Column-based
10x.s1__CACAGATAGGGTGGGA-1	0.314864	Column-based
10x.s1__CACAGATCAGCTTCCT-1	0.245715	Column-based
10x.s1__CACAGATGTGATTGGG-1	0.119039	Column-based
10x.s1__CACAGGCAGGTCATTC-1	0.339872	Column-based
10x.s1__CACAGGCCACTTGTGA-1	0.223892	Column-based
10x.s1__CACAGGCCATGAGATA-1	0.441624	Column-based
10x.s1__CACAGGCGTGGCGTAA-1	0.153245	Column-based
10x.s1__CACATGAAGACCATTC-1	0.121799	Column-based
10x.s1__CACATGAAGTGGACGT-1	0.167703	Column-based
10x.s1__CACCAAAGTACTGAGG-1	0.126014	Column-based
10x.s1__CACCAAATCAACCTTT-1	0.368621	Column-based
10x.s1__CACCGTTAGGATCACG-1	0.347202	Column-based
10x.s1__CACGAATAGCGTGTTT-1	0.248863	Column-based
10x.s1__CACGAATCAGGCATGA-1	0.244628	Column-based
10x.s1__CACGAATGTATGGAGC-1	0.310931	Column-based
10x.s1__CACGGGTAGAGTCAGC-1	0.31483	Column-based
10x.s1__CACGGGTAGCGAGTAC-1	0.220503	Column-based
10x.s1__CACGGGTCAAAGGAGA-1	0.39167	Column-based
10x.s1__CACGGGTCACAGAGAC-1	0.330264	Column-based
10x.s1__CACGTGGAGCCTCAGC-1	0.28134	Column-based
10x.s1__CACGTGGGTAGTCTGT-1	0.126323	Column-based
10x.s1__CACGTGGTCAAACTGC-1	0.231285	Column-based
10x.s1__CACGTGGTCGAGTGAG-1	0.126159	Column-based
10x.s1__CACTAAGAGACGGTCA-1	0.219335	Column-based
10x.s1__CACTAAGAGGTCTTTG-1	0.125625	Column-based
10x.s1__CACTAAGCACTCAAGT-1	0.349795	Column-based
10x.s1__CACTAAGGTACCGGCT-1	0.314993	Column-based
10x.s1__CACTAAGGTAGACGGT-1	0.223288	Column-based
10x.s1__CACTAAGGTCTTGCTC-1	0.149466	Column-based
10x.s1__CACTAAGTCGCTCATC-1	0.304499	Column-based
10x.s1__CACTGAATCCTTCACG-1	0.224202	Column-based
10x.s1__CACTGGGAGCCAAGTG-1	0.21626	Column-based
10x.s1__CACTGGGCAGCGGTCT-1	0.395292	Column-based
10x.s1__CACTGTCAGTGCCAGA-1	0.224408	Column-based
10x.s1__CACTGTCCAGCCTTCT-1	0.363767	Column-based
10x.s1__CACTTCGAGTGGCCTC-1	0.18378	Column-based
10x.s1__CACTTCGCAGTGGGTA-1	0.222816	Column-based
10x.s1__CACTTCGTCAACGAGG-1	0.320394	Column-based
10x.s1__CAGAGCCCAAAGGCGT-1	0.249882	Column-based
10x.s1__CAGAGCCCAATGAACA-1	0.218078	Column-based
10x.s1__CAGAGCCGTCGCTCGA-1	0.217956	Column-based
10x.s1__CAGATACAGGTTGACG-1	0.365086	Column-based
10x.s1__CAGATACCAATGTCTG-1	0.217995	Column-based
10x.s1__CAGATACGTTGTTGTG-1	0.241359	Column-based
10x.s1__CAGATCAAGGATATAC-1	0.198689	Column-based
10x.s1__CAGATCAGTGCTATTG-1	0.392788	Column-based
10x.s1__CAGATTGAGTCAGCCC-1	0.29821	Column-based
10x.s1__CAGATTGCAAGGTCGA-1	0.303477	Column-based
10x.s1__CAGATTGTCCGTGCGA-1	0.292711	Column-based
10x.s1__CAGCAATAGTAACAGT-1	0.226421	Column-based
10x.s1__CAGCAATGTCAGGAGT-1	0.386721	Column-based
10x.s1__CAGCACGAGCACCAGA-1	0.224543	Column-based
10x.s1__CAGCACGCATGGCGCT-1	0.327877	Column-based
10x.s1__CAGCACGGTGATAGTA-1	0.316756	Column-based
10x.s1__CAGCACGGTTTAGACC-1	0.356083	Column-based
10x.s1__CAGCACGTCATGCCCT-1	0.274916	Column-based
10x.s1__CAGCAGCAGAAATTCG-1	0.194668	Column-based
10x.s1__CAGCAGCCAGGTCAAG-1	0.307174	Column-based
10x.s1__CAGCAGCGTACGTGAG-1	0.246037	Column-based
10x.s1__CAGCAGCTCTGTCGTC-1	0.358703	Column-based
10x.s1__CAGCCAGTCAGCATTG-1	0.392866	Column-based
10x.s1__CAGCCAGTCATTACCT-1	0.356324	Column-based
10x.s1__CAGCGTGAGAGTCAGC-1	0.315003	Column-based
10x.s1__CAGGCCAAGTTGGAGC-1	0.32464	Column-based
10x.s1__CAGGCCACAATGAGCG-1	0.342324	Column-based
10x.s1__CAGGCCATCAGGAAGC-1	0.153623	Column-based
10x.s1__CAGGGCTCAGGCTCTG-1	0.29799	Column-based
10x.s1__CAGGGCTGTGTCCACG-1	0.215759	Column-based
10x.s1__CAGGGCTGTTCAACGT-1	0.341705	Column-based
10x.s1__CAGGTATCATCGGATT-1	0.246252	Column-based
10x.s1__CAGGTATTCGACCTAA-1	0.34517	Column-based
10x.s1__CAGGTATTCTGCCCTA-1	0.199073	Column-based
10x.s1__CAGTGCGAGGTGCCAA-1	0.377749	Column-based
10x.s1__CAGTGCGTCCCAAGCG-1	0.118373	Column-based
10x.s1__CAGTGCGTCTAGGCCG-1	0.42159	Column-based
10x.s1__CAGTTAGAGCCACAAG-1	0.220904	Column-based
10x.s1__CAGTTAGCACGGTGCT-1	0.316488	Column-based
10x.s1__CAGTTAGCATCGCTCT-1	0.0487577	Column-based
10x.s1__CAGTTAGGTAACGTTC-1	0.338911	Column-based
10x.s1__CAGTTAGGTTCGATTG-1	0.349243	Column-based
10x.s1__CAGTTAGTCATTCACT-1	0.308376	Column-based
10x.s1__CAGTTAGTCCATAGGT-1	0.309122	Column-based
10x.s1__CAGTTAGTCCTTACCG-1	0.199477	Column-based
10x.s1__CAGTTAGTCCTTGAAG-1	0.146461	Column-based
10x.s1__CAGTTAGTCGAATGCT-1	0.320418	Column-based
10x.s1__CAGTTCCGTATTAAGG-1	0.357176	Column-based
10x.s1__CATAAGCAGTGGAAAG-1	0.381916	Column-based
10x.s1__CATAAGCCATCGCTAA-1	0.126834	Column-based
10x.s1__CATAAGCCATGGCCAC-1	0.306989	Column-based
10x.s1__CATAAGCGTAAGACCG-1	0.327894	Column-based
10x.s1__CATAAGCGTAGCTTTG-1	0.246613	Column-based
10x.s1__CATAAGCGTCCGCAGT-1	0.311168	Column-based
10x.s1__CATAAGCTCCAAGCTA-1	0.126365	Column-based
10x.s1__CATAAGCTCCGACGGT-1	0.337424	Column-based
10x.s1__CATACAGGTAGGTAGC-1	0.357549	Column-based
10x.s1__CATACAGGTGACATCT-1	0.351794	Column-based
10x.s1__CATACAGTCTATCGGA-1	0.341373	Column-based
10x.s1__CATACCCAGGGCAACT-1	0.126778	Column-based
10x.s1__CATACCCAGTCAACAA-1	0.11958	Column-based
10x.s1__CATACCCAGTCAGAGC-1	0.360454	Column-based
10x.s1__CATACCCCACACGGTC-1	0.343507	Column-based
10x.s1__CATACCCGTAAGGCCA-1	0.540263	Column-based
10x.s1__CATACCCGTCTCGACG-1	0.39338	Column-based
10x.s1__CATACCCGTGATTGGG-1	0.102447	Column-based
10x.s1__CATACCCTCAGACCTA-1	0.179933	Column-based
10x.s1__CATACCCTCGCCACTT-1	0.24826	Column-based
10x.s1__CATACCCTCGTCGACG-1	0.301502	Column-based
10x.s1__CATACTTAGTCTCGTA-1	0.321145	Column-based
10x.s1__CATACTTCAAATTGCC-1	0.315949	Column-based
10x.s1__CATACTTCATGGACAG-1	0.298041	Column-based
10x.s1__CATACTTTCGATTGAC-1	0.250841	Column-based
10x.s1__CATACTTTCTCGTGAA-1	0.367113	Column-based
10x.s1__CATAGACAGGATATGT-1	0.127282	Column-based
10x.s1__CATAGACCACAGCCAC-1	0.221349	Column-based
10x.s1__CATAGACCAGGCACTC-1	0.359456	Column-based
10x.s1__CATAGACCATTGACCA-1	0.242247	Column-based
10x.s1__CATAGACGTGGTTTGT-1	0.339285	Column-based
10x.s1__CATCAAGAGGAATCGC-1	0.363955	Column-based
10x.s1__CATCAAGAGGTGCTAG-1	0.126507	Column-based
10x.s1__CATCAAGCAGAAACCG-1	0.177366	Column-based
10x.s1__CATCAAGTCTACCCAC-1	0.440604	Column-based
10x.s1__CATCAAGTCTAGATCG-1	0.286043	Column-based
10x.s1__CATCCCAAGAACCGCA-1	0.225875	Column-based
10x.s1__CATCCCACACGTCATA-1	0.345167	Column-based
10x.s1__CATCCCACAGCTATAC-1	0.498715	Column-based
10x.s1__CATCCGTAGCTGTTCA-1	0.244042	Column-based
10x.s1__CATCCGTAGGGAGGTG-1	0.335133	Column-based
10x.s1__CATCCGTAGGTTGGAC-1	0.237188	Column-based
10x.s1__CATCGCTCAACGACAG-1	0.241572	Column-based
10x.s1__CATCGCTCAAGAAATC-1	0.334837	Column-based
10x.s1__CATCGCTGTTTGGGTT-1	0.238038	Column-based
10x.s1__CATCGCTTCAACCTCC-1	0.125134	Column-based
10x.s1__CATCGCTTCGCCTAGG-1	0.219198	Column-based
10x.s1__CATCGGGCACGCCAGT-1	0.218174	Column-based
10x.s1__CATCGGGTCATTCGTT-1	0.308618	Column-based
10x.s1__CATCGGGTCTTGAACG-1	0.121906	Column-based
10x.s1__CATCGTCTCCTGTAAG-1	0.261872	Column-based
10x.s1__CATCGTCTCGTTGTGA-1	0.318792	Column-based
10x.s1__CATGAGTCACATCCCT-1	0.315738	Column-based
10x.s1__CATGAGTCAGCAGTGA-1	0.359534	Column-based
10x.s1__CATGAGTCATTCAGGT-1	0.306404	Column-based
10x.s1__CATGCCTAGCTAAGTA-1	0.313885	Column-based
10x.s1__CATGCCTTCATAGAGA-1	0.249591	Column-based
10x.s1__CATGCCTTCGCAAGAG-1	0.241865	Column-based
10x.s1__CATGCCTTCTCGCCTA-1	0.487422	Column-based
10x.s1__CATGCGGCAATAACGA-1	0.238247	Column-based
10x.s1__CATGCGGGTACCATAC-1	0.357489	Column-based
10x.s1__CATGCGGGTCCTCAGG-1	0.355296	Column-based
10x.s1__CATGCGGTCTGGCTGG-1	0.271038	Column-based
10x.s1__CATGCTCAGGACAGTC-1	0.297342	Column-based
10x.s1__CATGCTCTCATCCTGC-1	0.126456	Column-based
10x.s1__CATGCTCTCCTGTTAT-1	0.0763869	Column-based
10x.s1__CATGCTCTCTATACTC-1	0.38012	Column-based
10x.s1__CATGGATAGTGAACAT-1	0.219169	Column-based
10x.s1__CATGGATCAAGAAATC-1	0.356879	Column-based
10x.s1__CATGGATGTTAAGGGC-1	0.214419	Column-based
10x.s1__CATGGATTCTGAGGTT-1	0.425669	Column-based
10x.s1__CATGGTAAGGAGACCT-1	0.280625	Column-based
10x.s1__CATGGTAAGTCTGGTT-1	0.158707	Column-based
10x.s1__CATGGTAAGTTGTCAC-1	0.126014	Column-based
10x.s1__CATGGTACAATCTCTT-1	0.480592	Column-based
10x.s1__CATGGTACACCTGTCT-1	0.415661	Column-based
10x.s1__CATGGTATCCGTAGTA-1	0.255806	Column-based
10x.s1__CATGGTATCCTAAGTG-1	0.173626	Column-based
10x.s1__CATTCATAGAGGGTCT-1	0.243077	Column-based
10x.s1__CATTCATCAACGGTAG-1	0.418418	Column-based
10x.s1__CATTCTATCCGAAGGA-1	0.220748	Column-based
10x.s1__CATTGAGCATAGAAAC-1	0.342293	Column-based
10x.s1__CATTGAGGTCCAGGTC-1	0.218157	Column-based
10x.s1__CATTGAGTCGCCGAGT-1	0.248117	Column-based
10x.s1__CATTGCCAGACCTTTG-1	0.195014	Column-based
10x.s1__CATTGCCAGATGTAGT-1	0.240635	Column-based
10x.s1__CATTGTTCAAAGGCAC-1	0.304616	Column-based
10x.s1__CATTTCAAGGTCCCTG-1	0.247783	Column-based
10x.s1__CATTTCAGTTTCGTGA-1	0.314517	Column-based
10x.s1__CATTTCATCCAAACCA-1	0.312186	Column-based
10x.s1__CCAAGCGAGCGTGTCC-1	0.385992	Column-based
10x.s1__CCAAGCGCAGCGAACA-1	0.31732	Column-based
10x.s1__CCAAGCGTCCGCGAGT-1	0.198568	Column-based
10x.s1__CCAATGAAGAGGGCGA-1	0.125752	Column-based
10x.s1__CCAATGAAGTTGCCCG-1	0.301169	Column-based
10x.s1__CCAATGATCTTCGTAT-1	0.424834	Column-based
10x.s1__CCAATTTAGATTAGTG-1	0.312264	Column-based
10x.s1__CCAATTTCACAGTGAG-1	0.467081	Column-based
10x.s1__CCAATTTCACTAGGCC-1	0.49864	Column-based
10x.s1__CCACAAAAGTGATGGC-1	0.294373	Column-based
10x.s1__CCACAAAGTTATCTTC-1	0.245297	Column-based
10x.s1__CCACAAAGTTCCTAAG-1	0.40124	Column-based
10x.s1__CCACAAATCAAAGGAT-1	0.125127	Column-based
10x.s1__CCACAAATCTCTGGTC-1	0.39522	Column-based
10x.s1__CCACACTTCCGCAGTG-1	0.267457	Column-based
10x.s1__CCACCATAGATTACCC-1	0.361429	Column-based
10x.s1__CCACCATAGTAAGACT-1	0.388569	Column-based
10x.s1__CCACCATCACTAGAGG-1	0.304301	Column-based
10x.s1__CCACCATGTCACTAGT-1	0.199164	Column-based
10x.s1__CCACGAGAGAAACCCG-1	0.336959	Column-based
10x.s1__CCACGTTCAGTTGCGC-1	0.335662	Column-based
10x.s1__CCACGTTGTACGATTC-1	0.363897	Column-based
10x.s1__CCACGTTGTGCGCTCA-1	0.174887	Column-based
10x.s1__CCACGTTGTTCCTTGC-1	0.247209	Column-based
10x.s1__CCACGTTTCGTTCTAT-1	0.145501	Column-based
10x.s1__CCACTTGAGCTAGATA-1	0.337585	Column-based
10x.s1__CCACTTGAGCTCGGCT-1	0.379776	Column-based
10x.s1__CCACTTGCACTGTCCT-1	0.118669	Column-based
10x.s1__CCACTTGGTACACGCC-1	0.235252	Column-based
10x.s1__CCATAAGCACCAGTAT-1	0.192679	Column-based
10x.s1__CCATCACAGTTCGCAT-1	0.253964	Column-based
10x.s1__CCATCACCAGAGGTTG-1	0.321303	Column-based
10x.s1__CCCATTGGTAACTTCG-1	0.430115	Column-based
10x.s1__CCCGAAGAGAAATTCG-1	0.221749	Column-based
10x.s1__CCCGAAGTCTCACCCA-1	0.249335	Column-based
10x.s1__CCCGAAGTCTGACGCG-1	0.313794	Column-based
10x.s1__CCCGGAACATAACAGA-1	0.301993	Column-based
10x.s1__CCCGGAATCCGAGCTG-1	0.219765	Column-based
10x.s1__CCCTAACAGATGAACT-1	0.243369	Column-based
10x.s1__CCCTAACAGCGTTCCG-1	0.317692	Column-based
10x.s1__CCCTCAAAGTCGGCAA-1	0.378254	Column-based
10x.s1__CCCTCAAGTAGAAACT-1	0.36309	Column-based
10x.s1__CCCTCAAGTGTGTACT-1	0.501634	Column-based
10x.s1__CCCTCAATCAAGGACG-1	0.237991	Column-based
10x.s1__CCCTCAATCATTCATC-1	0.324706	Column-based
10x.s1__CCCTCTCAGTGTAGTA-1	0.200487	Column-based
10x.s1__CCCTCTCGTTTGGAGG-1	0.342092	Column-based
10x.s1__CCCTCTCTCGCACGGT-1	0.354378	Column-based
10x.s1__CCCTCTCTCGGTAACT-1	0.125217	Column-based
10x.s1__CCCTCTCTCTCGACCT-1	0.222964	Column-based
10x.s1__CCCTGATAGACGATAT-1	0.248952	Column-based
10x.s1__CCCTGATCAGCAGAAC-1	0.327127	Column-based
10x.s1__CCCTGATGTTGAAGTA-1	0.412148	Column-based
10x.s1__CCCTGATTCTGGACCG-1	0.330422	Column-based
10x.s1__CCCTTAGGTCCCTCAT-1	0.352551	Column-based
10x.s1__CCCTTAGTCACCTTAT-1	0.259991	Column-based
10x.s1__CCGAACGAGACATGCG-1	0.360562	Column-based
10x.s1__CCGAACGCAAACGTGG-1	0.296026	Column-based
10x.s1__CCGATCTAGCGATCGA-1	0.434322	Column-based
10x.s1__CCGATCTCATGACAAA-1	0.227929	Column-based
10x.s1__CCGATCTGTTGGGATG-1	0.240417	Column-based
10x.s1__CCGATGGAGGGATCTG-1	0.242446	Column-based
10x.s1__CCGATGGAGTTGAAAC-1	0.247089	Column-based
10x.s1__CCGATGGCAAAGGAGA-1	0.27452	Column-based
10x.s1__CCGCAAGAGAATTCAG-1	0.386331	Column-based
10x.s1__CCGCAAGCAGGTTCCG-1	0.381011	Column-based
10x.s1__CCGCAAGGTGTCTCCT-1	0.268538	Column-based
10x.s1__CCGGGTAAGCTATCTG-1	0.276555	Column-based
10x.s1__CCGGGTACATGTTCGA-1	0.104601	Column-based
10x.s1__CCGGGTATCGTACACA-1	0.22753	Column-based
10x.s1__CCGGTAGAGCATTTGC-1	0.248238	Column-based
10x.s1__CCGGTAGAGTCATCCA-1	0.262616	Column-based
10x.s1__CCGGTAGTCATAGAGA-1	0.196589	Column-based
10x.s1__CCGGTGAGTCATGACT-1	0.367258	Column-based
10x.s1__CCGTAGGAGAATACAC-1	0.199845	Column-based
10x.s1__CCGTAGGCAACTGCCG-1	0.317096	Column-based
10x.s1__CCGTAGGCAAGGCTTT-1	0.427844	Column-based
10x.s1__CCGTTCACACTCATAG-1	0.189218	Column-based
10x.s1__CCGTTCACACTCGATA-1	0.313335	Column-based
10x.s1__CCTAACCAGGCGACAT-1	0.306824	Column-based
10x.s1__CCTAACCCACGTGTGC-1	0.192993	Column-based
10x.s1__CCTAACCCAGCTTTCC-1	0.336879	Column-based
10x.s1__CCTAACCCAGGCACAA-1	0.157059	Column-based
10x.s1__CCTAACCCAGTCACGC-1	0.0717254	Column-based
10x.s1__CCTAAGAAGTAACAGT-1	0.341939	Column-based
10x.s1__CCTAAGACATACAGCT-1	0.356617	Column-based
10x.s1__CCTAAGATCCAAGCCG-1	0.342014	Column-based
10x.s1__CCTACGTCAGTCAGCC-1	0.190573	Column-based
10x.s1__CCTACGTGTCGGCACT-1	0.197651	Column-based
10x.s1__CCTACGTTCACAAGAA-1	0.313839	Column-based
10x.s1__CCTCAACGTACACGCC-1	0.196601	Column-based
10x.s1__CCTCACAGTGCAGATG-1	0.359269	Column-based
10x.s1__CCTCACATCGGTCTGG-1	0.215422	Column-based
10x.s1__CCTCAGTCATCATGAC-1	0.244007	Column-based
10x.s1__CCTCAGTGTAACATCC-1	0.247256	Column-based
10x.s1__CCTCATGAGTGTTCCA-1	0.31775	Column-based
10x.s1__CCTCATGCAACCGCTG-1	0.391633	Column-based
10x.s1__CCTCATGCAATGAGCG-1	0.0818409	Column-based
10x.s1__CCTCATGTCATACAGC-1	0.140704	Column-based
10x.s1__CCTCCAATCAGTCTTT-1	0.372927	Column-based
10x.s1__CCTCCTCGTATGTGTC-1	0.197702	Column-based
10x.s1__CCTCCTCGTCTCAAGT-1	0.399817	Column-based
10x.s1__CCTCCTCGTGTTCAGT-1	0.354679	Column-based
10x.s1__CCTCCTCTCAGGTAAA-1	0.10021	Column-based
10x.s1__CCTCCTCTCCCAATAG-1	0.314493	Column-based
10x.s1__CCTCCTCTCTCCGCAT-1	0.354134	Column-based
10x.s1__CCTCTAGGTAATTGGA-1	0.240635	Column-based
10x.s1__CCTCTCCCAAATCAAG-1	0.189799	Column-based
10x.s1__CCTCTCCGTCCAAATC-1	0.183619	Column-based
10x.s1__CCTGCATGTAGTTACC-1	0.273496	Column-based
10x.s1__CCTGCATTCAATCCGA-1	0.247386	Column-based
10x.s1__CCTGCATTCCCAAGCG-1	0.244636	Column-based
10x.s1__CCTGCATTCCGTACGG-1	0.339964	Column-based
10x.s1__CCTGTTGAGACCAGAC-1	0.323032	Column-based
10x.s1__CCTGTTGAGCTAGATA-1	0.126684	Column-based
10x.s1__CCTGTTGGTACACGCC-1	0.355903	Column-based
10x.s1__CCTGTTGTCTCAGTCC-1	0.392371	Column-based
10x.s1__CCTTCAGCATCGGAAG-1	0.12694	Column-based
10x.s1__CCTTCAGTCACAACCA-1	0.243547	Column-based
10x.s1__CCTTCAGTCGTTATCT-1	0.323926	Column-based
10x.s1__CCTTGTGGTGGTCTGC-1	0.294504	Column-based
10x.s1__CCTTTGGAGATCACCT-1	0.291157	Column-based
10x.s1__CCTTTGGAGCACCGAA-1	0.370411	Column-based
10x.s1__CCTTTGGGTAATTAGG-1	0.347585	Column-based
10x.s1__CCTTTGGGTCATCAGT-1	0.123929	Column-based
10x.s1__CGAAGGAAGCGAATGC-1	0.167742	Column-based
10x.s1__CGAAGGACAAACCACT-1	0.508675	Column-based
10x.s1__CGAAGTTCAGAAGCTG-1	0.435455	Column-based
10x.s1__CGAAGTTCAGCTTTGA-1	0.249664	Column-based
10x.s1__CGAAGTTCATACAGCT-1	0.1868	Column-based
10x.s1__CGAATTGAGCAGTACG-1	0.362453	Column-based
10x.s1__CGACAGCAGCACTAGG-1	0.125881	Column-based
10x.s1__CGACAGCAGCATACTC-1	0.309527	Column-based
10x.s1__CGACAGCTCACTGATG-1	0.217529	Column-based
10x.s1__CGAGAAGTCGGCTTCT-1	0.1934	Column-based
10x.s1__CGAGGAAAGATAGTCA-1	0.246918	Column-based
10x.s1__CGAGGAAAGTGTGTTC-1	0.258706	Column-based
10x.s1__CGAGGAAGTAGGGTAC-1	0.211306	Column-based
10x.s1__CGAGGAAGTATCGATC-1	0.127083	Column-based
10x.s1__CGAGGCTTCTCGTCAC-1	0.174847	Column-based
10x.s1__CGAGTGCAGCCTGCCA-1	0.126103	Column-based
10x.s1__CGAGTGCCACTACGGC-1	0.0955784	Column-based
10x.s1__CGAGTGCCATTCCTCG-1	0.216837	Column-based
10x.s1__CGAGTTAAGAAGTATC-1	0.299783	Column-based
10x.s1__CGAGTTAAGGAACATT-1	0.249132	Column-based
10x.s1__CGAGTTACACTGAGGA-1	0.322156	Column-based
10x.s1__CGAGTTAGTGTGTGTT-1	0.279573	Column-based
10x.s1__CGAGTTAGTTTCGTGA-1	0.22817	Column-based
10x.s1__CGAGTTATCCATACAG-1	0.349334	Column-based
10x.s1__CGAGTTATCTCCATAT-1	0.265003	Column-based
10x.s1__CGAGTTATCTCGTCAC-1	0.311417	Column-based
10x.s1__CGATCGGAGTTGCGCC-1	0.242203	Column-based
10x.s1__CGATCGGTCACGTAGT-1	0.302707	Column-based
10x.s1__CGATGCGTCGAAGCAG-1	0.366183	Column-based
10x.s1__CGCAGGTAGAGTGTGC-1	0.1265	Column-based
10x.s1__CGCATAAGTCACTCTC-1	0.263112	Column-based
10x.s1__CGCATAATCGGTAGGA-1	0.1487	Column-based
10x.s1__CGCATAATCGTCGACG-1	0.434447	Column-based
10x.s1__CGCATGGAGTTTCAGC-1	0.242991	Column-based
10x.s1__CGCATGGGTCAAGTTC-1	0.228071	Column-based
10x.s1__CGCATGGGTGCATTTG-1	0.355515	Column-based
10x.s1__CGCCATTTCCGTGGCA-1	0.306215	Column-based
10x.s1__CGCCATTTCGGTGCAC-1	0.340632	Column-based
10x.s1__CGCCATTTCTTGGCTC-1	0.171539	Column-based
10x.s1__CGCGTGAAGGTCGTCC-1	0.416201	Column-based
10x.s1__CGCGTGAAGTGGCAGT-1	0.221825	Column-based
10x.s1__CGCGTGACAAACAGGC-1	0.281421	Column-based
10x.s1__CGCGTGAGTCCTTTGC-1	0.195502	Column-based
10x.s1__CGCGTGAGTGCTGCAC-1	0.358213	Column-based
10x.s1__CGCGTGATCATTCCTA-1	0.346458	Column-based
10x.s1__CGCGTGATCTGAGGCC-1	0.33834	Column-based
10x.s1__CGGAACCGTTATTCCT-1	0.293254	Column-based
10x.s1__CGGAATTGTCGCGGTT-1	0.0789639	Column-based
10x.s1__CGGACACTCCGAGTGC-1	0.220172	Column-based
10x.s1__CGGAGAAAGATCGACG-1	0.197683	Column-based
10x.s1__CGGAGAAAGTGCCTCG-1	0.309864	Column-based
10x.s1__CGGAGAATCGCTGACG-1	0.181098	Column-based
10x.s1__CGGCAGTAGCTCGGCT-1	0.194372	Column-based
10x.s1__CGGCAGTAGGATTTAG-1	0.451208	Column-based
10x.s1__CGGGACTAGCCTCTTC-1	0.180501	Column-based
10x.s1__CGGGACTAGGCGACAT-1	0.217537	Column-based
10x.s1__CGGGACTAGGTCATTC-1	0.250016	Column-based
10x.s1__CGGGACTCACTTCAAG-1	0.316914	Column-based
10x.s1__CGGGACTCAGATCCAT-1	0.387667	Column-based
10x.s1__CGGGACTCATGACGTT-1	0.305733	Column-based
10x.s1__CGGGACTGTTACAGCT-1	0.247714	Column-based
10x.s1__CGGGCATTCAATCGGT-1	0.190619	Column-based
10x.s1__CGGGCATTCAGCCTTC-1	0.246598	Column-based
10x.s1__CGGGCATTCATTGCTT-1	0.263836	Column-based
10x.s1__CGGGCATTCGCGTTTC-1	0.355492	Column-based
10x.s1__CGGGTCACATCCGGCA-1	0.221293	Column-based
10x.s1__CGGGTCAGTTCTAACG-1	0.199461	Column-based
10x.s1__CGGGTCATCTATCGTT-1	0.389301	Column-based
10x.s1__CGGGTGTAGCCTGAAG-1	0.32279	Column-based
10x.s1__CGGGTGTAGTACAACA-1	0.221855	Column-based
10x.s1__CGGGTGTTCCAATCCC-1	0.390987	Column-based
10x.s1__CGGTCAGCACATGTTG-1	0.249825	Column-based
10x.s1__CGGTCAGCAGATTCGT-1	0.224338	Column-based
10x.s1__CGGTCAGCAGCGCGTT-1	0.324205	Column-based
10x.s1__CGGTCAGCATGGCCCA-1	0.303577	Column-based
10x.s1__CGGTCAGGTGGTCTTA-1	0.156575	Column-based
10x.s1__CGTAAGTCATATCGGT-1	0.24496	Column-based
10x.s1__CGTAAGTGTGGGAGAG-1	0.218991	Column-based
10x.s1__CGTAATGGTACCCACG-1	0.396163	Column-based
10x.s1__CGTAATGTCTGTTGGA-1	0.492366	Column-based
10x.s1__CGTAGTATCAATCTCT-1	0.126236	Column-based
10x.s1__CGTAGTATCTGAGAAA-1	0.451885	Column-based
10x.s1__CGTCCATAGACTTCAC-1	0.244612	Column-based
10x.s1__CGTCCATAGCAGGTCA-1	0.313917	Column-based
10x.s1__CGTCCATCAGAAATCA-1	0.210453	Column-based
10x.s1__CGTCCATCATGGAATA-1	0.323323	Column-based
10x.s1__CGTCCATGTAACGCGA-1	0.248253	Column-based
10x.s1__CGTCCATTCAGTCCGG-1	0.198712	Column-based
10x.s1__CGTCCATTCGATTGGT-1	0.342138	Column-based
10x.s1__CGTGATATCATCGCCT-1	0.178503	Column-based
10x.s1__CGTGATATCCTCCACA-1	0.430832	Column-based
10x.s1__CGTGATATCTCATAGG-1	0.264651	Column-based
10x.s1__CGTGCTTCACGCCAGT-1	0.21366	Column-based
10x.s1__CGTGCTTGTACCAATC-1	0.225615	Column-based
10x.s1__CGTGCTTTCTCCAATT-1	0.247953	Column-based
10x.s1__CGTGCTTTCTGCGGGT-1	0.124207	Column-based
10x.s1__CGTGTCTAGAGTACCG-1	0.320464	Column-based
10x.s1__CGTGTCTAGGAGGCAG-1	0.245837	Column-based
10x.s1__CGTGTCTCACTATGTG-1	0.408374	Column-based
10x.s1__CGTGTCTTCGGTAACT-1	0.4042	Column-based
10x.s1__CGTTAGAAGAGCCTGA-1	0.320761	Column-based
10x.s1__CGTTAGACATGACTTG-1	0.225634	Column-based
10x.s1__CGTTAGATCATGCCGG-1	0.124826	Column-based
10x.s1__CGTTCTGCAGAGGCAT-1	0.182799	Column-based
10x.s1__CGTTCTGCAGCGGTCT-1	0.362921	Column-based
10x.s1__CGTTCTGGTGAGATAT-1	0.138219	Column-based
10x.s1__CGTTCTGTCTGCTCTG-1	0.357793	Column-based
10x.s1__CGTTGGGAGAGCACTG-1	0.287739	Column-based
10x.s1__CTAACCCAGACCAAGC-1	0.414258	Column-based
10x.s1__CTAACCCAGGTAACTA-1	0.323826	Column-based
10x.s1__CTAACCCCAAGTTTGC-1	0.147214	Column-based
10x.s1__CTAACCCCAGAAGCTG-1	0.335142	Column-based
10x.s1__CTAACCCGTCACCTTC-1	0.367819	Column-based
10x.s1__CTAACTTAGCGTCAAG-1	0.198099	Column-based
10x.s1__CTAACTTCAGAAATCA-1	0.245305	Column-based
10x.s1__CTAACTTCAGCTGAGA-1	0.311786	Column-based
10x.s1__CTAACTTGTATTTCTC-1	0.314414	Column-based
10x.s1__CTAACTTGTCAAATCC-1	0.394201	Column-based
10x.s1__CTAACTTGTGGTATGG-1	0.340619	Column-based
10x.s1__CTAACTTGTTTACGTG-1	0.225089	Column-based
10x.s1__CTAACTTTCTCCTGCA-1	0.344283	Column-based
10x.s1__CTAACTTTCTTTCAGT-1	0.223123	Column-based
10x.s1__CTAAGTGGTTGGGACA-1	0.125582	Column-based
10x.s1__CTAAGTGTCGCTTGAA-1	0.349124	Column-based
10x.s1__CTACAGAAGACCCTTA-1	0.201585	Column-based
10x.s1__CTACAGAAGTCTTCCC-1	0.359516	Column-based
10x.s1__CTACATTGTACTGACT-1	0.302829	Column-based
10x.s1__CTACCCAAGCACTCAT-1	0.222742	Column-based
10x.s1__CTACCCAAGTCGAATA-1	0.439341	Column-based
10x.s1__CTACCCACACCCTAGG-1	0.366212	Column-based
10x.s1__CTACCCAGTGGTAATA-1	0.370127	Column-based
10x.s1__CTACCTGAGACATCCT-1	0.339673	Column-based
10x.s1__CTACCTGAGCCTCTGG-1	0.368778	Column-based
10x.s1__CTACCTGCACGACGCT-1	0.246844	Column-based
10x.s1__CTACCTGGTATGATCC-1	0.242046	Column-based
10x.s1__CTACCTGTCCGGGACT-1	0.393926	Column-based
10x.s1__CTACCTGTCCTCGATC-1	0.303369	Column-based
10x.s1__CTACGGGCACATAACC-1	0.12644	Column-based
10x.s1__CTACTATCAGCCCAGT-1	0.461787	Column-based
10x.s1__CTACTATTCGGCTATA-1	0.345074	Column-based
10x.s1__CTAGACAAGGCACTAG-1	0.427356	Column-based
10x.s1__CTAGACACAGAAGCGT-1	0.126663	Column-based
10x.s1__CTAGGTAGTCTACAAC-1	0.304623	Column-based
10x.s1__CTATAGGAGTTAACAG-1	0.311677	Column-based
10x.s1__CTATAGGCAGCTCATA-1	0.351756	Column-based
10x.s1__CTATAGGGTTGTCATG-1	0.251257	Column-based
10x.s1__CTATAGGTCTAGGCAT-1	0.311985	Column-based
10x.s1__CTATCCGGTCTGTCCT-1	0.265668	Column-based
10x.s1__CTATCCGTCGACATCA-1	0.125686	Column-based
10x.s1__CTATCTAAGGGCAGTT-1	0.321336	Column-based
10x.s1__CTATCTAAGTGAGTTA-1	0.36561	Column-based
10x.s1__CTATCTATCACAACCA-1	0.314144	Column-based
10x.s1__CTATCTATCCTGGGAC-1	0.200423	Column-based
10x.s1__CTCAAGAAGAATCGTA-1	0.241115	Column-based
10x.s1__CTCAAGAAGAATTTGG-1	0.125792	Column-based
10x.s1__CTCAAGAGTATCGCGC-1	0.218684	Column-based
10x.s1__CTCAATTAGTTAGTAG-1	0.235628	Column-based
10x.s1__CTCAATTCAGGAATAT-1	0.200914	Column-based
10x.s1__CTCAATTTCACCTGTC-1	0.318647	Column-based
10x.s1__CTCAATTTCAGAATAG-1	0.437825	Column-based
10x.s1__CTCAATTTCGCTGATA-1	0.196494	Column-based
10x.s1__CTCACTGAGAGCAGTC-1	0.321882	Column-based
10x.s1__CTCACTGAGAGCTGCA-1	0.234505	Column-based
10x.s1__CTCACTGCAAGCTACT-1	0.419667	Column-based
10x.s1__CTCACTGCACGCGCAT-1	0.307252	Column-based
10x.s1__CTCACTGCATAACTCG-1	0.429622	Column-based
10x.s1__CTCACTGGTGGCCACT-1	0.246792	Column-based
10x.s1__CTCACTGGTTTCACTT-1	0.127086	Column-based
10x.s1__CTCACTGTCCTCACGT-1	0.346088	Column-based
10x.s1__CTCAGAAAGAAATTGC-1	0.418602	Column-based
10x.s1__CTCAGAAAGGCACAAC-1	0.323489	Column-based
10x.s1__CTCAGAACACTGGATT-1	0.424848	Column-based
10x.s1__CTCAGAATCAGAGCGA-1	0.365048	Column-based
10x.s1__CTCAGAATCTAAGGAA-1	0.126276	Column-based
10x.s1__CTCAGGGCAGTAGTTC-1	0.302372	Column-based
10x.s1__CTCAGGGTCAGTCCGG-1	0.249827	Column-based
10x.s1__CTCAGTCCATATCGGT-1	0.361616	Column-based
10x.s1__CTCAGTCTCGGTAGAG-1	0.19711	Column-based
10x.s1__CTCATCGAGAACTCCT-1	0.315953	Column-based
10x.s1__CTCATCGAGCTTCATG-1	0.198162	Column-based
10x.s1__CTCATGCAGAACCCGA-1	0.244955	Column-based
10x.s1__CTCATGCAGATGAAGG-1	0.327104	Column-based
10x.s1__CTCATGCAGGACTGGT-1	0.126754	Column-based
10x.s1__CTCATGCGTATGGAAT-1	0.334632	Column-based
10x.s1__CTCATGCTCACCGGGT-1	0.430508	Column-based
10x.s1__CTCATGCTCTCTTGCG-1	0.272508	Column-based
10x.s1__CTCCAACTCACGTCCT-1	0.249502	Column-based
10x.s1__CTCCACACAAGTCCCG-1	0.217973	Column-based
10x.s1__CTCCACAGTGCATTAC-1	0.35395	Column-based
10x.s1__CTCCACAGTTCCACGG-1	0.126904	Column-based
10x.s1__CTCCACATCCTGGTCT-1	0.368837	Column-based
10x.s1__CTCCATGAGCATCGAG-1	0.310088	Column-based
10x.s1__CTCCATGGTATCGGTT-1	0.241076	Column-based
10x.s1__CTCCATGTCAGACCGC-1	0.124	Column-based
10x.s1__CTCCATGTCCTACCGT-1	0.384962	Column-based
10x.s1__CTCCCAAGTATGCGTT-1	0.312129	Column-based
10x.s1__CTCCCTCAGGTGCGAT-1	0.259842	Column-based
10x.s1__CTCCCTCCAATAACCC-1	0.272759	Column-based
10x.s1__CTCCCTCGTTGAAGTA-1	0.352642	Column-based
10x.s1__CTCCCTCTCGGATACT-1	0.243726	Column-based
10x.s1__CTCCCTCTCTGATGGT-1	0.24413	Column-based
10x.s1__CTCCGATGTATCTTCT-1	0.218453	Column-based
10x.s1__CTCCTCCAGTTACGAA-1	0.140614	Column-based
10x.s1__CTCCTTTGTCGCGTCA-1	0.119592	Column-based
10x.s1__CTCCTTTTCTTAAGGC-1	0.220003	Column-based
10x.s1__CTCGAGGGTGTCATGT-1	0.199386	Column-based
10x.s1__CTCGAGGTCTGAGCAT-1	0.317541	Column-based
10x.s1__CTCTCAGAGTACAGAT-1	0.316956	Column-based
10x.s1__CTCTCAGCATGAAGCG-1	0.309231	Column-based
10x.s1__CTCTCGAAGGTAGCAC-1	0.342188	Column-based
10x.s1__CTCTCGACAGAGACTG-1	0.538921	Column-based
10x.s1__CTCTCGATCAGCGCGT-1	0.199087	Column-based
10x.s1__CTCTGGTGTTAAGGAT-1	0.125504	Column-based
10x.s1__CTGAATGCAGTGTGGA-1	0.166422	Column-based
10x.s1__CTGAATGGTCTGTGAT-1	0.365456	Column-based
10x.s1__CTGAATGTCCATAGAC-1	0.355178	Column-based
10x.s1__CTGAATGTCTGGTCAA-1	0.126309	Column-based
10x.s1__CTGAGCGCAATCAAGA-1	0.131034	Column-based
10x.s1__CTGAGCGGTACGTAGG-1	0.118957	Column-based
10x.s1__CTGAGGCAGCTACTAC-1	0.187127	Column-based
10x.s1__CTGAGGCCACACTTAG-1	0.335379	Column-based
10x.s1__CTGAGGCCATGCTGCG-1	0.426298	Column-based
10x.s1__CTGAGGCTCAAGCGTT-1	0.249568	Column-based
10x.s1__CTGCAGGCAGCGACCT-1	0.200917	Column-based
10x.s1__CTGCAGGGTCTAGGTT-1	0.241172	Column-based
10x.s1__CTGCATCCAAACTCGT-1	0.248513	Column-based
10x.s1__CTGCCATAGGGTATAT-1	0.241416	Column-based
10x.s1__CTGCCATGTCGGTGAA-1	0.365433	Column-based
10x.s1__CTGCCATGTCTGTCAA-1	0.416497	Column-based
10x.s1__CTGCCATGTTGCCAAT-1	0.336208	Column-based
10x.s1__CTGCCATGTTGTACGT-1	0.190668	Column-based
10x.s1__CTGCCTAAGAGTCAGC-1	0.217245	Column-based
10x.s1__CTGCCTAAGGATTCAA-1	0.417257	Column-based
10x.s1__CTGCCTACAGTTCCAA-1	0.346903	Column-based
10x.s1__CTGCCTATCGCTCTAC-1	0.378333	Column-based
10x.s1__CTGCGAGAGGAAGTCC-1	0.392911	Column-based
10x.s1__CTGCGAGGTTCGGTAT-1	0.22412	Column-based
10x.s1__CTGCGAGTCACCATCC-1	0.320803	Column-based
10x.s1__CTGCGAGTCATCGGGC-1	0.0980105	Column-based
10x.s1__CTGCTCAGTACTGCGC-1	0.198474	Column-based
10x.s1__CTGCTCAGTGTAGTGG-1	0.238747	Column-based
10x.s1__CTGCTCATCATAGAGA-1	0.277417	Column-based
10x.s1__CTGGACGCACGGTGTC-1	0.242693	Column-based
10x.s1__CTGGACGCAGGACTAG-1	0.363788	Column-based
10x.s1__CTGGACGCATCGGCCA-1	0.352976	Column-based
10x.s1__CTGGACGCATGATGCT-1	0.288579	Column-based
10x.s1__CTGGCAGAGGATACAT-1	0.194197	Column-based
10x.s1__CTGGCAGTCATGGTAC-1	0.294709	Column-based
10x.s1__CTGGTCTCAGAGAGGG-1	0.243346	Column-based
10x.s1__CTGGTCTCATGAGTAA-1	0.363318	Column-based
10x.s1__CTGGTCTGTCGCGGTT-1	0.317331	Column-based
10x.s1__CTGTAGATCAATGCAC-1	0.421255	Column-based
10x.s1__CTGTAGATCATTCACT-1	0.108353	Column-based
10x.s1__CTGTATTCAAACGGCA-1	0.199411	Column-based
10x.s1__CTGTATTCAATAACGA-1	0.354265	Column-based
10x.s1__CTGTATTTCGTAACCA-1	0.354662	Column-based
10x.s1__CTGTATTTCTCAACGA-1	0.175865	Column-based
10x.s1__CTGTATTTCTGGGATT-1	0.180697	Column-based
10x.s1__CTGTCGTTCAAGTGGG-1	0.311956	Column-based
10x.s1__CTGTGAATCTACTCAT-1	0.356041	Column-based
10x.s1__CTGTGGGAGCGCATCC-1	0.190455	Column-based
10x.s1__CTGTGGGCAATGGCAG-1	0.217927	Column-based
10x.s1__CTGTGGGGTGAACTAA-1	0.124002	Column-based
10x.s1__CTGTGGGTCGCTGTCT-1	0.355666	Column-based
10x.s1__CTTACCGCAGACACCC-1	0.126119	Column-based
10x.s1__CTTCAATAGAGAGAAC-1	0.19607	Column-based
10x.s1__CTTCAATCACCAAATC-1	0.298605	Column-based
10x.s1__CTTCAATCAGCGGATA-1	0.320085	Column-based
10x.s1__CTTCAATCAGTTCACA-1	0.344459	Column-based
10x.s1__CTTCCGAAGATTCGCT-1	0.227305	Column-based
10x.s1__CTTCCGAAGTCAACAA-1	0.320836	Column-based
10x.s1__CTTCCGAGTACAAGCG-1	0.304258	Column-based
10x.s1__CTTCCGATCTAAGCGT-1	0.301709	Column-based
10x.s1__CTTCCTTAGCCTCAGC-1	0.312283	Column-based
10x.s1__CTTCCTTAGTTGTAAG-1	0.228336	Column-based
10x.s1__CTTCCTTGTGCTCTCT-1	0.304462	Column-based
10x.s1__CTTCGGTAGCATCTTG-1	0.118075	Column-based
10x.s1__CTTCGGTAGTGATAGT-1	0.340625	Column-based
10x.s1__CTTCGGTTCAAAGAAC-1	0.436853	Column-based
10x.s1__CTTCGGTTCAGTCCGG-1	0.22703	Column-based
10x.s1__CTTCGGTTCCCGTTGT-1	0.21664	Column-based
10x.s1__CTTCTAACAAAGACGC-1	0.272331	Column-based
10x.s1__CTTCTCTAGACTACGG-1	0.365348	Column-based
10x.s1__CTTCTCTAGCCTGTCG-1	0.126658	Column-based
10x.s1__CTTGAGACATGGCACC-1	0.308833	Column-based
10x.s1__CTTGAGAGTACAGAAT-1	0.40917	Column-based
10x.s1__CTTGAGAGTATGATCC-1	0.381374	Column-based
10x.s1__CTTGAGATCAGATTGC-1	0.322882	Column-based
10x.s1__CTTGAGATCGTCGATA-1	0.308123	Column-based
10x.s1__CTTGATTAGCTGTTAC-1	0.376179	Column-based
10x.s1__CTTGATTGTGAGATTA-1	0.345002	Column-based
10x.s1__CTTGATTTCGTAGGAG-1	0.192382	Column-based
10x.s1__CTTTCGGCAAAGTGTA-1	0.263863	Column-based
10x.s1__CTTTCGGGTTCAGGTT-1	0.270077	Column-based
10x.s1__GAAACCTGTACCTAGT-1	0.302011	Column-based
10x.s1__GAAACCTGTCATGACT-1	0.314755	Column-based
10x.s1__GAAACCTGTGACTCTA-1	0.141582	Column-based
10x.s1__GAAACCTGTGCATGAG-1	0.125124	Column-based
10x.s1__GAAACCTTCGATGGAG-1	0.419091	Column-based
10x.s1__GAAATGAGTGGTAACG-1	0.358831	Column-based
10x.s1__GAACACTAGCTACGTT-1	0.315376	Column-based
10x.s1__GAACACTCATGCCGGT-1	0.169067	Column-based
10x.s1__GAACACTCATTGGCAT-1	0.197351	Column-based
10x.s1__GAACACTGTAGGGTAC-1	0.042466	Column-based
10x.s1__GAACACTTCGAAGGAC-1	0.1248	Column-based
10x.s1__GAACGTTAGTTTGAGA-1	0.198564	Column-based
10x.s1__GAACGTTTCACATTGG-1	0.247291	Column-based
10x.s1__GAACTGTAGCGATGGT-1	0.346454	Column-based
10x.s1__GAACTGTCACAGCCTG-1	0.312236	Column-based
10x.s1__GAACTGTCAGGATGAC-1	0.243132	Column-based
10x.s1__GAACTGTGTTCGTTCC-1	0.182179	Column-based
10x.s1__GAACTGTTCAACACGT-1	0.369411	Column-based
10x.s1__GAACTGTTCGGCATTA-1	0.316164	Column-based
10x.s1__GAAGAATAGCGTGCCT-1	0.126559	Column-based
10x.s1__GAAGAATTCTTTCAGT-1	0.276234	Column-based
10x.s1__GAAGCCCAGAAACTGT-1	0.317549	Column-based
10x.s1__GAAGCCCAGTCTCCTC-1	0.30833	Column-based
10x.s1__GAAGCCCGTGAGTAGC-1	0.224916	Column-based
10x.s1__GAAGCCCGTGATACCT-1	0.194786	Column-based
10x.s1__GAAGCCCTCCTGTTAT-1	0.233886	Column-based
10x.s1__GAAGCCCTCTCGTTTA-1	0.340697	Column-based
10x.s1__GAAGGACAGCTCATAC-1	0.12526	Column-based
10x.s1__GAAGGACCACCAGCTG-1	0.354556	Column-based
10x.s1__GAAGGACGTTACCCAA-1	0.31115	Column-based
10x.s1__GAAGGGTTCGGATAAA-1	0.307322	Column-based
10x.s1__GAAGTAAGTCCGGTCA-1	0.253173	Column-based
10x.s1__GAAGTAAGTGACAACG-1	0.297074	Column-based
10x.s1__GAAGTAATCAAAGACA-1	0.299785	Column-based
10x.s1__GAATCACAGAAGTGTT-1	0.312871	Column-based
10x.s1__GAATCACAGGAGAGGC-1	0.187497	Column-based
10x.s1__GAATCACCACTAGGCC-1	0.144674	Column-based
10x.s1__GAATCACCATTCTTCA-1	0.314327	Column-based
10x.s1__GAATCACGTGCCTACG-1	0.249459	Column-based
10x.s1__GAATCACTCTACAGGT-1	0.193216	Column-based
10x.s1__GAATCGTCACATTGTG-1	0.158651	Column-based
10x.s1__GAATCGTCAGGACTTT-1	0.353451	Column-based
10x.s1__GAATCGTCATGGCACC-1	0.32905	Column-based
10x.s1__GAATCGTGTATCGAAA-1	0.363038	Column-based
10x.s1__GACACGCTCAGCGGAA-1	0.291891	Column-based
10x.s1__GACATCAAGGAATGTT-1	0.309075	Column-based
10x.s1__GACATCACACTGTGAT-1	0.397008	Column-based
10x.s1__GACATCATCAAGCCCG-1	0.244162	Column-based
10x.s1__GACCCAGGTAACCCGC-1	0.159913	Column-based
10x.s1__GACCCAGGTCTTGTCC-1	0.220749	Column-based
10x.s1__GACCCAGTCACACCGG-1	0.127007	Column-based
10x.s1__GACCCTTCATCCGTTC-1	0.127078	Column-based
10x.s1__GACCCTTCATGACAAA-1	0.30338	Column-based
10x.s1__GACCGTGAGATCCCGC-1	0.242881	Column-based
10x.s1__GACCGTGCACAGTCCG-1	0.306906	Column-based
10x.s1__GACCGTGCAGGAACCA-1	0.416958	Column-based
10x.s1__GACCGTGCATCGTGGC-1	0.236536	Column-based
10x.s1__GACCGTGCATGCCGCA-1	0.156546	Column-based
10x.s1__GACCTTCAGGCAGGGA-1	0.222277	Column-based
10x.s1__GACCTTCCATGACGTT-1	0.245932	Column-based
10x.s1__GACCTTCGTACTTCCC-1	0.307472	Column-based
10x.s1__GACCTTCGTCACTGAT-1	0.21645	Column-based
10x.s1__GACGCTGAGAGTCACG-1	0.24866	Column-based
10x.s1__GACGCTGAGGCACTAG-1	0.245116	Column-based
10x.s1__GACGCTGCAAGATTGA-1	0.143957	Column-based
10x.s1__GACGCTGCACCAGACC-1	0.300495	Column-based
10x.s1__GACGTTACACGTCTCT-1	0.313126	Column-based
10x.s1__GACGTTAGTATGAAGT-1	0.201481	Column-based
10x.s1__GACGTTAGTGGCAACA-1	0.248002	Column-based
10x.s1__GACGTTATCAGCCTCT-1	0.126667	Column-based
10x.s1__GACGTTATCGAAGCAG-1	0.125734	Column-based
10x.s1__GACTATGAGGCCCACT-1	0.360753	Column-based
10x.s1__GACTATGCACGGTGTC-1	0.320417	Column-based
10x.s1__GACTCAAAGCCTCTCT-1	0.245914	Column-based
10x.s1__GACTCAACATGAAGCG-1	0.3	Column-based
10x.s1__GACTCAAGTCATGGCC-1	0.304296	Column-based
10x.s1__GACTCAAGTCTGATCA-1	0.125045	Column-based
10x.s1__GACTCAATCGGTCAGC-1	0.248704	Column-based
10x.s1__GACTCTCAGCCACAAG-1	0.314803	Column-based
10x.s1__GACTCTCCACTCAGAT-1	0.220416	Column-based
10x.s1__GACTCTCTCTCTCCGA-1	0.315124	Column-based
10x.s1__GACTGATCAAATCAGA-1	0.144384	Column-based
10x.s1__GACTTCCCAAGTGCTT-1	0.303635	Column-based
10x.s1__GACTTCCGTCAGTTTG-1	0.460576	Column-based
10x.s1__GACTTCCGTGTTATCG-1	0.126157	Column-based
10x.s1__GACTTCCGTTCTCGTC-1	0.431285	Column-based
10x.s1__GAGAAATTCGTGCATA-1	0.236072	Column-based
10x.s1__GAGACCCAGAGTGAAG-1	0.246524	Column-based
10x.s1__GAGACCCAGTCCTACA-1	0.347461	Column-based
10x.s1__GAGACCCGTCCACTTC-1	0.372332	Column-based
10x.s1__GAGACCCGTGACACGA-1	0.241298	Column-based
10x.s1__GAGAGGTTCGTGGAAG-1	0.388167	Column-based
10x.s1__GAGATGGAGAGCATAT-1	0.303837	Column-based
10x.s1__GAGATGGTCCGGACGT-1	0.291537	Column-based
10x.s1__GAGATGGTCTTACGTT-1	0.207324	Column-based
10x.s1__GAGCCTGCACAAACGG-1	0.198008	Column-based
10x.s1__GAGCCTGTCTGATTCT-1	0.397091	Column-based
10x.s1__GAGCTGCCAACGCATT-1	0.248649	Column-based
10x.s1__GAGCTGCCATCCTAAG-1	0.331925	Column-based
10x.s1__GAGCTGCGTCCATAGT-1	0.156732	Column-based
10x.s1__GAGGCAAAGAAGTCAT-1	0.1955	Column-based
10x.s1__GAGGCAACAAATGGCG-1	0.300163	Column-based
10x.s1__GAGGCAAGTAACATCC-1	0.523499	Column-based
10x.s1__GAGGCCTCAGAGGCTA-1	0.358428	Column-based
10x.s1__GAGGCCTCAGCACAAG-1	0.399362	Column-based
10x.s1__GAGGCCTGTATGAGAT-1	0.250456	Column-based
10x.s1__GAGGCCTGTCAGATTC-1	0.249692	Column-based
10x.s1__GAGGCCTTCTTCGGAA-1	0.360027	Column-based
10x.s1__GAGGGATCAACCAACT-1	0.316452	Column-based
10x.s1__GAGGGATCACTGTTCC-1	0.128083	Column-based
10x.s1__GAGGGTAAGTCCTGTA-1	0.338127	Column-based
10x.s1__GAGGGTATCCATCTAT-1	0.0951613	Column-based
10x.s1__GAGTCATAGAGCATTA-1	0.428581	Column-based
10x.s1__GAGTCATAGTAGCCAG-1	0.243219	Column-based
10x.s1__GAGTCATCAAGGAGTC-1	0.127082	Column-based
10x.s1__GAGTCATCATACGCAT-1	0.205669	Column-based
10x.s1__GAGTCTAAGCACCGTC-1	0.34217	Column-based
10x.s1__GAGTCTAAGGAGAGGC-1	0.176421	Column-based
10x.s1__GAGTCTAGTGGTCTAT-1	0.246505	Column-based
10x.s1__GAGTCTATCATTCGGA-1	0.318959	Column-based
10x.s1__GAGTGTTAGGGAGGCA-1	0.386451	Column-based
10x.s1__GAGTGTTGTGTTGCCG-1	0.269249	Column-based
10x.s1__GAGTTACAGACCAAAT-1	0.226532	Column-based
10x.s1__GAGTTACTCGGACTTA-1	0.372876	Column-based
10x.s1__GAGTTGTAGTAGTCTC-1	0.12433	Column-based
10x.s1__GAGTTGTCAAGTTCGT-1	0.23579	Column-based
10x.s1__GAGTTGTGTGGACTAG-1	0.226406	Column-based
10x.s1__GAGTTTGCAAGAATGT-1	0.222539	Column-based
10x.s1__GAGTTTGCAGGCTTGC-1	0.363406	Column-based
10x.s1__GAGTTTGCAGTACTAC-1	0.221204	Column-based
10x.s1__GAGTTTGGTCTTCATT-1	0.12438	Column-based
10x.s1__GATAGAAAGTCATCGT-1	0.220252	Column-based
10x.s1__GATAGCTAGCTAATCC-1	0.545176	Column-based
10x.s1__GATAGCTAGTGGACTG-1	0.385838	Column-based
10x.s1__GATAGCTTCGTCAAAC-1	0.458209	Column-based
10x.s1__GATCACAAGTCAATCC-1	0.248927	Column-based
10x.s1__GATCACACAGCTTCGG-1	0.138804	Column-based
10x.s1__GATCACAGTCAAGCGA-1	0.186528	Column-based
10x.s1__GATCACATCACTGATG-1	0.341051	Column-based
10x.s1__GATCACATCCGTTTCG-1	0.315924	Column-based
10x.s1__GATCACATCTGTCCCA-1	0.436343	Column-based
10x.s1__GATCAGTCAATCGCGC-1	0.242033	Column-based
10x.s1__GATCAGTGTCTGATCA-1	0.248732	Column-based
10x.s1__GATCAGTGTCTGTGTA-1	0.284932	Column-based
10x.s1__GATCATGAGAGGTCGT-1	0.310208	Column-based
10x.s1__GATCATGAGTATTAGG-1	0.462835	Column-based
10x.s1__GATCATGCATGGATCT-1	0.264624	Column-based
10x.s1__GATCATGCATTGACTG-1	0.123049	Column-based
10x.s1__GATCATGTCAGCTGTA-1	0.30971	Column-based
10x.s1__GATCATGTCGCCTAGG-1	0.290451	Column-based
10x.s1__GATCATGTCTTCTAAC-1	0.399764	Column-based
10x.s1__GATCCCTGTCTCAGGC-1	0.118205	Column-based
10x.s1__GATCGTAAGACAGTCG-1	0.337881	Column-based
10x.s1__GATCGTAAGGTTCTTG-1	0.39216	Column-based
10x.s1__GATCGTATCAGCGGAA-1	0.364573	Column-based
10x.s1__GATCGTATCAGTGCGC-1	0.242077	Column-based
10x.s1__GATGACTAGGTTGTTC-1	0.241573	Column-based
10x.s1__GATGACTGTGGCTGCT-1	0.344714	Column-based
10x.s1__GATGACTTCATACAGC-1	0.122568	Column-based
10x.s1__GATGACTTCTTACGTT-1	0.295615	Column-based
10x.s1__GATGAGGCATTGGGAG-1	0.428042	Column-based
10x.s1__GATGATCGTGAGTTTC-1	0.229691	Column-based
10x.s1__GATGATCTCCATGCAA-1	0.379037	Column-based
10x.s1__GATGCTAAGGTTGTTC-1	0.12608	Column-based
10x.s1__GATGCTAAGTAGTCCT-1	0.31243	Column-based
10x.s1__GATGCTATCGCAAGAG-1	0.267456	Column-based
10x.s1__GATGGAGAGATGCTAA-1	0.335495	Column-based
10x.s1__GATGTTGGTAAGCAAT-1	0.140618	Column-based
10x.s1__GATGTTGGTCTGTTAG-1	0.274463	Column-based
10x.s1__GATTCGAAGCTGTGCC-1	0.34908	Column-based
10x.s1__GATTCGACAACCACGC-1	0.285953	Column-based
10x.s1__GATTCGACACGGTGTC-1	0.318747	Column-based
10x.s1__GATTCGAGTCCGACGT-1	0.272677	Column-based
10x.s1__GATTCGATCGGCTGAC-1	0.194766	Column-based
10x.s1__GATTCTTAGCCAAGGT-1	0.36641	Column-based
10x.s1__GATTCTTAGGTCACAG-1	0.357	Column-based
10x.s1__GATTGGTCAAGACCGA-1	0.17133	Column-based
10x.s1__GATTGGTGTATGATCC-1	0.22556	Column-based
10x.s1__GATTTCTAGTGAGGCT-1	0.126881	Column-based
10x.s1__GATTTCTCACGTTGGC-1	0.251191	Column-based
10x.s1__GATTTCTGTGCACATT-1	0.418829	Column-based
10x.s1__GATTTCTTCCATCACC-1	0.152977	Column-based
10x.s1__GCAACATCACACACGC-1	0.299541	Column-based
10x.s1__GCAACATCAGTCTACA-1	0.249257	Column-based
10x.s1__GCAACATGTCATGACT-1	0.421949	Column-based
10x.s1__GCAACATTCAGGAGAC-1	0.152862	Column-based
10x.s1__GCAACCGAGTGGTCAG-1	0.176929	Column-based
10x.s1__GCACATACACCACTGG-1	0.235699	Column-based
10x.s1__GCACATAGTTAAAGTG-1	0.301176	Column-based
10x.s1__GCACGGTAGCTGAAGC-1	0.358294	Column-based
10x.s1__GCACGGTAGTGTACCT-1	0.167259	Column-based
10x.s1__GCACGGTCAGTGAGCA-1	0.160718	Column-based
10x.s1__GCACGTGCACTATCGA-1	0.125845	Column-based
10x.s1__GCACGTGTCTCCCAAC-1	0.327137	Column-based
10x.s1__GCACTAAAGTCGTCTA-1	0.220378	Column-based
10x.s1__GCAGCCAAGTCAGAGC-1	0.533043	Column-based
10x.s1__GCAGCCAAGTCGAAAT-1	0.364949	Column-based
10x.s1__GCAGCCAGTGTGATGG-1	0.196571	Column-based
10x.s1__GCAGCCATCACTAGCA-1	0.168911	Column-based
10x.s1__GCAGCCATCCTACAAG-1	0.313165	Column-based
10x.s1__GCAGCTGAGTTAGAAC-1	0.36049	Column-based
10x.s1__GCAGCTGTCGGTCTGG-1	0.317883	Column-based
10x.s1__GCAGGCTCAATGCAGG-1	0.168784	Column-based
10x.s1__GCAGGCTTCAAGAGTA-1	0.224795	Column-based
10x.s1__GCAGGCTTCTACGGGC-1	0.246509	Column-based
10x.s1__GCAGTTACAATCAAGA-1	0.387947	Column-based
10x.s1__GCAGTTACAGCTGTCG-1	0.246635	Column-based
10x.s1__GCAGTTATCTGTCGTC-1	0.312937	Column-based
10x.s1__GCATCGGCAGCTACTA-1	0.345919	Column-based
10x.s1__GCATCGGGTAGTTACC-1	0.223015	Column-based
10x.s1__GCATCGGGTTTACCTT-1	0.234006	Column-based
10x.s1__GCATCGGTCGTAGGAG-1	0.441467	Column-based
10x.s1__GCATCTCCAGCACAGA-1	0.368203	Column-based
10x.s1__GCATCTCTCTTTCCGG-1	0.23742	Column-based
10x.s1__GCATGATCACTCTGCT-1	0.333469	Column-based
10x.s1__GCATGATGTCCCACGA-1	0.235862	Column-based
10x.s1__GCATGATGTTACACTG-1	0.331052	Column-based
10x.s1__GCATGATTCCTAGCCT-1	0.160444	Column-based
10x.s1__GCATGATTCGACCTAA-1	0.316703	Column-based
10x.s1__GCATGATTCTTCGGAA-1	0.321526	Column-based
10x.s1__GCATTAGAGCGAAACC-1	0.126838	Column-based
10x.s1__GCATTAGAGCGCCTCA-1	0.241416	Column-based
10x.s1__GCATTAGAGTCGAAAT-1	0.243885	Column-based
10x.s1__GCATTAGCAACCTAAC-1	0.384414	Column-based
10x.s1__GCATTAGGTGATACAA-1	0.305506	Column-based
10x.s1__GCATTAGGTGCGAACA-1	0.253247	Column-based
10x.s1__GCCAACGAGCCTGACC-1	0.249935	Column-based
10x.s1__GCCAACGAGGCTCAAG-1	0.423255	Column-based
10x.s1__GCCAACGAGGCTGGAT-1	0.224995	Column-based
10x.s1__GCCAACGCACGTGAGA-1	0.338536	Column-based
10x.s1__GCCAGCAAGGACGGAG-1	0.238208	Column-based
10x.s1__GCCAGCAAGGATACAT-1	0.126555	Column-based
10x.s1__GCCAGGTAGCAAATGT-1	0.41892	Column-based
10x.s1__GCCAGGTAGTCACTGT-1	0.356592	Column-based
10x.s1__GCCAGGTCAAGCGGAT-1	0.463548	Column-based
10x.s1__GCCAGGTGTTCCTAGA-1	0.125959	Column-based
10x.s1__GCCAGGTTCTCTGCCA-1	0.25484	Column-based
10x.s1__GCCAGTGCAACAGTGG-1	0.211832	Column-based
10x.s1__GCCAGTGCACCCTCTA-1	0.216863	Column-based
10x.s1__GCCATGGAGCCTCATA-1	0.298295	Column-based
10x.s1__GCCATGGCATGAGAAT-1	0.227644	Column-based
10x.s1__GCCATGGTCCTTCTAA-1	0.260782	Column-based
10x.s1__GCCATTCAGGCTCTAT-1	0.314583	Column-based
10x.s1__GCCATTCGTAGTTCCA-1	0.367873	Column-based
10x.s1__GCCATTCGTTGTGGCC-1	0.226204	Column-based
10x.s1__GCCATTCTCTTTCAGT-1	0.376218	Column-based
10x.s1__GCCCAGAAGACGACGT-1	0.124781	Column-based
10x.s1__GCCCAGACAACACACT-1	0.273224	Column-based
10x.s1__GCCCAGATCTCCATAT-1	0.306966	Column-based
10x.s1__GCCCGAAAGCCATATC-1	0.222209	Column-based
10x.s1__GCCCGAACAATTGGTC-1	0.247249	Column-based
10x.s1__GCCCGAATCCTTCACG-1	0.347413	Column-based
10x.s1__GCCGATGAGATAGTCA-1	0.126233	Column-based
10x.s1__GCCGATGAGATTTGCC-1	0.392824	Column-based
10x.s1__GCCGATGAGTGTAGTA-1	0.185213	Column-based
10x.s1__GCCGATGCAGATTAAG-1	0.199334	Column-based
10x.s1__GCCGATGCAGTCGCAC-1	0.183319	Column-based
10x.s1__GCCGATGCATGATAGA-1	0.197006	Column-based
10x.s1__GCCGATGGTCCTTTGC-1	0.108133	Column-based
10x.s1__GCCGATGTCGTCAACA-1	0.175915	Column-based
10x.s1__GCCGTGAAGTGATTCC-1	0.222958	Column-based
10x.s1__GCCGTGAAGTTCAACC-1	0.312264	Column-based
10x.s1__GCCGTGACAACCACGC-1	0.345796	Column-based
10x.s1__GCCGTGACATGTGTCA-1	0.195387	Column-based
10x.s1__GCCTGTTAGAGGGCGA-1	0.294583	Column-based
10x.s1__GCCTGTTAGGTACTGG-1	0.323848	Column-based
10x.s1__GCCTGTTGTACTGCCG-1	0.264833	Column-based
10x.s1__GCCTGTTGTCAGATTC-1	0.332801	Column-based
10x.s1__GCCTGTTGTCATAACC-1	0.366538	Column-based
10x.s1__GCCTGTTGTCGTAATC-1	0.244156	Column-based
10x.s1__GCCTGTTTCGTCGATA-1	0.249093	Column-based
10x.s1__GCGAGAACACGCTGTG-1	0.19319	Column-based
10x.s1__GCGATCGGTCATTGCA-1	0.24733	Column-based
10x.s1__GCGATCGTCATCCCGT-1	0.196973	Column-based
10x.s1__GCGATCGTCTCCCATG-1	0.173206	Column-based
10x.s1__GCGGAAAAGTTACTCG-1	0.224009	Column-based
10x.s1__GCGGAAACATTGGATC-1	0.357865	Column-based
10x.s1__GCGGAAAGTTTGCCGG-1	0.189503	Column-based
10x.s1__GCGGAAATCATCGCTC-1	0.241701	Column-based
10x.s1__GCGGAAATCTTAAGGC-1	0.244986	Column-based
10x.s1__GCGGATCAGATGCTGG-1	0.118298	Column-based
10x.s1__GCGGATCGTATAGCTC-1	0.217308	Column-based
10x.s1__GCGGATCTCACAATGC-1	0.246784	Column-based
10x.s1__GCGGATCTCCAACCAA-1	0.369908	Column-based
10x.s1__GCGTGCACAACTGGTT-1	0.104531	Column-based
10x.s1__GCGTGCATCGTGACTA-1	0.26387	Column-based
10x.s1__GCGTTTCAGCTCCATA-1	0.122173	Column-based
10x.s1__GCTACAAAGTACCATC-1	0.338965	Column-based
10x.s1__GCTACAACAGATACTC-1	0.247838	Column-based
10x.s1__GCTACAACAGCTACTA-1	0.348924	Column-based
10x.s1__GCTACCTAGATAGGGA-1	0.197287	Column-based
10x.s1__GCTACCTCACTCTAGA-1	0.123665	Column-based
10x.s1__GCTACCTGTTCGGGTC-1	0.248382	Column-based
10x.s1__GCTACCTTCACCTCAC-1	0.273122	Column-based
10x.s1__GCTACCTTCCCTGTTG-1	0.217282	Column-based
10x.s1__GCTACCTTCGGTCATA-1	0.301778	Column-based
10x.s1__GCTCAAAAGTACCCTA-1	0.404319	Column-based
10x.s1__GCTCAAAAGTAGCTCT-1	0.361025	Column-based
10x.s1__GCTCAAACAATCAGCT-1	0.312334	Column-based
10x.s1__GCTCAAACAGTGCCTG-1	0.300228	Column-based
10x.s1__GCTCAAACATACAGAA-1	0.411925	Column-based
10x.s1__GCTCAAAGTATGCTTG-1	0.248165	Column-based
10x.s1__GCTGAATAGACTCAAA-1	0.357214	Column-based
10x.s1__GCTGAATCACGGTGCT-1	0.227351	Column-based
10x.s1__GCTGAATGTTTCTATC-1	0.260002	Column-based
10x.s1__GCTGAATTCCTCAGGG-1	0.306536	Column-based
10x.s1__GCTGCAGAGCTTTCTT-1	0.278556	Column-based
10x.s1__GCTGCAGCATCAGCTA-1	0.30131	Column-based
10x.s1__GCTGGGTTCCGAAGGA-1	0.21999	Column-based
10x.s1__GCTGGGTTCGGAATTC-1	0.301966	Column-based
10x.s1__GCTGGGTTCGGTCGAC-1	0.315543	Column-based
10x.s1__GCTTCACCAACTCGTA-1	0.224049	Column-based
10x.s1__GCTTCACGTGAAGCGT-1	0.242922	Column-based
10x.s1__GCTTCACGTGTCCATA-1	0.246375	Column-based
10x.s1__GCTTGGGAGACATATG-1	0.394254	Column-based
10x.s1__GCTTGGGGTCTGTGGC-1	0.345113	Column-based
10x.s1__GCTTTCGAGAGGGCGA-1	0.124028	Column-based
10x.s1__GCTTTCGCACCACATA-1	0.241007	Column-based
10x.s1__GCTTTCGGTACCAGAG-1	0.125709	Column-based
10x.s1__GCTTTCGGTGGAGGTT-1	0.12629	Column-based
10x.s1__GGAACCCGTAGCGCCT-1	0.177525	Column-based
10x.s1__GGAACCCTCCGTAGTA-1	0.165453	Column-based
10x.s1__GGAAGTGAGGTGCTAG-1	0.269002	Column-based
10x.s1__GGAAGTGAGTGCAAAT-1	0.24837	Column-based
10x.s1__GGAAGTGCATGCGGTC-1	0.125626	Column-based
10x.s1__GGAAGTGCATGTGGCC-1	0.193254	Column-based
10x.s1__GGAATCTAGAGTCCGA-1	0.355165	Column-based
10x.s1__GGAATCTAGCTTCTAG-1	0.124463	Column-based
10x.s1__GGAATCTAGTGTGTTC-1	0.248456	Column-based
10x.s1__GGAATCTGTCTACACA-1	0.314747	Column-based
10x.s1__GGAATGGAGACGCCCT-1	0.279997	Column-based
10x.s1__GGAATGGCAACTTCTT-1	0.187256	Column-based
10x.s1__GGACGTCAGGTGATCG-1	0.249008	Column-based
10x.s1__GGACGTCAGTTGTAGA-1	0.126607	Column-based
10x.s1__GGACGTCTCTCTGCCA-1	0.329199	Column-based
10x.s1__GGAGAACAGGAAAGAC-1	0.248993	Column-based
10x.s1__GGAGAACGTCGCATGC-1	0.198673	Column-based
10x.s1__GGAGAACGTGCCTATA-1	0.291058	Column-based
10x.s1__GGAGATGAGGTGCGAT-1	0.143637	Column-based
10x.s1__GGAGCAAGTAGAGCTG-1	0.19412	Column-based
10x.s1__GGAGCAATCACGGACC-1	0.120493	Column-based
10x.s1__GGAGCAATCCCTCGAT-1	0.330725	Column-based
10x.s1__GGAGGTAGTACAAGTA-1	0.0663488	Column-based
10x.s1__GGAGGTATCTTCTAAC-1	0.319752	Column-based
10x.s1__GGATCTACAAACCGGA-1	0.3051	Column-based
10x.s1__GGATCTATCTCAGTCC-1	0.34525	Column-based
10x.s1__GGATGTTCACCAGTTA-1	0.3092	Column-based
10x.s1__GGATGTTGTGAGTAAT-1	0.443124	Column-based
10x.s1__GGCACGTCAACTGATC-1	0.338626	Column-based
10x.s1__GGCACGTCACAGAGAC-1	0.301318	Column-based
10x.s1__GGCAGTCTCACAACCA-1	0.320832	Column-based
10x.s1__GGCGTCAAGTGCAACG-1	0.398412	Column-based
10x.s1__GGCGTCACAGCTTCGG-1	0.19613	Column-based
10x.s1__GGCGTCACATAGGAGC-1	0.270911	Column-based
10x.s1__GGCGTCAGTGTGATGG-1	0.241921	Column-based
10x.s1__GGCGTCATCAACCTCC-1	0.353089	Column-based
10x.s1__GGCGTCATCGAAATCC-1	0.300247	Column-based
10x.s1__GGCGTCATCGCAATTG-1	0.309958	Column-based
10x.s1__GGCTGTGCAGATCACT-1	0.245899	Column-based
10x.s1__GGCTTGGTCACTACGA-1	0.125432	Column-based
10x.s1__GGCTTTCAGAAGAGCA-1	0.414766	Column-based
10x.s1__GGCTTTCAGATGGGCT-1	0.219959	Column-based
10x.s1__GGCTTTCAGCTATCTG-1	0.397908	Column-based
10x.s1__GGGAAGTAGTCATAGA-1	0.338214	Column-based
10x.s1__GGGAAGTAGTCGCCAC-1	0.346001	Column-based
10x.s1__GGGAAGTTCCACCTGT-1	0.246703	Column-based
10x.s1__GGGACAACATACCACA-1	0.198897	Column-based
10x.s1__GGGACAAGTCCAACGC-1	0.357081	Column-based
10x.s1__GGGACAAGTTCTTAGG-1	0.249723	Column-based
10x.s1__GGGACAATCAGTGTCA-1	0.242021	Column-based
10x.s1__GGGACCTTCTGCCTCA-1	0.355872	Column-based
10x.s1__GGGACTCAGGGATCTG-1	0.127837	Column-based
10x.s1__GGGACTCCAGCTCCTT-1	0.218956	Column-based
10x.s1__GGGAGATCACGATTCA-1	0.249991	Column-based
10x.s1__GGGAGATCAGAGAGGG-1	0.126582	Column-based
10x.s1__GGGAGATGTCACCTTC-1	0.178013	Column-based
10x.s1__GGGAGATGTTGTCATG-1	0.346445	Column-based
10x.s1__GGGAGTAGTCCTATAG-1	0.415556	Column-based
10x.s1__GGGAGTATCACCACAA-1	0.495467	Column-based
10x.s1__GGGATGAAGGTACAGC-1	0.242029	Column-based
10x.s1__GGGATGACACAAGGTG-1	0.220277	Column-based
10x.s1__GGGATGATCCCTGGTT-1	0.348834	Column-based
10x.s1__GGGCCATAGTCCTACA-1	0.218545	Column-based
10x.s1__GGGCCATGTCTGCATA-1	0.367345	Column-based
10x.s1__GGGCCATTCGACATAC-1	0.458208	Column-based
10x.s1__GGGCGTTAGCAGTAAT-1	0.124546	Column-based
10x.s1__GGGCGTTGTAGCACGA-1	0.388763	Column-based
10x.s1__GGGCGTTTCGACCTAA-1	0.31422	Column-based
10x.s1__GGGCTCACATCCGTTC-1	0.222133	Column-based
10x.s1__GGGCTCACATGACAGG-1	0.22492	Column-based
10x.s1__GGGCTCACATTCCTAT-1	0.359379	Column-based
10x.s1__GGGCTCATCATGAGAA-1	0.273054	Column-based
10x.s1__GGGTAGAAGGATGCGT-1	0.415886	Column-based
10x.s1__GGGTAGACATCTTTCA-1	0.238291	Column-based
10x.s1__GGGTAGATCACGAGGA-1	0.507545	Column-based
10x.s1__GGGTAGATCGATACTG-1	0.367892	Column-based
10x.s1__GGGTCACTCCGGTTCT-1	0.152265	Column-based
10x.s1__GGGTCACTCTTAAGGC-1	0.315699	Column-based
10x.s1__GGGTCTGCAGGTACGA-1	0.398681	Column-based
10x.s1__GGGTGAATCCATTGCC-1	0.186791	Column-based
10x.s1__GGGTGAATCGAGAAAT-1	0.126318	Column-based
10x.s1__GGGTGTCAGCACTCGC-1	0.362513	Column-based
10x.s1__GGGTGTCCAGGTTCAT-1	0.322459	Column-based
10x.s1__GGGTGTCTCGCAGAGA-1	0.396593	Column-based
10x.s1__GGGTTATAGCATGAAT-1	0.198144	Column-based
10x.s1__GGGTTATAGGCATCAG-1	0.168177	Column-based
10x.s1__GGGTTTAAGATTCGAA-1	0.19508	Column-based
10x.s1__GGGTTTACAGCCTACG-1	0.311832	Column-based
10x.s1__GGGTTTAGTCAGCTTA-1	0.397907	Column-based
10x.s1__GGTAACTAGGTAAAGG-1	0.245283	Column-based
10x.s1__GGTAACTTCATGCATG-1	0.143588	Column-based
10x.s1__GGTAACTTCTAGTGAC-1	0.125747	Column-based
10x.s1__GGTAATCCATCTTAGG-1	0.334715	Column-based
10x.s1__GGTAATCGTAGTTAGA-1	0.2273	Column-based
10x.s1__GGTAATCTCACTAGCA-1	0.30642	Column-based
10x.s1__GGTAGAGAGTACCGGA-1	0.247996	Column-based
10x.s1__GGTAGAGCAGCTATTG-1	0.39161	Column-based
10x.s1__GGTCACGCAAGTATCC-1	0.369668	Column-based
10x.s1__GGTCACGGTTGTTGTG-1	0.079698	Column-based
10x.s1__GGTCACGTCCGGACGT-1	0.235215	Column-based
10x.s1__GGTCTGGAGATAACAC-1	0.242341	Column-based
10x.s1__GGTCTGGAGTCACTCA-1	0.342211	Column-based
10x.s1__GGTCTGGCATGATAGA-1	0.31599	Column-based
10x.s1__GGTCTGGGTATCAGCT-1	0.198659	Column-based
10x.s1__GGTGAAGAGGCATGGT-1	0.234703	Column-based
10x.s1__GGTGAAGAGGCTTAAA-1	0.428543	Column-based
10x.s1__GGTGAAGGTATCTCGA-1	0.343607	Column-based
10x.s1__GGTGATTTCGGTAAGG-1	0.243074	Column-based
10x.s1__GGTGGCTTCTTCGTGC-1	0.330187	Column-based
10x.s1__GGTGTCGAGAGTCACG-1	0.320415	Column-based
10x.s1__GGTGTCGAGTGCAGGT-1	0.223242	Column-based
10x.s1__GGTGTCGCATGCTGCG-1	0.126562	Column-based
10x.s1__GGTGTCGTCGAGAAAT-1	0.365408	Column-based
10x.s1__GGTGTTAAGTAGTCCT-1	0.26633	Column-based
10x.s1__GGTGTTACACGAAAGC-1	0.417656	Column-based
10x.s1__GGTGTTAGTCAACACT-1	0.246965	Column-based
10x.s1__GGTTAACAGGAAGTAG-1	0.197134	Column-based
10x.s1__GGTTAACAGTTCAACC-1	0.194288	Column-based
10x.s1__GGTTAACTCATGGAGG-1	0.224152	Column-based
10x.s1__GGTTAACTCTTGTTAC-1	0.540381	Column-based
10x.s1__GGTTCTCCAATTCACG-1	0.199491	Column-based
10x.s1__GGTTCTCCATCATTTC-1	0.283825	Column-based
10x.s1__GGTTCTCGTGCGCTCA-1	0.0898348	Column-based
10x.s1__GGTTGTATCCCTTTGG-1	0.238032	Column-based
10x.s1__GGTTGTATCGAGCACC-1	0.249372	Column-based
10x.s1__GTAACACTCAGTGTGT-1	0.301909	Column-based
10x.s1__GTAACACTCTTAGCTT-1	0.363837	Column-based
10x.s1__GTAACCAAGTGATGGC-1	0.228658	Column-based
10x.s1__GTAACCAGTCCAGAAG-1	0.235158	Column-based
10x.s1__GTAACCAGTTCGCGTG-1	0.118699	Column-based
10x.s1__GTAAGTCAGGGAGTTC-1	0.200875	Column-based
10x.s1__GTAAGTCGTGAGTCAG-1	0.246179	Column-based
10x.s1__GTAATCGCACGGTGCT-1	0.199741	Column-based
10x.s1__GTAATCGGTTGGTGTT-1	0.188002	Column-based
10x.s1__GTAATCGTCCTCTCTT-1	0.243993	Column-based
10x.s1__GTAATGCAGAAACCAT-1	0.342822	Column-based
10x.s1__GTAATGCTCACACGAT-1	0.323136	Column-based
10x.s1__GTACAACCAAAGCTAA-1	0.433244	Column-based
10x.s1__GTACAACCAGAGCGTA-1	0.410725	Column-based
10x.s1__GTACAGTAGGAATCGC-1	0.196576	Column-based
10x.s1__GTACAGTCAACTCCAA-1	0.318673	Column-based
10x.s1__GTACAGTTCCGGACTG-1	0.339844	Column-based
10x.s1__GTAGAAACATCTATCT-1	0.217771	Column-based
10x.s1__GTAGAAACATTGTACG-1	0.374367	Column-based
10x.s1__GTAGAAAGTAGCTCGC-1	0.252834	Column-based
10x.s1__GTAGAGGTCCACGAAT-1	0.342801	Column-based
10x.s1__GTAGATCGTTCTCGCT-1	0.138745	Column-based
10x.s1__GTAGCTACACCAGTAT-1	0.477381	Column-based
10x.s1__GTAGCTAGTGCTCCGA-1	0.337704	Column-based
10x.s1__GTAGGAGAGCGGGTTA-1	0.27228	Column-based
10x.s1__GTAGGAGAGGAGATAG-1	0.328603	Column-based
10x.s1__GTAGGAGGTTGTCAGT-1	0.265338	Column-based
10x.s1__GTAGGTTCAGTTGTCA-1	0.377163	Column-based
10x.s1__GTAGGTTCATGTCGTA-1	0.436851	Column-based
10x.s1__GTAGGTTGTCATCGCG-1	0.362947	Column-based
10x.s1__GTAGTACAGTGGTGGT-1	0.198287	Column-based
10x.s1__GTAGTACTCACGGTCG-1	0.194633	Column-based
10x.s1__GTAGTACTCCACTTTA-1	0.321872	Column-based
10x.s1__GTATTGGCATGCACTA-1	0.246088	Column-based
10x.s1__GTATTGGTCATGCATG-1	0.473805	Column-based
10x.s1__GTATTTCAGGGTAATT-1	0.239688	Column-based
10x.s1__GTATTTCGTAACGCGA-1	0.221084	Column-based
10x.s1__GTATTTCTCACTTATC-1	0.0741166	Column-based
10x.s1__GTCAAACAGACTTAAG-1	0.126822	Column-based
10x.s1__GTCAAGTCACAATGAA-1	0.126578	Column-based
10x.s1__GTCACGGGTCTACGTA-1	0.298621	Column-based
10x.s1__GTCACGGTCTCTCTTC-1	0.132071	Column-based
10x.s1__GTCACGGTCTTACCGC-1	0.220089	Column-based
10x.s1__GTCACTCCAATTTCCT-1	0.315473	Column-based
10x.s1__GTCACTCCACAATGAA-1	0.0579122	Column-based
10x.s1__GTCACTCTCAGCTTGA-1	0.318781	Column-based
10x.s1__GTCAGCGCATCCTAAG-1	0.267029	Column-based
10x.s1__GTCATCCAGAGAGGTA-1	0.314674	Column-based
10x.s1__GTCATCCAGATAGCAT-1	0.342584	Column-based
10x.s1__GTCATCCCACAAGCCC-1	0.308064	Column-based
10x.s1__GTCATCCGTACAGTTC-1	0.308332	Column-based
10x.s1__GTCATCCGTGAACCGA-1	0.241167	Column-based
10x.s1__GTCATCCGTTAGGGTG-1	0.212158	Column-based
10x.s1__GTCATCCGTTATCTGG-1	0.242738	Column-based
10x.s1__GTCATGAAGAACGCGT-1	0.126329	Column-based
10x.s1__GTCATGAAGGGTTAGC-1	0.224076	Column-based
10x.s1__GTCATGACATTGCCGG-1	0.126785	Column-based
10x.s1__GTCATGAGTACGCGTC-1	0.24781	Column-based
10x.s1__GTCATTTCAACCGGAA-1	0.126832	Column-based
10x.s1__GTCATTTCAATCCAGT-1	0.376176	Column-based
10x.s1__GTCATTTCACCAGCGT-1	0.224553	Column-based
10x.s1__GTCCACTCATCCGGTG-1	0.294562	Column-based
10x.s1__GTCCACTGTACTGACT-1	0.298128	Column-based
10x.s1__GTCCACTTCACCCTGT-1	0.452698	Column-based
10x.s1__GTCCACTTCGTGCAGC-1	0.297588	Column-based
10x.s1__GTCCCATAGAGCCGTA-1	0.201803	Column-based
10x.s1__GTCCCATAGTGGAATT-1	0.225019	Column-based
10x.s1__GTCCCATGTCGCACAC-1	0.168008	Column-based
10x.s1__GTCCTCAAGGACTATA-1	0.275014	Column-based
10x.s1__GTCCTCACAATGTTGC-1	0.213338	Column-based
10x.s1__GTCCTCAGTTTAAGGA-1	0.221821	Column-based
10x.s1__GTCCTCATCCATTTAC-1	0.229575	Column-based
10x.s1__GTCCTCATCGGTGAAG-1	0.126477	Column-based
10x.s1__GTCCTCATCTAGGCAT-1	0.11834	Column-based
10x.s1__GTCGAATAGAATCTAG-1	0.34766	Column-based
10x.s1__GTCGAATCACCACTGG-1	0.32216	Column-based
10x.s1__GTCGAATGTGTCCACG-1	0.139491	Column-based
10x.s1__GTCGCGAGTGCCGAAA-1	0.195126	Column-based
10x.s1__GTCGCGATCGAACTCA-1	0.365581	Column-based
10x.s1__GTCGTAACAAGGCGTA-1	0.247116	Column-based
10x.s1__GTCGTTCAGGGTGAAA-1	0.122804	Column-based
10x.s1__GTCGTTCGTATCTCGA-1	0.321792	Column-based
10x.s1__GTCGTTCGTGTGTGGA-1	0.224008	Column-based
10x.s1__GTCGTTCGTTACGTAC-1	0.123705	Column-based
10x.s1__GTCGTTCTCGAGCCAC-1	0.125543	Column-based
10x.s1__GTCTACCCACGACGTC-1	0.526969	Column-based
10x.s1__GTCTAGAAGTCACACT-1	0.319423	Column-based
10x.s1__GTCTAGACACGAGAAC-1	0.192384	Column-based
10x.s1__GTCTAGACAGAGTGTG-1	0.322148	Column-based
10x.s1__GTCTAGAGTTCCGCAG-1	0.35821	Column-based
10x.s1__GTCTAGATCTTCCCAG-1	0.217665	Column-based
10x.s1__GTCTCACAGGTCGTCC-1	0.168952	Column-based
10x.s1__GTCTCACCACCAAAGG-1	0.248328	Column-based
10x.s1__GTCTGTCAGAAACTGT-1	0.126725	Column-based
10x.s1__GTCTGTCCACCACATA-1	0.362588	Column-based
10x.s1__GTCTGTCCATGTACGT-1	0.241665	Column-based
10x.s1__GTCTGTCTCCCGTTCA-1	0.0689677	Column-based
10x.s1__GTCTTTACAGACCCGT-1	0.246036	Column-based
10x.s1__GTCTTTAGTGAGTAAT-1	0.295876	Column-based
10x.s1__GTCTTTAGTGTCCGGT-1	0.125223	Column-based
10x.s1__GTCTTTAGTTGGACTT-1	0.126122	Column-based
10x.s1__GTGACGCAGAGAGGGC-1	0.336659	Column-based
10x.s1__GTGACGCCAAGAGCTG-1	0.225245	Column-based
10x.s1__GTGACGCCAGAGAATT-1	0.325114	Column-based
10x.s1__GTGACGCTCCATTGGA-1	0.249419	Column-based
10x.s1__GTGAGCCCAACGCATT-1	0.183837	Column-based
10x.s1__GTGAGCCGTGCATCTA-1	0.125467	Column-based
10x.s1__GTGAGCCTCTGGACTA-1	0.306851	Column-based
10x.s1__GTGAGCCTCTTCGTAT-1	0.341597	Column-based
10x.s1__GTGAGGAAGCTCGAAG-1	0.360196	Column-based
10x.s1__GTGAGTTAGTAGAGTT-1	0.24227	Column-based
10x.s1__GTGAGTTAGTCCTACA-1	0.125376	Column-based
10x.s1__GTGAGTTCAAATCGTC-1	0.310329	Column-based
10x.s1__GTGAGTTCACCTCGTT-1	0.286185	Column-based
10x.s1__GTGAGTTCATGGAAGC-1	0.0836293	Column-based
10x.s1__GTGAGTTGTCAACCAT-1	0.147476	Column-based
10x.s1__GTGAGTTTCGGCATTA-1	0.217958	Column-based
10x.s1__GTGATGTCACAGAAGC-1	0.309576	Column-based
10x.s1__GTGCACGGTATCGTTG-1	0.389605	Column-based
10x.s1__GTGCACGGTGATGTAA-1	0.221136	Column-based
10x.s1__GTGCACGTCGCATGAT-1	0.242491	Column-based
10x.s1__GTGCAGCAGCAATTAG-1	0.022467	Column-based
10x.s1__GTGCAGCAGCCTGAAG-1	0.246835	Column-based
10x.s1__GTGCAGCCAATTTCTC-1	0.405088	Column-based
10x.s1__GTGCAGCCACAGTGAG-1	0.125304	Column-based
10x.s1__GTGCTGGAGTTGCTGT-1	0.315245	Column-based
10x.s1__GTGCTGGGTGTACAGG-1	0.316912	Column-based
10x.s1__GTGCTTCAGATTACCC-1	0.214456	Column-based
10x.s1__GTGCTTCGTGACATCT-1	0.242927	Column-based
10x.s1__GTGCTTCGTGGATCGA-1	0.19762	Column-based
10x.s1__GTGGAAGAGGGTCACA-1	0.19729	Column-based
10x.s1__GTGGAAGCAGTGTGGA-1	0.311758	Column-based
10x.s1__GTGGAAGGTATGCTAC-1	0.125841	Column-based
10x.s1__GTGGAAGGTCACTAGT-1	0.154675	Column-based
10x.s1__GTGGAGAGTCCAAAGG-1	0.304209	Column-based
10x.s1__GTGGAGAGTGGTTTAC-1	0.296716	Column-based
10x.s1__GTGGAGATCCGCTTAC-1	0.23342	Column-based
10x.s1__GTGGCGTGTGGCACTC-1	0.215327	Column-based
10x.s1__GTGGGAAGTTTCGTAG-1	0.309101	Column-based
10x.s1__GTGGTTATCCTACTGC-1	0.360856	Column-based
10x.s1__GTGTAACAGTGCAGCA-1	0.361592	Column-based
10x.s1__GTGTAACCAACTGTGT-1	0.248253	Column-based
10x.s1__GTGTAACTCGCCTCTA-1	0.197917	Column-based
10x.s1__GTGTCCTAGAAGGATG-1	0.335744	Column-based
10x.s1__GTGTCCTAGATCGGTG-1	0.244081	Column-based
10x.s1__GTGTCCTGTACGCTTA-1	0.250518	Column-based
10x.s1__GTGTGATCAAGCGATG-1	0.359749	Column-based
10x.s1__GTGTGATGTCCTCAGG-1	0.125746	Column-based
10x.s1__GTGTGGCGTTGGTAGG-1	0.220408	Column-based
10x.s1__GTGTTAGTCATGCGGC-1	0.180828	Column-based
10x.s1__GTGTTAGTCTTAGGAC-1	0.314332	Column-based
10x.s1__GTGTTCCCAGAAATTG-1	0.246861	Column-based
10x.s1__GTGTTCCGTGGAAATT-1	0.31597	Column-based
10x.s1__GTTACAGAGCTAGATA-1	0.198959	Column-based
10x.s1__GTTACAGCATGGACAG-1	0.274931	Column-based
10x.s1__GTTACAGGTAGAATAC-1	0.386593	Column-based
10x.s1__GTTACAGTCCACTTTA-1	0.238889	Column-based
10x.s1__GTTACCCCAACGGCCT-1	0.400403	Column-based
10x.s1__GTTACCCCAGGAGGTT-1	0.125589	Column-based
10x.s1__GTTACCCGTTGTCATG-1	0.248371	Column-based
10x.s1__GTTACCCTCACTGTCC-1	0.248	Column-based
10x.s1__GTTACGAAGCTGTCCG-1	0.125786	Column-based
10x.s1__GTTACGAGTCGAACGA-1	0.310794	Column-based
10x.s1__GTTACGATCATAGGCT-1	0.247584	Column-based
10x.s1__GTTAGACAGACTACCT-1	0.24777	Column-based
10x.s1__GTTAGACCATCCTCAC-1	0.162467	Column-based
10x.s1__GTTAGACGTCTGATCA-1	0.436085	Column-based
10x.s1__GTTAGACTCCATTGCC-1	0.227449	Column-based
10x.s1__GTTAGACTCGACGACC-1	0.242822	Column-based
10x.s1__GTTATGGTCAAAGAAC-1	0.438951	Column-based
10x.s1__GTTATGGTCTTACCGC-1	0.243692	Column-based
10x.s1__GTTCATTCAAATCGTC-1	0.127501	Column-based
10x.s1__GTTCATTGTCCCGCAA-1	0.244848	Column-based
10x.s1__GTTCCGTCATATCTGG-1	0.251294	Column-based
10x.s1__GTTCCGTTCAGCTTGA-1	0.29388	Column-based
10x.s1__GTTCGCTGTCAGGAGT-1	0.194485	Column-based
10x.s1__GTTCGCTGTGCGTGCT-1	0.414568	Column-based
10x.s1__GTTCGCTTCCGCATAA-1	0.247908	Column-based
10x.s1__GTTCGCTTCGAGAACG-1	0.246257	Column-based
10x.s1__GTTGAACGTCGAGTGA-1	0.224991	Column-based
10x.s1__GTTGAACGTTCCCAAA-1	0.246381	Column-based
10x.s1__GTTGCGGAGAACTCCT-1	0.266123	Column-based
10x.s1__GTTGCGGCACTGTGTA-1	0.344546	Column-based
10x.s1__GTTGCGGCAGGGACTA-1	0.0715313	Column-based
10x.s1__GTTGCTCCACAGCCTG-1	0.319532	Column-based
10x.s1__GTTGCTCCAGAGAGGG-1	0.199207	Column-based
10x.s1__GTTGTAGAGAGCTGAC-1	0.360873	Column-based
10x.s1__GTTGTCCCAGACAATA-1	0.219815	Column-based
10x.s1__GTTGTGACATAGGTAA-1	0.155839	Column-based
10x.s1__GTTGTGAGTATGAGCG-1	0.391814	Column-based
10x.s1__GTTTACTAGCCACCGT-1	0.427871	Column-based
[truncated: 9,176 more rows]

## Sheet: Disease-associated Astrocyte
	DA_AS_UCell	ident
[truncated: 11,114 more rows]
