# Supplementary material for: Comparative analysis of nuclei isolation methods for brain single-nucleus RNA sequencing
Source: bioRxiv. 2025 Mar 26:2025.03.25.645306. Preprint. [Version 1] doi: 10.1101/2025.03.25.645306 (PMC11974938; doi:10.1101/2025.03.25.645306)
Supplement: Supplement 3 — Supplementary Table 3: Excel file containing UCell summary score values for homeostatic astrocytes, microglia, and oligodendrocytes, and disease-associated astrocytes and microglia. [file media-3.xlsx]

## Sheet: Sheet1
	p_val	avg_log2FC	pct.1	pct.2	p_val_adj	cluster	gene
Tafa1	0	1.48777	0.837	0.362	0	0	Tafa1
Rgs6	0	1.64249	0.886	0.441	0	0	Rgs6
Slit3	0	1.41404	0.822	0.382	0	0	Slit3
Chrm3	0	1.3655	0.834	0.447	0	0	Chrm3
Pdzrn3	0	1.39988	0.675	0.292	0	0	Pdzrn3
Rasgrf2	0	1.61803	0.601	0.222	0	0	Rasgrf2
Cntnap5a	0	1.10401	0.759	0.393	0	0	Cntnap5a
Sorbs2os	0	1.24837	0.749	0.383	0	0	Sorbs2os
Fstl4	0	1.36357	0.659	0.294	0	0	Fstl4
Ntrk3	0	1.14852	0.81	0.446	0	0	Ntrk3
Slc9a9	0	1.46111	0.649	0.291	0	0	Slc9a9
Kcnb2	0	1.09635	0.859	0.515	0	0	Kcnb2
Unc5d	0	0.978729	0.833	0.494	0	0	Unc5d
Gpc6	0	1.17052	0.683	0.349	0	0	Gpc6
Pam	0	1.02119	0.747	0.416	0	0	Pam
Cux2	0	1.578	0.515	0.184	0	0	Cux2
Pde7b	0	1.26767	0.614	0.284	0	0	Pde7b
Prkg1	0	1.14574	0.861	0.534	0	0	Prkg1
Mapk4	0	1.38515	0.587	0.261	0	0	Mapk4
Ptprk	0	0.922436	0.657	0.341	0	0	Ptprk
Cacng3	0	1.40931	0.552	0.237	0	0	Cacng3
Arl15	0	1.08045	0.68	0.366	0	0	Arl15
Nell2	0	0.932363	0.725	0.412	0	0	Nell2
Grm1	0	1.17379	0.585	0.275	0	0	Grm1
Prkca	0	0.985398	0.722	0.413	0	0	Prkca
Cdh12	0	0.957357	0.718	0.409	0	0	Cdh12
Tmem108	0	1.14622	0.557	0.25	0	0	Tmem108
Mast3	0	1.10615	0.597	0.293	0	0	Mast3
Gm20754	0	1.20226	0.516	0.215	0	0	Gm20754
Hecw1	0	0.974452	0.742	0.443	0	0	Hecw1
Tmem132d	0	0.991062	0.655	0.358	0	0	Tmem132d
9530059O14Rik	0	1.06244	0.605	0.308	0	0	9530059O14Rik
Gm26871	0	0.783837	0.706	0.41	0	0	Gm26871
Gm16599	0	1.04842	0.621	0.325	0	0	Gm16599
Dgkb	0	0.673227	0.761	0.468	0	0	Dgkb
Car10	0	1.16669	0.933	0.641	0	0	Car10
Mlip	0	1.35446	0.511	0.22	0	0	Mlip
Ppfia2	0	0.992876	0.838	0.549	0	0	Ppfia2
4933424G05Rik	0	1.13182	0.559	0.271	0	0	4933424G05Rik
Kcnj6	0	1.12409	0.578	0.291	0	0	Kcnj6
Khdrbs2	0	0.77367	0.658	0.375	0	0	Khdrbs2
Sipa1l1	0	0.862041	0.809	0.526	0	0	Sipa1l1
Kctd1	0	1.17202	0.54	0.258	0	0	Kctd1
Cacna1c	0	0.838354	0.789	0.511	0	0	Cacna1c
Cap2	0	0.97565	0.637	0.363	0	0	Cap2
D430041D05Rik	0	0.843834	0.672	0.403	0	0	D430041D05Rik
Hdac9	0	0.791768	0.705	0.437	0	0	Hdac9
Sphkap	0	1.00229	0.556	0.289	0	0	Sphkap
Cux1	0	1.07757	0.553	0.288	0	0	Cux1
Sorbs2	0	1.12023	0.916	0.651	0	0	Sorbs2
Schip1	0	1.08251	0.927	0.663	0	0	Schip1
Kcnc2	0	0.276309	0.57	0.307	0	0	Kcnc2
Atrnl1	0	0.759518	0.707	0.444	0	0	Atrnl1
Cfap54	0	1.07615	0.522	0.261	0	0	Cfap54
Arhgap10	0	1.39229	0.431	0.172	0	0	Arhgap10
Cacna1e	0	0.771686	0.811	0.553	0	0	Cacna1e
Cacnb2	0	0.726878	0.605	0.347	0	0	Cacnb2
Cobl	0	0.864066	0.566	0.309	0	0	Cobl
Rasal2	0	0.775419	0.729	0.474	0	0	Rasal2
Cacna2d1	0	0.961535	0.902	0.647	0	0	Cacna2d1
Dgki	0	0.834891	0.818	0.564	0	0	Dgki
Rfx3	0	1.19563	0.565	0.311	0	0	Rfx3
Nwd2	0	1.22029	0.462	0.209	0	0	Nwd2
Smarca2	0	0.942078	0.554	0.302	0	0	Smarca2
Sorcs3	0	0.999887	0.537	0.285	0	0	Sorcs3
A230006K03Rik	0	0.658815	0.625	0.374	0	0	A230006K03Rik
Trerf1	0	0.943783	0.585	0.334	0	0	Trerf1
Gm28376	0	0.705556	0.578	0.329	0	0	Gm28376
Gsg1l	0	1.60556	0.381	0.135	0	0	Gsg1l
Epha6	0	0.98361	0.737	0.491	0	0	Epha6
Gm10115	0	1.50825	0.393	0.148	0	0	Gm10115
Csmd2	0	0.647548	0.644	0.399	0	0	Csmd2
Plk5	0	2.6174	0.3	0.055	0	0	Plk5
Cntn3	0	0.669363	0.653	0.409	0	0	Cntn3
Shank2	0	0.86209	0.555	0.313	0	0	Shank2
Gria3	0	1.0071	0.936	0.695	0	0	Gria3
Fndc9	0	0.878387	0.575	0.335	0	0	Fndc9
2025-03-01	0	0.776556	0.795	0.557	0	0	2025-03-01
Gm48530	0	2.0288	0.321	0.083	0	0	Gm48530
Cdk14	0	0.638762	0.672	0.435	0	0	Cdk14
Pparg	0	1.57928	0.363	0.126	0	0	Pparg
Nlk	0	0.692677	0.696	0.459	0	0	Nlk
Stxbp6	0	1.08599	0.438	0.202	0	0	Stxbp6
Rgl1	0	1.18464	0.441	0.206	0	0	Rgl1
Gm16183	0	0.994368	0.511	0.276	0	0	Gm16183
Gabrb2	0	0.685098	0.612	0.378	0	0	Gabrb2
Greb1l	0	1.52233	0.369	0.136	0	0	Greb1l
Grin1	0	0.663553	0.671	0.439	0	0	Grin1
Ablim1	0	0.754177	0.601	0.37	0	0	Ablim1
Pdzd2	0	1.15416	0.451	0.221	0	0	Pdzd2
Brinp1	0	0.744022	0.76	0.53	0	0	Brinp1
Dync1i2	0	0.628598	0.759	0.53	0	0	Dync1i2
Ak5	0	0.839994	0.534	0.306	0	0	Ak5
Pdzrn4	0	0.783592	0.53	0.302	0	0	Pdzrn4
Lzts1	0	1.10183	0.439	0.212	0	0	Lzts1
B230216N24Rik	0	1.63132	0.339	0.113	0	0	B230216N24Rik
Tmem132b	0	0.661629	0.634	0.409	0	0	Tmem132b
Ppm1h	0	0.950629	0.51	0.285	0	0	Ppm1h
Mgat5	0	0.836185	0.489	0.264	0	0	Mgat5
Magi3	0	0.970742	0.469	0.244	0	0	Magi3
Ppm1e	0	0.689454	0.616	0.391	0	0	Ppm1e
Man1a2	0	0.921095	0.487	0.263	0	0	Man1a2
Satb2	0	0.84458	0.476	0.253	0	0	Satb2
Rgs7	0	0.956005	0.884	0.661	0	0	Rgs7
Cacna1d	0	0.552811	0.735	0.512	0	0	Cacna1d
Efna5	0	0.69392	0.587	0.364	0	0	Efna5
Gm43948	0	1.41771	0.362	0.14	0	0	Gm43948
Gm49678	0	0.91896	0.42	0.198	0	0	Gm49678
Ryr2	0	0.814832	0.885	0.664	0	0	Ryr2
Otof	0	2.46501	0.271	0.051	0	0	Otof
Gabra2	0	0.82293	0.523	0.303	0	0	Gabra2
Sez6l	0	0.902555	0.488	0.268	0	0	Sez6l
Aopep	0	0.695986	0.603	0.384	0	0	Aopep
Gucy1a2	0	0.800394	0.555	0.337	0	0	Gucy1a2
Syt7	0	0.722573	0.556	0.339	0	0	Syt7
Egfem1	0	0.790552	0.558	0.342	0	0	Egfem1
Kcnq1ot1	0	0.678328	0.657	0.441	0	0	Kcnq1ot1
Smpd4	0	1.42183	0.356	0.14	0	0	Smpd4
Kctd16	0	1.11136	0.94	0.724	0	0	Kctd16
Cnksr2	0	0.781801	0.864	0.648	0	0	Cnksr2
Rapgef5	0	0.750741	0.521	0.306	0	0	Rapgef5
Ptk2b	0	0.878944	0.465	0.25	0	0	Ptk2b
Pcsk2os2	0	1.27103	0.382	0.168	0	0	Pcsk2os2
Ksr2	0	0.809548	0.527	0.314	0	0	Ksr2
Prr16	0	0.73177	0.496	0.283	0	0	Prr16
Syn3	0	1.15607	0.41	0.197	0	0	Syn3
Bcl11a	0	0.711424	0.56	0.348	0	0	Bcl11a
Trpc6	0	1.75826	0.326	0.116	0	0	Trpc6
Zdhhc14	0	0.764521	0.51	0.3	0	0	Zdhhc14
Adcy9	0	0.858333	0.477	0.267	0	0	Adcy9
Rps6ka2	0	1.38862	0.347	0.138	0	0	Rps6ka2
Ablim2	0	0.9598	0.45	0.242	0	0	Ablim2
Atf6	0	1.02365	0.422	0.214	0	0	Atf6
Dlgap3	0	0.899682	0.448	0.241	0	0	Dlgap3
2010300C02Rik	0	0.932621	0.43	0.224	0	0	2010300C02Rik
Sntb2	0	1.06577	0.4	0.196	0	0	Sntb2
Actn1	0	1.21404	0.361	0.157	0	0	Actn1
Hs6st3	0	0.579569	0.766	0.563	0	0	Hs6st3
Nectin3	0	1.4612	0.317	0.115	0	0	Nectin3
Col19a1	0	1.12785	0.337	0.136	0	0	Col19a1
Jph1	0	1.27419	0.35	0.149	0	0	Jph1
Ccnd2	0	1.18398	0.369	0.168	0	0	Ccnd2
Samd12	0	0.610065	0.775	0.575	0	0	Samd12
Slc24a4	0	1.49091	0.312	0.112	0	0	Slc24a4
Fntb	0	1.05527	0.407	0.207	0	0	Fntb
Gm1976	0	1.08363	0.389	0.19	0	0	Gm1976
Gm16351	0	1.01713	0.405	0.208	0	0	Gm16351
Gm42439	0	0.78064	0.488	0.291	0	0	Gm42439
Otud7a	0	0.595198	0.744	0.547	0	0	Otud7a
Lin7a	0	0.922118	0.415	0.223	0	0	Lin7a
Lingo2	0	1.23975	0.988	0.797	0	0	Lingo2
4930509J09Rik	0	0.891501	0.354	0.165	0	0	4930509J09Rik
Tmem178b	0	0.531425	0.824	0.636	0	0	Tmem178b
D630045J12Rik	0	1.01628	0.373	0.189	0	0	D630045J12Rik
Iqsec2	0	0.877872	0.412	0.228	0	0	Iqsec2
Lzts3	0	1.04236	0.361	0.178	0	0	Lzts3
Camk2a	0	0.728244	0.94	0.758	0	0	Camk2a
Cabp1	0	0.901398	0.396	0.215	0	0	Cabp1
Gm26911	0	1.31718	0.3	0.119	0	0	Gm26911
Wipf3	0	1.06815	0.351	0.17	0	0	Wipf3
Glp2r	0	0.975432	0.373	0.194	0	0	Glp2r
Cntn4	0	0.70137	0.851	0.672	0	0	Cntn4
Pip5k1b	0	1.09428	0.314	0.139	0	0	Pip5k1b
Mkx	0	1.11668	0.328	0.154	0	0	Mkx
Lrfn5	0	0.980807	0.933	0.76	0	0	Lrfn5
Zfp697	0	1.22133	0.304	0.133	0	0	Zfp697
Prmt8	0	1.02133	0.343	0.174	0	0	Prmt8
Spats2l	0	1.24937	0.292	0.123	0	0	Spats2l
Rtn4rl1	0	1.40761	0.265	0.1	0	0	Rtn4rl1
Slc16a2	0	1.22915	0.286	0.122	0	0	Slc16a2
Dab1	0	0.759937	0.917	0.756	0	0	Dab1
Smad3	0	1.11438	0.293	0.132	0	0	Smad3
Large1	0	0.516299	0.83	0.671	0	0	Large1
Pcsk2	0	1.07186	0.966	0.809	0	0	Pcsk2
Ralyl	0	0.651322	0.935	0.781	0	0	Ralyl
Kcnq5	0	0.781203	0.939	0.79	0	0	Kcnq5
Camkk1	0	1.23139	0.254	0.109	0	0	Camkk1
Dlgap2	0	0.828392	0.95	0.806	0	0	Dlgap2
Gm14372	0	1.24572	0.25	0.108	0	0	Gm14372
Grin2a	0	0.710474	0.957	0.819	0	0	Grin2a
Kcnh7	0	0.719668	0.951	0.814	0	0	Kcnh7
Lrrtm4	0	1.37424	0.993	0.866	0	0	Lrrtm4
Grm7	0	0.566142	0.974	0.862	0	0	Grm7
Nrg1	0	0.588179	0.984	0.874	0	0	Nrg1
Lrrc7	0	0.691731	0.952	0.844	0	0	Lrrc7
R3hdm1	0	0.49534	0.885	0.782	0	0	R3hdm1
Erc2	0	0.54498	0.928	0.829	0	0	Erc2
Grm5	0	0.565591	0.965	0.871	0	0	Grm5
Kalrn	0	0.550163	0.953	0.866	0	0	Kalrn
Ntm	0	0.333151	0.966	0.887	0	0	Ntm
Auts2	0	0.566705	0.961	0.885	0	0	Auts2
Nav3	0	0.701123	0.983	0.908	0	0	Nav3
Grin2b	0	0.74182	0.981	0.908	0	0	Grin2b
Sgcz	0	0.321045	0.96	0.888	0	0	Sgcz
Opcml	0	0.751847	0.985	0.92	0	0	Opcml
Kcnip4	0	1.30504	1	0.942	0	0	Kcnip4
Tenm2	0	0.51266	0.948	0.892	0	0	Tenm2
Kcnd2	0	0.334601	0.961	0.907	0	0	Kcnd2
Anks1b	0	0.340243	0.968	0.915	0	0	Anks1b
Phactr1	0	0.434897	0.985	0.936	0	0	Phactr1
Rbfox1	0	0.37245	0.996	0.95	0	0	Rbfox1
Adgrl3	0	0.408958	0.941	0.899	0	0	Adgrl3
Il1rapl1	0	0.981684	0.989	0.949	0	0	Il1rapl1
Plcb1	0	0.420285	0.946	0.906	0	0	Plcb1
Dlgap1	0	0.494857	0.985	0.948	0	0	Dlgap1
AC149090.1	0	0.545072	0.972	0.938	0	0	AC149090.1
Nrxn3	0	0.376771	0.996	0.966	0	0	Nrxn3
Nlgn1	0	0.501013	0.996	0.967	0	0	Nlgn1
Ptprd	0	0.421023	1	0.971	0	0	Ptprd
Nrg3	0	0.424878	0.997	0.968	0	0	Nrg3
Csmd1	0	0.821367	0.999	0.974	0	0	Csmd1
Syt1	0	0.319819	0.997	0.972	0	0	Syt1
Fgf14	0	0.484142	0.994	0.976	0	0	Fgf14
Celf2	0	0.87621	0.999	0.983	0	0	Celf2
Gria2	0	0.304541	0.994	0.979	0	0	Gria2
Dlg2	0	0.538349	0.998	0.985	0	0	Dlg2
Cadm2	0	0.360755	0.995	0.985	0	0	Cadm2
Nyap2	4.36e-306	0.64828	0.523	0.318	1.1e-301	0	Nyap2
Ankrd33b	1.29e-302	0.89659	0.378	0.203	3.26e-298	0	Ankrd33b
Meg3	2.52e-301	0.26984	1	0.988	6.36e-297	0	Meg3
Tmod1	2.43e-300	0.982858	0.305	0.149	6.15e-296	0	Tmod1
St6galnac3	2.88e-300	0.57625	0.461	0.26	7.27e-296	0	St6galnac3
Ttll11	2.9e-300	0.859871	0.42	0.239	7.33e-296	0	Ttll11
Ptprn2	9.69e-298	0.508745	0.799	0.619	2.45e-293	0	Ptprn2
Gm13883	1.36e-296	1.06405	0.301	0.148	3.43e-292	0	Gm13883
Ccdc148	1.9e-296	1.04049	0.314	0.158	4.81e-292	0	Ccdc148
Rimbp2	1.9e-294	0.737203	0.498	0.303	4.8e-290	0	Rimbp2
Tspoap1	3.79e-294	0.887309	0.38	0.207	9.58e-290	0	Tspoap1
Ctdspl	5.44e-294	0.879357	0.381	0.207	1.38e-289	0	Ctdspl
Pitpnm2	1.81e-291	0.866818	0.386	0.211	4.57e-287	0	Pitpnm2
Rbfox3	2.02e-291	0.597962	0.641	0.429	5.09e-287	0	Rbfox3
Tnr	6.62e-290	0.407405	0.644	0.417	1.67e-285	0	Tnr
Gfod1	2.21e-288	0.760848	0.467	0.277	5.58e-284	0	Gfod1
4933406I18Rik	1.76e-287	0.936085	0.33	0.17	4.44e-283	0	4933406I18Rik
1700109K24Rik	3.2e-287	0.832979	0.426	0.246	8.09e-283	0	1700109K24Rik
Epha4	4.78e-287	0.66956	0.508	0.306	1.21e-282	0	Epha4
Arpp21	9.24e-287	0.346998	0.937	0.805	2.33e-282	0	Arpp21
Kcnma1	6.19e-286	0.346575	0.951	0.881	1.56e-281	0	Kcnma1
Dock4	6.82e-284	0.444347	0.683	0.456	1.72e-279	0	Dock4
Vps13a	1.23e-282	0.622839	0.613	0.409	3.11e-278	0	Vps13a
Pak7	2.24e-282	0.502705	0.683	0.462	5.65e-278	0	Pak7
Epha3	6.25e-281	0.861204	0.325	0.166	1.58e-276	0	Epha3
Sntg1	1.64e-280	0.402112	0.842	0.698	4.14e-276	0	Sntg1
Dlk2	7.64e-280	0.986267	0.302	0.151	1.93e-275	0	Dlk2
Rasgef1b	4.94e-279	0.656607	0.5	0.301	1.25e-274	0	Rasgef1b
Btbd9	7.11e-279	0.708684	0.511	0.318	1.8e-274	0	Btbd9
Edil3	7.83e-279	0.331449	0.643	0.412	1.98e-274	0	Edil3
Gabbr2	3.3e-277	0.557081	0.645	0.432	8.35e-273	0	Gabbr2
1700111E14Rik	2.07e-276	0.739362	0.473	0.287	5.24e-272	0	1700111E14Rik
Gm41609	2.97e-276	0.813405	0.412	0.237	7.51e-272	0	Gm41609
Mrtfb	1.51e-275	0.598378	0.616	0.411	3.81e-271	0	Mrtfb
Rps6ka3	8.56e-275	0.728138	0.478	0.291	2.16e-270	0	Rps6ka3
Lrrtm3	4.1e-274	0.552469	0.61	0.399	1.04e-269	0	Lrrtm3
Hdac7	7.15e-272	0.906528	0.346	0.186	1.81e-267	0	Hdac7
Mical2	4.58e-271	0.59374	0.618	0.412	1.16e-266	0	Mical2
Kcnt1	6.17e-270	0.859368	0.367	0.202	1.56e-265	0	Kcnt1
Baiap2	3.67e-269	0.763496	0.441	0.26	9.28e-265	0	Baiap2
Syt16	9.17e-269	0.70949	0.495	0.308	2.32e-264	0	Syt16
Cpeb1	2.05e-268	0.842042	0.383	0.215	5.19e-264	0	Cpeb1
Rtl4	4.7e-268	0.771775	0.393	0.22	1.19e-263	0	Rtl4
Sgsm2	4.37e-267	0.837905	0.366	0.201	1.1e-262	0	Sgsm2
Frmd6	4.58e-267	0.869317	0.392	0.224	1.16e-262	0	Frmd6
Agrn	2.42e-266	0.799526	0.403	0.231	6.11e-262	0	Agrn
Nin	2.24e-265	0.801146	0.415	0.243	5.67e-261	0	Nin
Npas2	7.85e-265	0.789908	0.404	0.232	1.99e-260	0	Npas2
Rgs7bp	1.12e-264	0.570988	0.662	0.459	2.83e-260	0	Rgs7bp
Man1c1	2.16e-264	1.06401	0.25	0.117	5.46e-260	0	Man1c1
Arhgap32	3.14e-264	0.645347	0.566	0.372	7.94e-260	0	Arhgap32
5730522E02Rik	2.57e-263	0.570507	0.604	0.398	6.49e-259	0	5730522E02Rik
2025-09-11	1.7e-262	0.741207	0.443	0.264	4.3e-258	0	2025-09-11
Cdh6	3.43e-262	1.01708	0.275	0.136	8.66e-258	0	Cdh6
Hivep2	2.43e-261	0.393399	0.914	0.845	6.14e-257	0	Hivep2
Sobp	1.21e-259	0.588482	0.581	0.383	3.07e-255	0	Sobp
Sidt1	6.48e-259	0.735032	0.455	0.275	1.64e-254	0	Sidt1
Ptprj	1.91e-257	0.606912	0.57	0.376	4.84e-253	0	Ptprj
Kcnd3	6.48e-257	0.692667	0.467	0.284	1.64e-252	0	Kcnd3
Gabrb3	9.8e-257	0.398789	0.861	0.732	2.48e-252	0	Gabrb3
Cadps	2.92e-255	0.389487	0.892	0.8	7.38e-251	0	Cadps
Rasgef1a	7.77e-255	0.710702	0.452	0.273	1.96e-250	0	Rasgef1a
Dapk1	2.21e-252	0.732791	0.468	0.292	5.59e-248	0	Dapk1
Rabgap1l	3.26e-252	0.525353	0.683	0.485	8.23e-248	0	Rabgap1l
Stum	1.37e-251	0.924421	0.28	0.14	3.47e-247	0	Stum
Fhod3	2.49e-249	0.646114	0.475	0.291	6.29e-245	0	Fhod3
Akap8l	4.2e-247	0.612061	0.566	0.377	1.06e-242	0	Akap8l
Rnf112	5.73e-246	0.764557	0.403	0.236	1.45e-241	0	Rnf112
Dlg1	1.12e-245	0.573645	0.643	0.446	2.83e-241	0	Dlg1
Mgat5b	1.84e-245	0.98068	0.27	0.135	4.65e-241	0	Mgat5b
Cdr1os	1.2e-240	0.482723	0.721	0.523	3.04e-236	0	Cdr1os
Kdm7a	4.61e-239	0.941633	0.332	0.185	1.17e-234	0	Kdm7a
Arid5b	5.76e-239	0.733557	0.444	0.274	1.45e-234	0	Arid5b
Fgf12	5.62e-238	0.270477	0.937	0.878	1.42e-233	0	Fgf12
Lrfn2	6.29e-237	0.807189	0.36	0.205	1.59e-232	0	Lrfn2
Pde4dip	9.16e-236	0.571696	0.598	0.412	2.31e-231	0	Pde4dip
Cacna1b	1.93e-235	0.640707	0.501	0.322	4.87e-231	0	Cacna1b
Gm15155	1.9e-234	0.89925	0.299	0.159	4.79e-230	0	Gm15155
Add2	4.82e-233	0.733164	0.423	0.258	1.22e-228	0	Add2
Tenm4	2.13e-231	0.405253	0.784	0.595	5.37e-227	0	Tenm4
Dcaf6	1.75e-230	0.721408	0.439	0.273	4.43e-226	0	Dcaf6
Trank1	2.67e-230	0.625885	0.477	0.3	6.76e-226	0	Trank1
Macrod2	4.08e-230	0.327535	0.943	0.899	1.03e-225	0	Macrod2
Grik4	1.18e-229	0.728093	0.363	0.207	2.99e-225	0	Grik4
Pde2a	4.22e-229	0.685803	0.45	0.28	1.07e-224	0	Pde2a
Slc16a7	2.67e-227	0.744138	0.382	0.224	6.76e-223	0	Slc16a7
Rnf165	1.68e-226	0.89169	0.302	0.163	4.25e-222	0	Rnf165
Enpp2	3.57e-226	0.325293	0.408	0.23	9.03e-222	0	Enpp2
9630028H03Rik	4.5e-226	0.535128	0.622	0.433	1.14e-221	0	9630028H03Rik
Mtmr12	6.64e-224	0.92405	0.27	0.139	1.68e-219	0	Mtmr12
Csgalnact1	7.09e-224	0.671565	0.379	0.219	1.79e-219	0	Csgalnact1
Hace1	2.46e-221	0.752761	0.39	0.234	6.23e-217	0	Hace1
Rbfox2	1.94e-220	0.517533	0.633	0.448	4.91e-216	0	Rbfox2
Atp1a1	3.43e-220	0.532986	0.579	0.392	8.68e-216	0	Atp1a1
Gm10419	6.31e-220	0.866821	0.298	0.161	1.6e-215	0	Gm10419
Synpo	1.79e-219	0.93044	0.264	0.137	4.53e-215	0	Synpo
Tsnax	1.04e-217	0.979293	0.25	0.127	2.64e-213	0	Tsnax
Sgsm1	2.47e-217	0.810298	0.346	0.199	6.25e-213	0	Sgsm1
Alcam	1.29e-214	0.361629	0.577	0.381	3.26e-210	0	Alcam
Cpt1c	5.41e-214	0.731092	0.381	0.228	1.37e-209	0	Cpt1c
Cpne4	2.07e-212	0.516851	0.39	0.228	5.23e-208	0	Cpne4
Ppp3ca	1.28e-211	0.283347	0.946	0.892	3.23e-207	0	Ppp3ca
Arfgef3	2.39e-211	0.644361	0.456	0.291	6.05e-207	0	Arfgef3
Kcnj3	3.15e-211	0.485074	0.586	0.398	7.97e-207	0	Kcnj3
Ppme1	1.01e-210	0.847714	0.343	0.201	2.56e-206	0	Ppme1
Gm15738	4.39e-209	0.504774	0.594	0.408	1.11e-204	0	Gm15738
4930587E11Rik	9.7e-209	0.659627	0.425	0.264	2.45e-204	0	4930587E11Rik
Armc9	1.38e-208	0.780473	0.34	0.197	3.48e-204	0	Armc9
Ptpn3	3.49e-208	0.907296	0.26	0.136	8.81e-204	0	Ptpn3
Cntln	3.9e-208	0.849351	0.293	0.161	9.85e-204	0	Cntln
Usp25	1.33e-207	0.883912	0.267	0.14	3.35e-203	0	Usp25
Uggt2	2.84e-207	0.78701	0.34	0.198	7.17e-203	0	Uggt2
C1ql3	8.43e-207	0.580618	0.426	0.259	2.13e-202	0	C1ql3
Setbp1	1.1e-206	0.493898	0.632	0.449	2.79e-202	0	Setbp1
Klhl29	5.56e-206	0.526528	0.543	0.364	1.41e-201	0	Klhl29
Fam155a	9.33e-204	0.288576	0.946	0.884	2.36e-199	0	Fam155a
Itpr1	9.58e-204	0.448223	0.668	0.476	2.42e-199	0	Itpr1
Iqgap2	2.43e-202	0.717563	0.309	0.172	6.15e-198	0	Iqgap2
Igf1r	3.86e-202	0.576389	0.487	0.319	9.76e-198	0	Igf1r
Acap2	5.83e-202	0.551525	0.519	0.345	1.47e-197	0	Acap2
Plxna4	1.46e-200	0.489137	0.563	0.381	3.69e-196	0	Plxna4
Negr1	6.43e-200	0.286071	0.963	0.936	1.63e-195	0	Negr1
Gm1043	5.53e-199	0.905132	0.265	0.142	1.4e-194	0	Gm1043
Plekha5	2.72e-198	0.503674	0.58	0.403	6.88e-194	0	Plekha5
Agap2	8.53e-197	0.646484	0.378	0.227	2.16e-192	0	Agap2
Ldlrad4	5.09e-196	0.44165	0.596	0.409	1.29e-191	0	Ldlrad4
Nvl	1.27e-195	0.717997	0.355	0.212	3.22e-191	0	Nvl
Gm12002	1.83e-195	0.75446	0.306	0.172	4.63e-191	0	Gm12002
Rgs17	2.2e-195	0.626854	0.412	0.257	5.56e-191	0	Rgs17
Wasf1	2.29e-195	0.634785	0.414	0.258	5.78e-191	0	Wasf1
Rapgef2	3.32e-195	0.543391	0.55	0.378	8.4e-191	0	Rapgef2
Plekhg5	5.27e-195	0.873427	0.267	0.144	1.33e-190	0	Plekhg5
Herc3	9.47e-194	0.667915	0.399	0.248	2.39e-189	0	Herc3
Ctnna3	1.05e-193	0.297664	0.862	0.749	2.65e-189	0	Ctnna3
Nol4	2.97e-192	0.480441	0.616	0.439	7.49e-188	0	Nol4
Unc13a	6.82e-192	0.640795	0.422	0.268	1.72e-187	0	Unc13a
Aff3	2.1e-191	0.543304	0.511	0.344	5.31e-187	0	Aff3
C030017B01Rik	2.55e-190	0.861938	0.259	0.139	6.45e-186	0	C030017B01Rik
Ascc2	1.58e-189	0.791936	0.288	0.161	4.01e-185	0	Ascc2
Robo1	1.81e-189	0.446471	0.697	0.545	4.56e-185	0	Robo1
Zfr	8.93e-189	0.472104	0.594	0.417	2.26e-184	0	Zfr
Osbpl6	2.55e-187	0.613343	0.474	0.318	6.46e-183	0	Osbpl6
Oprm1	8.4e-187	0.530218	0.406	0.251	2.12e-182	0	Oprm1
Lmo7	2.15e-185	0.727628	0.288	0.16	5.44e-181	0	Lmo7
Cdk17	8.62e-185	0.577928	0.464	0.305	2.18e-180	0	Cdk17
Tafa5	4.05e-183	0.654457	0.356	0.214	1.02e-178	0	Tafa5
Homer1	4.02e-182	0.447001	0.608	0.432	1.02e-177	0	Homer1
Lyst	2.06e-181	0.652995	0.394	0.249	5.19e-177	0	Lyst
Spred1	5.52e-181	0.59878	0.462	0.307	1.39e-176	0	Spred1
Ptprn	6.47e-181	0.49836	0.58	0.411	1.63e-176	0	Ptprn
Cacna1a	7.84e-181	0.374597	0.79	0.643	1.98e-176	0	Cacna1a
Dok6	4.93e-180	0.494205	0.597	0.429	1.25e-175	0	Dok6
Sestd1	2.22e-179	0.8284	0.265	0.146	5.61e-175	0	Sestd1
Ildr2	4.47e-179	0.60421	0.395	0.246	1.13e-174	0	Ildr2
B230209E15Rik	9.51e-179	0.674919	0.368	0.228	2.4e-174	0	B230209E15Rik
Dnajc1	1.27e-177	0.566982	0.54	0.38	3.2e-173	0	Dnajc1
Nedd4l	1.97e-177	0.467346	0.593	0.419	4.97e-173	0	Nedd4l
Cyfip2	9.63e-177	0.462017	0.578	0.407	2.43e-172	0	Cyfip2
Kirrel3	1.06e-176	0.298605	0.646	0.461	2.68e-172	0	Kirrel3
Cul9	2.65e-176	0.838488	0.256	0.14	6.69e-172	0	Cul9
Plcb4	5.26e-176	0.695264	0.369	0.231	1.33e-171	0	Plcb4
Tiam2	5.77e-175	0.828516	0.25	0.136	1.46e-170	0	Tiam2
Ipcef1	1.04e-173	0.737848	0.278	0.156	2.62e-169	0	Ipcef1
Sv2b	8.61e-173	0.415459	0.573	0.392	2.18e-168	0	Sv2b
Gabra4	1.11e-172	0.705832	0.334	0.202	2.81e-168	0	Gabra4
Cttnbp2	4.13e-171	0.39942	0.701	0.524	1.04e-166	0	Cttnbp2
Nit1	5.23e-171	0.687725	0.32	0.19	1.32e-166	0	Nit1
Zfyve28	5.19e-170	0.667231	0.344	0.211	1.31e-165	0	Zfyve28
Arhgap15	1.5e-169	0.805443	0.263	0.148	3.79e-165	0	Arhgap15
Spred2	6.42e-168	0.577093	0.453	0.305	1.62e-163	0	Spred2
Tjp1	7.31e-168	0.422564	0.641	0.473	1.85e-163	0	Tjp1
Msra	1.31e-167	0.486733	0.491	0.331	3.31e-163	0	Msra
Ldb2	1.56e-167	0.452004	0.436	0.28	3.94e-163	0	Ldb2
Scn8a	4.55e-167	0.426389	0.603	0.432	1.15e-162	0	Scn8a
Dock3	1.38e-166	0.374668	0.784	0.648	3.48e-162	0	Dock3
Bsn	2.47e-166	0.483415	0.512	0.349	6.24e-162	0	Bsn
Stxbp5l	3.53e-165	0.369915	0.69	0.507	8.93e-161	0	Stxbp5l
Mapk10	5.69e-165	0.358976	0.809	0.691	1.44e-160	0	Mapk10
Nmnat2	3.82e-164	0.592184	0.453	0.307	9.66e-160	0	Nmnat2
Amph	2.46e-163	0.487707	0.526	0.367	6.21e-159	0	Amph
Zfp462	8.67e-162	0.583875	0.346	0.212	2.19e-157	0	Zfp462
2210408F21Rik	2.19e-161	0.62579	0.398	0.261	5.55e-157	0	2210408F21Rik
Ctnnd1	4.02e-161	0.716268	0.313	0.189	1.01e-156	0	Ctnnd1
Gnal	2.59e-160	0.485472	0.337	0.203	6.55e-156	0	Gnal
Slit2	3.7e-160	0.479957	0.377	0.235	9.36e-156	0	Slit2
Atp2b4	7.09e-160	0.602716	0.36	0.224	1.79e-155	0	Atp2b4
Phf24	1.42e-159	0.474953	0.506	0.349	3.58e-155	0	Phf24
Pi4ka	7.88e-159	0.460619	0.576	0.416	1.99e-154	0	Pi4ka
Aifm3	9.19e-159	0.769446	0.265	0.152	2.32e-154	0	Aifm3
Trio	3.01e-158	0.462833	0.568	0.41	7.6e-154	0	Trio
Pkig	6.53e-158	0.685418	0.308	0.185	1.65e-153	0	Pkig
Pknox2	2.13e-157	0.609876	0.385	0.25	5.38e-153	0	Pknox2
Srgap3	2.56e-156	0.45107	0.56	0.399	6.47e-152	0	Srgap3
Mamld1	4.16e-156	0.834189	0.251	0.143	1.05e-151	0	Mamld1
B3gat1	1.47e-155	0.702958	0.283	0.165	3.71e-151	0	B3gat1
Kcnh1	2.07e-155	0.521879	0.44	0.294	5.24e-151	0	Kcnh1
Csnk1g1	4.48e-155	0.618707	0.384	0.251	1.13e-150	0	Csnk1g1
Abhd6	5.01e-154	0.765007	0.257	0.147	1.27e-149	0	Abhd6
Prkag2	6.69e-154	0.556802	0.399	0.26	1.69e-149	0	Prkag2
Klhl3	9.1e-153	0.693961	0.295	0.177	2.3e-148	0	Klhl3
Ptk2	2.03e-152	0.365461	0.644	0.469	5.14e-148	0	Ptk2
Mical3	2.28e-152	0.483645	0.497	0.345	5.75e-148	0	Mical3
Gm48091	3.01e-152	0.517303	0.416	0.274	7.6e-148	0	Gm48091
Dgkz	4.72e-152	0.625834	0.344	0.216	1.19e-147	0	Dgkz
Nrn1	1.5e-151	0.557061	0.395	0.257	3.79e-147	0	Nrn1
Dmd	1.52e-150	0.27765	0.903	0.851	3.84e-146	0	Dmd
Plxna2	3.58e-150	0.501607	0.44	0.295	9.04e-146	0	Plxna2
Unc79	1.49e-149	0.415204	0.582	0.419	3.77e-145	0	Unc79
Pcdh7	2.28e-149	0.2959	0.862	0.782	5.76e-145	0	Pcdh7
Gm36975	9.05e-149	0.432618	0.577	0.418	2.29e-144	0	Gm36975
Lrrk2	6.1e-148	0.697675	0.329	0.207	1.54e-143	0	Lrrk2
5330417C22Rik	1.48e-147	0.603344	0.364	0.234	3.74e-143	0	5330417C22Rik
Atp8a2	4.61e-147	0.503989	0.46	0.317	1.17e-142	0	Atp8a2
Tmtc1	6.09e-147	0.567928	0.355	0.226	1.54e-142	0	Tmtc1
Syne1	8.8e-147	0.325819	0.78	0.651	2.22e-142	0	Syne1
Gm42303	1.33e-146	0.437553	0.441	0.294	3.37e-142	0	Gm42303
Tspan13	2.48e-146	0.692459	0.275	0.162	6.27e-142	0	Tspan13
Phf20l1	4.36e-146	0.469388	0.539	0.39	1.1e-141	0	Phf20l1
Abr	7.93e-146	0.455376	0.484	0.335	2e-141	0	Abr
Ahcyl2	8.61e-146	0.535667	0.433	0.295	2.18e-141	0	Ahcyl2
4921511C10Rik	1.17e-145	0.643385	0.317	0.196	2.97e-141	0	4921511C10Rik
Ewsr1	1.26e-145	0.472643	0.509	0.359	3.2e-141	0	Ewsr1
Chn1	1.87e-145	0.412082	0.587	0.429	4.74e-141	0	Chn1
Arhgef2	6.53e-145	0.687957	0.276	0.163	1.65e-140	0	Arhgef2
Lmo4	9.87e-145	0.528299	0.433	0.293	2.5e-140	0	Lmo4
Osbpl10	1.52e-144	0.727124	0.267	0.158	3.85e-140	0	Osbpl10
Iqce	3.48e-144	0.765328	0.253	0.147	8.78e-140	0	Iqce
Adcy2	2.14e-143	0.394193	0.568	0.409	5.41e-139	0	Adcy2
Ube2e2	9.34e-143	0.327871	0.798	0.694	2.36e-138	0	Ube2e2
Mbnl2	9.54e-143	0.346057	0.642	0.476	2.41e-138	0	Mbnl2
Dgkh	1.06e-142	0.457509	0.481	0.333	2.67e-138	0	Dgkh
Ahi1	7e-142	0.299376	0.816	0.711	1.77e-137	0	Ahi1
Plekha6	1.53e-141	0.665572	0.316	0.198	3.87e-137	0	Plekha6
Jazf1	2.33e-141	0.575208	0.388	0.258	5.88e-137	0	Jazf1
Mcf2l	3.2e-141	0.566652	0.375	0.246	8.09e-137	0	Mcf2l
Syndig1	4.88e-141	0.677179	0.278	0.167	1.23e-136	0	Syndig1
Tbc1d30	1.04e-140	0.709127	0.276	0.166	2.63e-136	0	Tbc1d30
Klc1	2.66e-140	0.445565	0.524	0.375	6.72e-136	0	Klc1
Mrtfa	1.75e-139	0.633257	0.314	0.196	4.42e-135	0	Mrtfa
Tln2	2.43e-139	0.611575	0.317	0.198	6.15e-135	0	Tln2
Gm44151	3.36e-138	0.482183	0.47	0.328	8.48e-134	0	Gm44151
Lncpint	1.95e-137	0.36028	0.758	0.629	4.93e-133	0	Lncpint
Epb41l3	2.44e-137	0.492761	0.43	0.292	6.16e-133	0	Epb41l3
Astn1	3.62e-137	0.419257	0.556	0.407	9.14e-133	0	Astn1
Rims2	2.19e-136	0.279292	0.851	0.77	5.53e-132	0	Rims2
Unc80	2.65e-136	0.329292	0.701	0.531	6.69e-132	0	Unc80
Numb	3.28e-136	0.436583	0.491	0.345	8.28e-132	0	Numb
4930532I03Rik	1.57e-135	0.718607	0.264	0.159	3.97e-131	0	4930532I03Rik
Unc13b	2.92e-134	0.540237	0.36	0.235	7.38e-130	0	Unc13b
Rnf169	2.62e-132	0.54623	0.374	0.249	6.61e-128	0	Rnf169
Mras	1.25e-131	0.630682	0.287	0.176	3.16e-127	0	Mras
Trim9	6.8e-131	0.347964	0.634	0.473	1.72e-126	0	Trim9
Ttc7b	7.04e-131	0.48127	0.442	0.307	1.78e-126	0	Ttc7b
Epb41l4b	7.08e-131	0.67659	0.269	0.163	1.79e-126	0	Epb41l4b
Brinp2	1.87e-130	0.469597	0.43	0.295	4.73e-126	0	Brinp2
Ap2b1	2.67e-129	0.528641	0.439	0.307	6.76e-125	0	Ap2b1
Ext1	1.6e-128	0.342375	0.684	0.522	4.04e-124	0	Ext1
Tiam1	2.76e-128	0.521842	0.365	0.241	6.98e-124	0	Tiam1
Btbd10	7.2e-128	0.555249	0.355	0.234	1.82e-123	0	Btbd10
Gm5441	1.43e-127	0.599692	0.3	0.188	3.61e-123	0	Gm5441
Mtus2	3.84e-127	0.496046	0.398	0.271	9.69e-123	0	Mtus2
Gm20642	1.14e-126	0.252553	0.821	0.693	2.89e-122	0	Gm20642
Chka	3.77e-126	0.527388	0.413	0.287	9.53e-122	0	Chka
Enox1	1.86e-125	0.281632	0.592	0.426	4.71e-121	0	Enox1
Maml3	5.61e-125	0.577335	0.338	0.222	1.42e-120	0	Maml3
Gm30382	6.08e-125	0.583753	0.263	0.159	1.54e-120	0	Gm30382
Myrip	3.73e-124	0.599341	0.305	0.194	9.43e-120	0	Myrip
Ppp1r12a	9.29e-124	0.456647	0.479	0.344	2.35e-119	0	Ppp1r12a
Slc7a14	8.24e-123	0.618527	0.304	0.195	2.08e-118	0	Slc7a14
Cdh8	8.54e-123	0.370553	0.419	0.283	2.16e-118	0	Cdh8
Gucy1b1	1.08e-122	0.626978	0.27	0.166	2.72e-118	0	Gucy1b1
Myo18a	1.42e-122	0.466729	0.413	0.283	3.6e-118	0	Myo18a
Pabpc1	3.12e-122	0.492241	0.367	0.243	7.87e-118	0	Pabpc1
Diaph2	6.7e-122	0.394639	0.521	0.378	1.69e-117	0	Diaph2
Irf2	3.37e-121	0.536962	0.355	0.236	8.52e-117	0	Irf2
Gng2	3.93e-120	0.559804	0.301	0.191	9.94e-116	0	Gng2
Kcnb1	7.82e-120	0.436412	0.458	0.325	1.98e-115	0	Kcnb1
Atxn1	9.04e-120	0.301932	0.797	0.701	2.28e-115	0	Atxn1
Actr1b	3.01e-119	0.599732	0.297	0.19	7.6e-115	0	Actr1b
Prickle1	4.02e-119	0.299489	0.659	0.497	1.01e-114	0	Prickle1
Gpr158	4.06e-119	0.267479	0.676	0.514	1.03e-114	0	Gpr158
Sun1	6.6e-119	0.625602	0.286	0.181	1.67e-114	0	Sun1
Commd10	7.22e-119	0.661244	0.263	0.163	1.83e-114	0	Commd10
Dcaf5	1.02e-118	0.600063	0.296	0.189	2.57e-114	0	Dcaf5
Thrb	1.18e-118	0.274792	0.618	0.454	2.98e-114	0	Thrb
Dmtn	3.05e-118	0.580814	0.301	0.192	7.72e-114	0	Dmtn
Flrt2	4.23e-118	0.46314	0.432	0.304	1.07e-113	0	Flrt2
Cit	1.56e-117	0.422727	0.43	0.299	3.94e-113	0	Cit
Rap1gap2	9.67e-117	0.516652	0.36	0.243	2.44e-112	0	Rap1gap2
Celf1	1.62e-116	0.37488	0.543	0.4	4.1e-112	0	Celf1
Sema4d	5.05e-116	0.612853	0.265	0.164	1.28e-111	0	Sema4d
Sgms1	5.24e-115	0.517644	0.331	0.219	1.32e-110	0	Sgms1
Pabpc4	7.05e-115	0.482154	0.344	0.227	1.78e-110	0	Pabpc4
Lrtm1	1.02e-114	0.47953	0.293	0.186	2.57e-110	0	Lrtm1
Fam131a	1.22e-114	0.6059	0.28	0.177	3.07e-110	0	Fam131a
Map7	1.32e-114	0.286082	0.449	0.311	3.33e-110	0	Map7
Vti1a	3.37e-114	0.42337	0.481	0.349	8.52e-110	0	Vti1a
Dgkd	4.43e-114	0.544191	0.32	0.209	1.12e-109	0	Dgkd
Dscaml1	1.16e-113	0.371178	0.416	0.284	2.93e-109	0	Dscaml1
Igsf9b	1.39e-113	0.515795	0.376	0.259	3.5e-109	0	Igsf9b
Taok3	2.29e-113	0.644509	0.257	0.159	5.79e-109	0	Taok3
Catspere2	1.09e-112	0.6614	0.259	0.162	2.75e-108	0	Catspere2
Arhgap20	1.88e-112	0.570847	0.305	0.198	4.74e-108	0	Arhgap20
Zfp407	3.66e-112	0.553005	0.315	0.207	9.25e-108	0	Zfp407
Susd4	4.49e-111	0.518448	0.323	0.213	1.13e-106	0	Susd4
Gabra3	2.49e-110	0.636665	0.251	0.155	6.3e-106	0	Gabra3
Arhgap39	6.73e-110	0.490536	0.345	0.231	1.7e-105	0	Arhgap39
Nrcam	1.56e-109	0.273684	0.76	0.633	3.94e-105	0	Nrcam
Dync1i1	2.17e-109	0.37014	0.501	0.367	5.49e-105	0	Dync1i1
Timp3	2.43e-109	0.606684	0.26	0.163	6.14e-105	0	Timp3
Syn2	2.67e-109	0.31262	0.643	0.491	6.75e-105	0	Syn2
Arhgef9	3.01e-109	0.438429	0.436	0.311	7.6e-105	0	Arhgef9
Actn4	5.7e-109	0.601361	0.25	0.154	1.44e-104	0	Actn4
Gm37679	1.24e-108	0.527886	0.367	0.254	3.12e-104	0	Gm37679
Fam135b	1.83e-108	0.333608	0.523	0.381	4.62e-104	0	Fam135b
Ndst3	4.2e-108	0.459602	0.276	0.174	1.06e-103	0	Ndst3
Smg6	2.43e-107	0.45383	0.417	0.296	6.15e-103	0	Smg6
Slc4a10	2.81e-107	0.315107	0.579	0.436	7.11e-103	0	Slc4a10
Matk	3.56e-107	0.531337	0.315	0.209	8.99e-103	0	Matk
Ube2g1	4.62e-107	0.542585	0.333	0.225	1.17e-102	0	Ube2g1
Gm13269	7.35e-107	0.487322	0.268	0.168	1.86e-102	0	Gm13269
Cry2	1.31e-106	0.586133	0.275	0.177	3.32e-102	0	Cry2
Snx32	8.51e-106	0.429685	0.403	0.282	2.15e-101	0	Snx32
Ppp1r9a	1.21e-105	0.301237	0.629	0.481	3.06e-101	0	Ppp1r9a
Myo9a	1.7e-105	0.359371	0.563	0.428	4.29e-101	0	Myo9a
Zmynd8	2.05e-105	0.426114	0.45	0.326	5.18e-101	0	Zmynd8
Megf9	2.6e-105	0.518374	0.302	0.198	6.56e-101	0	Megf9
Nptn	1.44e-104	0.285953	0.674	0.517	3.65e-100	0	Nptn
Slc25a23	2.53e-104	0.522525	0.304	0.2	6.39e-100	0	Slc25a23
B230334C09Rik	6.18e-104	0.480274	0.33	0.221	1.56e-99	0	B230334C09Rik
Agrp	1.54e-103	0.580338	0.282	0.183	3.88e-99	0	Agrp
Pak3	2.53e-103	0.393435	0.471	0.344	6.4e-99	0	Pak3
Ptpn5	6.53e-103	0.510335	0.318	0.213	1.65e-98	0	Ptpn5
Gramd1b	1.2e-102	0.423914	0.465	0.343	3.03e-98	0	Gramd1b
Gm28905	5.1e-102	0.493902	0.288	0.187	1.29e-97	0	Gm28905
Kcnq2	6.19e-102	0.450764	0.378	0.263	1.56e-97	0	Kcnq2
Lmtk2	1.87e-101	0.491075	0.375	0.264	4.72e-97	0	Lmtk2
Miat	1.98e-101	0.39479	0.418	0.296	5e-97	0	Miat
Gm43376	2.07e-101	0.432954	0.41	0.293	5.22e-97	0	Gm43376
Banp	2.85e-101	0.621447	0.252	0.16	7.21e-97	0	Banp
Emsy	8.66e-101	0.46608	0.367	0.255	2.19e-96	0	Emsy
Camkv	1.21e-100	0.445833	0.356	0.244	3.06e-96	0	Camkv
Sec61a2	1.23e-100	0.583396	0.281	0.185	3.11e-96	0	Sec61a2
Shc3	1.69e-100	0.544843	0.312	0.211	4.28e-96	0	Shc3
Acvr1	1.88e-100	0.592921	0.256	0.163	4.76e-96	0	Acvr1
Dlg4	2.67e-100	0.478147	0.317	0.212	6.75e-96	0	Dlg4
Epb41l1	1.24e-99	0.410181	0.434	0.313	3.13e-95	0	Epb41l1
Btaf1	2.33e-99	0.555541	0.308	0.207	5.88e-95	0	Btaf1
Hecw2	2.38e-99	0.265235	0.629	0.481	6.02e-95	0	Hecw2
Ttyh1	2.89e-99	0.298688	0.453	0.322	7.3e-95	0	Ttyh1
Camk2d	3.39e-99	0.391695	0.427	0.306	8.58e-95	0	Camk2d
Arhgef7	1.77e-98	0.577229	0.286	0.19	4.47e-94	0	Arhgef7
Shank1	2.12e-98	0.38757	0.411	0.292	5.36e-94	0	Shank1
Dennd1a	2.13e-98	0.3194	0.618	0.482	5.39e-94	0	Dennd1a
Gm17231	1.11e-97	0.558147	0.302	0.203	2.81e-93	0	Gm17231
Rit2	1.4e-97	0.431736	0.388	0.275	3.53e-93	0	Rit2
Mark3	2.69e-97	0.453362	0.396	0.284	6.8e-93	0	Mark3
Cers6	3e-97	0.398401	0.4	0.284	7.59e-93	0	Cers6
Cyld	4.77e-97	0.471217	0.321	0.216	1.21e-92	0	Cyld
Tet3	5.11e-97	0.548333	0.299	0.2	1.29e-92	0	Tet3
Sik2	4.52e-96	0.601321	0.368	0.264	1.14e-91	0	Sik2
Ptprs	9.69e-96	0.315854	0.571	0.433	2.45e-91	0	Ptprs
Svop	2.53e-95	0.518885	0.317	0.217	6.41e-91	0	Svop
Pacs1	1.63e-94	0.506999	0.32	0.218	4.12e-90	0	Pacs1
Nfkb2	1.93e-94	0.502945	0.26	0.167	4.88e-90	0	Nfkb2
Nos1ap	4.7e-94	0.302203	0.472	0.343	1.19e-89	0	Nos1ap
Casc4	1.2e-93	0.475746	0.373	0.267	3.03e-89	0	Casc4
Gda	2.51e-93	0.468777	0.306	0.205	6.35e-89	0	Gda
Upp2	1.18e-92	0.374676	0.456	0.336	2.97e-88	0	Upp2
Csrnp3	1.55e-92	0.358928	0.493	0.369	3.91e-88	0	Csrnp3
Naaladl2	2.05e-92	0.325883	0.484	0.36	5.17e-88	0	Naaladl2
Glcci1	3.68e-92	0.559295	0.273	0.18	9.31e-88	0	Glcci1
Trak1	6.4e-92	0.539066	0.287	0.193	1.62e-87	0	Trak1
Gm15414	1.38e-91	0.580045	0.252	0.164	3.5e-87	0	Gm15414
Slc4a3	2.72e-91	0.54512	0.267	0.176	6.87e-87	0	Slc4a3
Hs2st1	4.39e-91	0.454536	0.35	0.246	1.11e-86	0	Hs2st1
Med12l	5.29e-91	0.43115	0.379	0.272	1.34e-86	0	Med12l
Spata7	6.98e-91	0.531405	0.276	0.184	1.76e-86	0	Spata7
2210408I21Rik	7.39e-91	0.405872	0.404	0.292	1.87e-86	0	2210408I21Rik
Sptbn4	8.42e-91	0.431659	0.385	0.277	2.13e-86	0	Sptbn4
Myh10	9.92e-91	0.464121	0.322	0.221	2.51e-86	0	Myh10
Trim2	1.09e-90	0.356337	0.499	0.377	2.76e-86	0	Trim2
Pdcd4	3.56e-90	0.413415	0.345	0.24	9e-86	0	Pdcd4
Plcl2	5.21e-90	0.355485	0.461	0.343	1.32e-85	0	Plcl2
Ankrd11	1.34e-89	0.330939	0.476	0.355	3.39e-85	0	Ankrd11
Adam22	2.29e-89	0.328266	0.532	0.406	5.79e-85	0	Adam22
Nsd3	3.39e-89	0.3714	0.483	0.366	8.57e-85	0	Nsd3
Abi2	7.37e-89	0.3752	0.457	0.342	1.86e-84	0	Abi2
Sptbn2	1.6e-88	0.376624	0.401	0.288	4.04e-84	0	Sptbn2
Adar	6.47e-88	0.472242	0.311	0.214	1.63e-83	0	Adar
Atp9b	6.35e-87	0.392241	0.415	0.304	1.61e-82	0	Atp9b
Raph1	7.33e-87	0.424703	0.373	0.268	1.85e-82	0	Raph1
Bc1	1.13e-86	0.520618	0.276	0.184	2.85e-82	0	Bc1
Adgrl2	1.2e-86	0.395216	0.347	0.242	3.04e-82	0	Adgrl2
Gtdc1	3.79e-86	0.363642	0.425	0.311	9.59e-82	0	Gtdc1
Dennd4a	4.33e-86	0.415112	0.37	0.265	1.09e-81	0	Dennd4a
Prkcg	4.73e-86	0.570183	0.273	0.184	1.2e-81	0	Prkcg
Celf5	9.38e-86	0.493253	0.295	0.202	2.37e-81	0	Celf5
Actr3b	1.27e-85	0.550613	0.256	0.169	3.21e-81	0	Actr3b
Adgrb1	1.48e-85	0.397066	0.367	0.26	3.75e-81	0	Adgrb1
Dennd5b	3.93e-85	0.417126	0.43	0.32	9.93e-81	0	Dennd5b
Specc1	4.03e-85	0.367265	0.402	0.29	1.02e-80	0	Specc1
Sergef	1.39e-84	0.546156	0.257	0.171	3.52e-80	0	Sergef
Fzd3	3.08e-84	0.503335	0.279	0.188	7.79e-80	0	Fzd3
Bicdl1	1.07e-83	0.551311	0.269	0.182	2.69e-79	0	Bicdl1
Mapk1	1.15e-83	0.371413	0.406	0.295	2.91e-79	0	Mapk1
Abhd2	1.67e-83	0.512721	0.259	0.173	4.21e-79	0	Abhd2
Gm40841	1.77e-83	0.448767	0.325	0.228	4.47e-79	0	Gm40841
Sptan1	4.1e-83	0.36187	0.475	0.361	1.04e-78	0	Sptan1
Stk39	6.13e-83	0.394293	0.352	0.25	1.55e-78	0	Stk39
Fam171a1	9.35e-83	0.524053	0.266	0.179	2.36e-78	0	Fam171a1
Nptxr	2.49e-82	0.37444	0.354	0.25	6.3e-78	0	Nptxr
Pdss2	1.33e-81	0.466554	0.301	0.209	3.35e-77	0	Pdss2
Necab1	1.88e-81	0.350269	0.286	0.192	4.74e-77	0	Necab1
Rnf150	2.02e-81	0.371544	0.401	0.294	5.1e-77	0	Rnf150
Fam81a	3.42e-81	0.484155	0.269	0.181	8.64e-77	0	Fam81a
Cnot3	4.2e-81	0.400272	0.384	0.28	1.06e-76	0	Cnot3
Tom1l2	6.4e-81	0.376165	0.417	0.309	1.62e-76	0	Tom1l2
Cop1	1.18e-80	0.48049	0.317	0.224	2.98e-76	0	Cop1
Usp15	2.13e-80	0.421073	0.358	0.259	5.39e-76	0	Usp15
A830082K12Rik	2.21e-80	0.492943	0.266	0.179	5.59e-76	0	A830082K12Rik
Etv6	3.42e-80	0.48116	0.271	0.184	8.66e-76	0	Etv6
Prkar1b	1.47e-79	0.356666	0.379	0.272	3.7e-75	0	Prkar1b
Pip5k1a	3.02e-79	0.446003	0.323	0.229	7.64e-75	0	Pip5k1a
Ice1	4.71e-79	0.495742	0.272	0.185	1.19e-74	0	Ice1
Mbd5	8.2e-79	0.260837	0.607	0.475	2.07e-74	0	Mbd5
Cnrip1	2.44e-77	0.511502	0.256	0.173	6.16e-73	0	Cnrip1
Tsc1	3.57e-77	0.448968	0.318	0.226	9.02e-73	0	Tsc1
Tsc22d1	5.74e-77	0.343158	0.417	0.309	1.45e-72	0	Tsc22d1
Asap1	6.38e-77	0.312054	0.578	0.457	1.61e-72	0	Asap1
Jakmip2	7.66e-77	0.366529	0.405	0.301	1.94e-72	0	Jakmip2
Dip2b	1.75e-76	0.278733	0.493	0.375	4.43e-72	0	Dip2b
Rbbp6	3.11e-76	0.356264	0.391	0.286	7.86e-72	0	Rbbp6
B830012L14Rik	3.99e-75	0.423007	0.34	0.246	1.01e-70	0	B830012L14Rik
Nrg2	7.3e-75	0.476302	0.296	0.209	1.84e-70	0	Nrg2
Fubp1	2.04e-74	0.357029	0.411	0.308	5.15e-70	0	Fubp1
Usp32	2.36e-74	0.3797	0.389	0.289	5.97e-70	0	Usp32
Tnrc6c	3.27e-74	0.273029	0.561	0.439	8.27e-70	0	Tnrc6c
Mir9-3hg	6.97e-74	0.387559	0.319	0.226	1.76e-69	0	Mir9-3hg
Fbxl17	7.77e-74	0.267345	0.604	0.482	1.96e-69	0	Fbxl17
Fbxw7	8.63e-74	0.322292	0.42	0.312	2.18e-69	0	Fbxw7
Rasgrf1	1.39e-73	0.264995	0.503	0.383	3.52e-69	0	Rasgrf1
Gnaq	1.34e-72	0.263418	0.547	0.426	3.4e-68	0	Gnaq
Ripor2	2.56e-72	0.413098	0.291	0.204	6.47e-68	0	Ripor2
Map4k3	7.8e-72	0.373979	0.372	0.275	1.97e-67	0	Map4k3
Apbb2	1.13e-71	0.348495	0.394	0.293	2.87e-67	0	Apbb2
Abhd17a	1.72e-71	0.399691	0.267	0.182	4.34e-67	0	Abhd17a
Dis3l2	2.1e-71	0.389514	0.347	0.253	5.31e-67	0	Dis3l2
Umad1	2.16e-71	0.433939	0.301	0.214	5.45e-67	0	Umad1
Cacng2	3.34e-71	0.449105	0.292	0.206	8.44e-67	0	Cacng2
Pias1	6.88e-71	0.400756	0.319	0.229	1.74e-66	0	Pias1
Apba2	1.08e-70	0.26035	0.503	0.386	2.72e-66	0	Apba2
Ggnbp2	3.21e-70	0.385267	0.349	0.256	8.12e-66	0	Ggnbp2
Kat6b	5.11e-70	0.367901	0.378	0.281	1.29e-65	0	Kat6b
Pias2	8.02e-70	0.374442	0.353	0.259	2.03e-65	0	Pias2
Mark2	1.56e-69	0.391444	0.346	0.254	3.94e-65	0	Mark2
Cplane1	2.34e-69	0.328624	0.436	0.333	5.92e-65	0	Cplane1
Hpcal4	3.55e-69	0.272135	0.37	0.268	8.98e-65	0	Hpcal4
Rab11fip3	4.45e-69	0.429019	0.299	0.214	1.12e-64	0	Rab11fip3
Gm32250	4.82e-69	0.358656	0.381	0.285	1.22e-64	0	Gm32250
Camkk2	1.01e-68	0.385624	0.332	0.24	2.55e-64	0	Camkk2
Cmip	1.41e-68	0.322277	0.457	0.352	3.57e-64	0	Cmip
mt-Nd4l	2.08e-68	0.273479	0.334	0.238	5.25e-64	0	mt-Nd4l
1700085D07Rik	3.11e-68	0.443112	0.266	0.185	7.85e-64	0	1700085D07Rik
P2ry14	9.38e-68	0.278813	0.417	0.313	2.37e-63	0	P2ry14
Ppip5k1	2.29e-67	0.425808	0.315	0.229	5.79e-63	0	Ppip5k1
Mark1	2.87e-67	0.430038	0.292	0.208	7.27e-63	0	Mark1
Nalcn	4.77e-67	0.304086	0.437	0.334	1.21e-62	0	Nalcn
Klhl7	5.6e-67	0.435593	0.289	0.206	1.42e-62	0	Klhl7
Slc6a6	9.05e-67	0.358742	0.322	0.232	2.29e-62	0	Slc6a6
Agtpbp1	4.62e-66	0.342322	0.367	0.273	1.17e-61	0	Agtpbp1
Eif4g3	7.8e-66	0.292438	0.461	0.355	1.97e-61	0	Eif4g3
Gm11417	1.16e-65	0.447034	0.261	0.182	2.94e-61	0	Gm11417
Smg7	4.28e-65	0.444495	0.262	0.184	1.08e-60	0	Smg7
Stau2	1.56e-64	0.324363	0.419	0.321	3.95e-60	0	Stau2
Nmt1	3.37e-64	0.332518	0.351	0.259	8.52e-60	0	Nmt1
Safb	3.92e-64	0.39606	0.301	0.217	9.9e-60	0	Safb
Pacsin1	7.83e-64	0.305738	0.433	0.332	1.98e-59	0	Pacsin1
Tfdp2	1.23e-63	0.447221	0.257	0.18	3.11e-59	0	Tfdp2
Dync2h1	4.73e-63	0.393313	0.296	0.214	1.19e-58	0	Dync2h1
Babam2	8.08e-63	0.412165	0.287	0.205	2.04e-58	0	Babam2
Sort1	1.51e-62	0.312586	0.362	0.268	3.81e-58	0	Sort1
Mtf2	2.78e-62	0.388667	0.308	0.225	7.03e-58	0	Mtf2
1110051M20Rik	1.75e-61	0.328789	0.377	0.285	4.44e-57	0	1110051M20Rik
Memo1	2.01e-61	0.433816	0.258	0.182	5.08e-57	0	Memo1
Gm48383	2.82e-61	0.38813	0.285	0.205	7.12e-57	0	Gm48383
Gpr137c	3.99e-61	0.417173	0.279	0.201	1.01e-56	0	Gpr137c
Inpp4a	4.17e-61	0.413579	0.28	0.201	1.05e-56	0	Inpp4a
Wwc1	5.93e-61	0.365721	0.276	0.196	1.5e-56	0	Wwc1
Cabin1	6.3e-61	0.443084	0.25	0.176	1.59e-56	0	Cabin1
Eml6	6.7e-61	0.29849	0.477	0.378	1.69e-56	0	Eml6
Atxn7l1	9.05e-61	0.414248	0.279	0.201	2.29e-56	0	Atxn7l1
Rbm26	9.39e-61	0.307762	0.405	0.31	2.37e-56	0	Rbm26
Metap2	1.6e-60	0.389883	0.285	0.205	4.03e-56	0	Metap2
Xkr6	1.6e-60	0.375297	0.348	0.262	4.04e-56	0	Xkr6
Slc39a10	2.11e-60	0.369849	0.297	0.215	5.33e-56	0	Slc39a10
Hnrnpm	7.08e-60	0.344423	0.349	0.261	1.79e-55	0	Hnrnpm
Osbp2	8.19e-60	0.394055	0.283	0.204	2.07e-55	0	Osbp2
Dym	9.55e-60	0.416302	0.297	0.218	2.41e-55	0	Dym
Adarb1	1.23e-59	0.425426	0.272	0.196	3.12e-55	0	Adarb1
Syn1	1.92e-59	0.315474	0.381	0.289	4.86e-55	0	Syn1
Ranbp9	2.26e-59	0.336738	0.341	0.254	5.7e-55	0	Ranbp9
Stim2	1.15e-58	0.388868	0.257	0.181	2.91e-54	0	Stim2
Hmgcll1	4.15e-58	0.396857	0.282	0.204	1.05e-53	0	Hmgcll1
Dmxl2	4.82e-58	0.312076	0.388	0.297	1.22e-53	0	Dmxl2
Il1rap	5.63e-58	0.270571	0.303	0.218	1.42e-53	0	Il1rap
Tnpo1	8.01e-58	0.359176	0.309	0.227	2.03e-53	0	Tnpo1
Fam126b	1.16e-57	0.333814	0.332	0.246	2.94e-53	0	Fam126b
Fam219a	1.58e-57	0.350744	0.334	0.25	3.98e-53	0	Fam219a
Arpc2	2.02e-57	0.405729	0.259	0.185	5.12e-53	0	Arpc2
Tlk1	3.56e-57	0.394575	0.264	0.189	8.99e-53	0	Tlk1
Rundc3b	3.68e-57	0.338703	0.267	0.192	9.29e-53	0	Rundc3b
Slc12a5	3.86e-57	0.291344	0.375	0.283	9.76e-53	0	Slc12a5
Usp31	5.2e-57	0.343015	0.251	0.176	1.31e-52	0	Usp31
Osbpl8	8.79e-57	0.29011	0.395	0.304	2.22e-52	0	Osbpl8
Tmem245	4.08e-56	0.35454	0.286	0.208	1.03e-51	0	Tmem245
Yeats2	8.4e-56	0.41734	0.251	0.179	2.12e-51	0	Yeats2
Zfp609	1.13e-55	0.378652	0.283	0.207	2.84e-51	0	Zfp609
Lingo1	4.36e-55	0.283244	0.364	0.274	1.1e-50	0	Lingo1
Zfand3	4.65e-55	0.317019	0.364	0.278	1.18e-50	0	Zfand3
Abl2	4.66e-55	0.379721	0.293	0.216	1.18e-50	0	Abl2
Pds5b	1.04e-54	0.35971	0.289	0.211	2.62e-50	0	Pds5b
Agap3	1.41e-54	0.402838	0.251	0.179	3.56e-50	0	Agap3
Angptl2	3.14e-54	0.407286	0.262	0.19	7.93e-50	0	Angptl2
Sez6l2	6.33e-54	0.288934	0.299	0.219	1.6e-49	0	Sez6l2
1700025G04Rik	9.48e-54	0.362145	0.29	0.214	2.4e-49	0	1700025G04Rik
Pds5a	1.1e-53	0.343085	0.306	0.227	2.77e-49	0	Pds5a
Grik5	1.23e-53	0.338469	0.312	0.233	3.11e-49	0	Grik5
Fbxl2	6.69e-53	0.328075	0.354	0.271	1.69e-48	0	Fbxl2
Ralgps1	1.3e-52	0.312262	0.367	0.284	3.28e-48	0	Ralgps1
Cbx6	1.9e-52	0.286983	0.301	0.221	4.81e-48	0	Cbx6
Snd1	2.86e-52	0.347639	0.298	0.221	7.22e-48	0	Snd1
Lrrfip1	1.27e-51	0.322417	0.322	0.243	3.22e-47	0	Lrrfip1
Srrm1	2.4e-51	0.332423	0.324	0.245	6.07e-47	0	Srrm1
Btrc	2.72e-51	0.336193	0.336	0.257	6.87e-47	0	Btrc
Scfd2	3.62e-51	0.39772	0.252	0.183	9.15e-47	0	Scfd2
Wdr7	4.71e-51	0.307324	0.367	0.284	1.19e-46	0	Wdr7
Sesn1	7.04e-51	0.363029	0.275	0.202	1.78e-46	0	Sesn1
Hlf	1.43e-50	0.349264	0.264	0.192	3.61e-46	0	Hlf
Prr14l	1.62e-50	0.374326	0.253	0.184	4.1e-46	0	Prr14l
Srrm3	1.9e-50	0.32277	0.334	0.255	4.8e-46	0	Srrm3
Zfhx2	2.64e-50	0.351311	0.271	0.199	6.68e-46	0	Zfhx2
Arsb	4.44e-50	0.318006	0.268	0.196	1.12e-45	0	Arsb
Hook1	9.51e-50	0.378172	0.265	0.195	2.4e-45	0	Hook1
Stxbp5	1.07e-49	0.292535	0.367	0.284	2.7e-45	0	Stxbp5
Mirg	1.08e-49	0.355981	0.292	0.219	2.74e-45	0	Mirg
Samd4	1.83e-49	0.368589	0.254	0.185	4.63e-45	0	Samd4
Ncoa2	3.36e-49	0.281071	0.395	0.31	8.5e-45	0	Ncoa2
Mprip	4.05e-49	0.289392	0.375	0.292	1.02e-44	0	Mprip
Atf2	4.15e-49	0.295067	0.333	0.253	1.05e-44	0	Atf2
Car11	2.14e-48	0.372194	0.25	0.183	5.4e-44	0	Car11
Enc1	2.9e-48	0.287783	0.283	0.208	7.34e-44	0	Enc1
Dlgap4	3.09e-48	0.301677	0.35	0.27	7.81e-44	0	Dlgap4
Anapc5	7.79e-48	0.354139	0.278	0.207	1.97e-43	0	Anapc5
Soga3	1.53e-47	0.304819	0.336	0.258	3.86e-43	0	Soga3
Fbxl16	1.63e-47	0.26143	0.293	0.217	4.13e-43	0	Fbxl16
Pan3	2.25e-47	0.265019	0.384	0.301	5.69e-43	0	Pan3
Ppp1r12b	5.96e-47	0.280695	0.368	0.287	1.51e-42	0	Ppp1r12b
Arhgap21	7.2e-47	0.272609	0.381	0.298	1.82e-42	0	Arhgap21
Fkbp1a	1.23e-46	0.32143	0.265	0.195	3.11e-42	0	Fkbp1a
Flnb	1.5e-46	0.374807	0.26	0.193	3.79e-42	0	Flnb
Cpeb4	2.75e-46	0.265258	0.389	0.306	6.96e-42	0	Cpeb4
Sec14l1	3.18e-46	0.338363	0.27	0.2	8.04e-42	0	Sec14l1
Dock7	3.55e-46	0.294997	0.338	0.262	8.96e-42	0	Dock7
Map4k5	6.15e-46	0.333895	0.266	0.197	1.55e-41	0	Map4k5
Zfp148	7e-46	0.259137	0.375	0.293	1.77e-41	0	Zfp148
Orc4	7.48e-46	0.326734	0.304	0.231	1.89e-41	0	Orc4
Zfp704	7.65e-46	0.308003	0.279	0.208	1.93e-41	0	Zfp704
Cdh13	8.74e-46	0.437206	0.289	0.223	2.21e-41	0	Cdh13
Macrod2os1	2.34e-45	0.341813	0.291	0.221	5.9e-41	0	Macrod2os1
Myo16	8.46e-45	0.285734	0.274	0.204	2.14e-40	0	Myo16
Sfswap	1.23e-44	0.367833	0.259	0.194	3.11e-40	0	Sfswap
Clasp1	2.73e-44	0.286464	0.341	0.265	6.9e-40	0	Clasp1
Ccny	2.89e-44	0.292969	0.322	0.248	7.31e-40	0	Ccny
Ascc3	5.38e-44	0.280393	0.356	0.279	1.36e-39	0	Ascc3
Maco1	7.07e-44	0.326497	0.286	0.217	1.79e-39	0	Maco1
Senp5	8.59e-44	0.344486	0.259	0.193	2.17e-39	0	Senp5
Sbno1	1.03e-43	0.283825	0.323	0.248	2.6e-39	0	Sbno1
Mapre2	1.22e-43	0.276579	0.302	0.229	3.07e-39	0	Mapre2
Celf3	1.71e-43	0.360513	0.253	0.189	4.32e-39	0	Celf3
Uvrag	3.64e-43	0.325888	0.293	0.224	9.21e-39	0	Uvrag
Sec24b	5.82e-43	0.344144	0.265	0.199	1.47e-38	0	Sec24b
Ppp2r2c	8.74e-43	0.25068	0.332	0.256	2.21e-38	0	Ppp2r2c
Rfx7	1.49e-42	0.253309	0.384	0.304	3.76e-38	0	Rfx7
Stx1a	1.77e-42	0.317111	0.258	0.192	4.48e-38	0	Stx1a
Nsd2	2.03e-42	0.275101	0.329	0.255	5.13e-38	0	Nsd2
Scn3a	2.08e-42	0.307825	0.278	0.21	5.25e-38	0	Scn3a
Upf2	1.02e-41	0.303047	0.282	0.214	2.59e-37	0	Upf2
Adcy8	2.08e-41	0.308479	0.274	0.208	5.25e-37	0	Adcy8
Snph	2.89e-41	0.287905	0.305	0.235	7.3e-37	0	Snph
Tasp1	4.23e-41	0.327069	0.264	0.199	1.07e-36	0	Tasp1
Ube2k	4.41e-41	0.253301	0.36	0.284	1.11e-36	0	Ube2k
Evi5	4.46e-41	0.260835	0.346	0.271	1.13e-36	0	Evi5
Kcnh5	1.07e-40	0.255818	0.267	0.2	2.71e-36	0	Kcnh5
Tatdn1	1.84e-40	0.2857	0.282	0.215	4.66e-36	0	Tatdn1
Erc1	4.81e-40	0.276823	0.342	0.27	1.22e-35	0	Erc1
Fbxo11	8.45e-40	0.264756	0.342	0.268	2.14e-35	0	Fbxo11
Smg1	1.89e-39	0.25814	0.35	0.276	4.78e-35	0	Smg1
Eml4	3.78e-39	0.306699	0.291	0.225	9.56e-35	0	Eml4
Mtcl1	5.44e-39	0.292465	0.288	0.222	1.37e-34	0	Mtcl1
Cnot2	1.05e-38	0.26336	0.322	0.251	2.66e-34	0	Cnot2
Clip1	8.79e-38	0.273074	0.325	0.256	2.22e-33	0	Clip1
Appl1	9.67e-38	0.306554	0.27	0.207	2.44e-33	0	Appl1
Rnf216	1.23e-37	0.279816	0.25	0.188	3.1e-33	0	Rnf216
Jph4	1.5e-37	0.257517	0.268	0.203	3.79e-33	0	Jph4
Ino80	3.55e-37	0.299355	0.262	0.2	8.98e-33	0	Ino80
Rsf1	3.69e-37	0.254556	0.315	0.247	9.32e-33	0	Rsf1
Eri3	1.27e-36	0.300445	0.251	0.191	3.21e-32	0	Eri3
Zdhhc21	1.66e-36	0.300639	0.266	0.204	4.21e-32	0	Zdhhc21
Nsmce2	2.35e-36	0.275485	0.297	0.231	5.93e-32	0	Nsmce2
Ube2w	2.58e-36	0.2784	0.296	0.231	6.53e-32	0	Ube2w
Esyt2	4.88e-36	0.251312	0.349	0.28	1.23e-31	0	Esyt2
Ddx50	5.45e-36	0.295005	0.287	0.223	1.38e-31	0	Ddx50
Tmem135	1.22e-35	0.278971	0.289	0.226	3.09e-31	0	Tmem135
Acyp2	1.35e-35	0.270681	0.267	0.205	3.41e-31	0	Acyp2
Cdk13	1.63e-35	0.252306	0.352	0.282	4.12e-31	0	Cdk13
Madd	2e-35	0.256462	0.294	0.229	5.05e-31	0	Madd
Rptor	3.08e-35	0.287273	0.274	0.213	7.79e-31	0	Rptor
Pcnx2	1.3e-34	0.290635	0.275	0.214	3.29e-30	0	Pcnx2
Map3k5	4.29e-34	0.287191	0.264	0.204	1.08e-29	0	Map3k5
Pcnx	2.62e-33	0.277942	0.272	0.212	6.61e-29	0	Pcnx
5031425E22Rik	1.86e-32	0.256453	0.285	0.224	4.7e-28	0	5031425E22Rik
Vezt	2.06e-32	0.274841	0.254	0.196	5.21e-28	0	Vezt
Asxl1	3.12e-32	0.270686	0.264	0.206	7.88e-28	0	Asxl1
Slf2	1.26e-31	0.28058	0.265	0.208	3.18e-27	0	Slf2
Tmem191c	1.26e-31	0.275364	0.26	0.203	3.19e-27	0	Tmem191c
Golga4	3.79e-31	0.268614	0.267	0.21	9.58e-27	0	Golga4
1600010M07Rik	3.03e-30	0.261427	0.271	0.213	7.67e-26	0	1600010M07Rik
Odf2	4.99e-30	0.257791	0.281	0.223	1.26e-25	0	Odf2
Rev1	6.33e-29	0.26131	0.265	0.21	1.6e-24	0	Rev1
Kpna3	9.8e-29	0.259722	0.253	0.199	2.48e-24	0	Kpna3
Nrd1	4.74e-27	0.272449	0.3	0.244	1.2e-22	0	Nrd1
Gpc5	0	4.11221	0.974	0.181	0	1	Gpc5
Gm20713	0	3.61042	0.776	0.096	0	1	Gm20713
Prex2	0	3.92926	0.755	0.102	0	1	Prex2
Slc1a3	0	3.28524	0.803	0.161	0	1	Slc1a3
Wdr17	0	3.37679	0.976	0.346	0	1	Wdr17
Mertk	0	3.69462	0.672	0.076	0	1	Mertk
Ptprz1	0	2.74861	0.774	0.191	0	1	Ptprz1
Npas3	0	2.30586	0.865	0.285	0	1	Npas3
Luzp2	0	3.26652	0.839	0.263	0	1	Luzp2
Atp1a2	0	2.42567	0.79	0.229	0	1	Atp1a2
Zbtb20	0	2.50848	0.881	0.339	0	1	Zbtb20
Rgs20	0	3.12717	0.722	0.189	0	1	Rgs20
Rorb	0	2.47492	0.749	0.225	0	1	Rorb
Gm6145	0	4.56256	0.54	0.037	0	1	Gm6145
Nfia	0	2.34854	0.748	0.258	0	1	Nfia
Plpp3	0	2.60625	0.631	0.143	0	1	Plpp3
Lama2	0	3.38121	0.547	0.074	0	1	Lama2
Msi2	0	2.34205	0.76	0.312	0	1	Msi2
Maml2	0	2.60431	0.569	0.124	0	1	Maml2
Qk	0	1.75262	0.804	0.37	0	1	Qk
Slc4a4	0	2.28995	0.711	0.279	0	1	Slc4a4
Trpm3	0	1.71305	0.744	0.314	0	1	Trpm3
Pitpnc1	0	2.38649	0.635	0.207	0	1	Pitpnc1
Ndrg2	0	2.44902	0.596	0.173	0	1	Ndrg2
Slco1c1	0	3.76516	0.462	0.043	0	1	Slco1c1
Gli3	0	3.92487	0.448	0.038	0	1	Gli3
Trps1	0	1.95237	0.73	0.326	0	1	Trps1
Gm3764	0	2.39821	0.641	0.238	0	1	Gm3764
Nckap5	0	2.49167	0.525	0.129	0	1	Nckap5
Pla2g7	0	2.81131	0.483	0.099	0	1	Pla2g7
Dtna	0	2.1954	0.783	0.399	0	1	Dtna
Appl2	0	2.85638	0.475	0.094	0	1	Appl2
Mir99ahg	0	2.24056	0.886	0.505	0	1	Mir99ahg
Sparcl1	0	1.7827	0.733	0.357	0	1	Sparcl1
Bcan	0	2.62705	0.475	0.101	0	1	Bcan
Apoe	0	1.38395	0.909	0.535	0	1	Apoe
Bmpr1b	0	2.98589	0.444	0.077	0	1	Bmpr1b
Sox6	0	1.67857	0.49	0.124	0	1	Sox6
Cdh19	0	3.06509	0.424	0.059	0	1	Cdh19
Nwd1	0	3.6539	0.402	0.043	0	1	Nwd1
Slc39a12	0	3.82599	0.391	0.036	0	1	Slc39a12
Rmst	0	2.38497	0.449	0.1	0	1	Rmst
Sat1	0	2.92085	0.435	0.086	0	1	Sat1
Nhsl1	0	3.46893	0.388	0.044	0	1	Nhsl1
Myo6	0	2.05009	0.512	0.176	0	1	Myo6
Dgkb1	0	1.4311	0.799	0.468	0	1	Dgkb
Phka1	0	2.94464	0.405	0.077	0	1	Phka1
Grm3	0	1.88358	0.749	0.424	0	1	Grm3
Phkg1	0	3.43978	0.366	0.046	0	1	Phkg1
Daam2	0	2.68947	0.382	0.064	0	1	Daam2
Acsl3	0	2.07902	0.488	0.171	0	1	Acsl3
Tspan7	0	1.86189	0.811	0.497	0	1	Tspan7
Glul	0	1.7759	0.511	0.203	0	1	Glul
Tcf7l2	0	3.17028	0.349	0.042	0	1	Tcf7l2
Paqr8	0	2.53264	0.392	0.088	0	1	Paqr8
Gm35188	0	1.60703	0.711	0.409	0	1	Gm35188
Cst3	0	1.00444	0.84	0.54	0	1	Cst3
Gm31356	0	3.65171	0.342	0.043	0	1	Gm31356
Glis3	0	2.84003	0.358	0.059	0	1	Glis3
Adk	0	1.93714	0.528	0.231	0	1	Adk
St3gal4	0	3.05172	0.354	0.057	0	1	St3gal4
Prkd1	0	2.06226	0.447	0.151	0	1	Prkd1
Sfxn5	0	2.12754	0.466	0.171	0	1	Sfxn5
Arhgap5	0	1.69558	0.58	0.286	0	1	Arhgap5
Slc1a2	0	2.32035	0.995	0.702	0	1	Slc1a2
Plekhg1	0	2.62994	0.346	0.057	0	1	Plekhg1
Ddhd1	0	1.9326	0.49	0.205	0	1	Ddhd1
Acsbg1	0	3.36041	0.321	0.039	0	1	Acsbg1
Ttyh11	0	1.5733	0.591	0.311	0	1	Ttyh1
Arhgef26	0	3.42897	0.318	0.039	0	1	Arhgef26
Slc7a11	0	2.9616	0.32	0.043	0	1	Slc7a11
Cpe	0	1.61028	0.876	0.599	0	1	Cpe
Vcl	0	2.2178	0.409	0.132	0	1	Vcl
4930488L21Rik	0	3.13949	0.325	0.053	0	1	4930488L21Rik
Mt3	0	1.14768	0.66	0.389	0	1	Mt3
Hdac8	0	1.75281	0.575	0.304	0	1	Hdac8
Cdh20	0	1.61069	0.453	0.186	0	1	Cdh20
Ntsr2	0	2.77318	0.326	0.059	0	1	Ntsr2
mt-Nd1	0	1.0649	0.795	0.53	0	1	mt-Nd1
Pnpla7	0	2.83653	0.319	0.056	0	1	Pnpla7
Htra1	0	2.34651	0.328	0.068	0	1	Htra1
Gnao1	0	1.51548	0.673	0.419	0	1	Gnao1
F3	0	2.92038	0.295	0.041	0	1	F3
mt-Nd2	0	1.04135	0.854	0.6	0	1	mt-Nd2
mt-Nd4	0	1.05449	0.891	0.638	0	1	mt-Nd4
Gpc61	0	0.74579	0.61	0.358	0	1	Gpc6
Sash1	0	2.16635	0.35	0.101	0	1	Sash1
Cspg5	0	1.49437	0.501	0.253	0	1	Cspg5
Rfx4	0	3.02512	0.291	0.045	0	1	Rfx4
Gramd3	0	3.57957	0.269	0.025	0	1	Gramd3
Fam20a	0	3.15144	0.279	0.038	0	1	Fam20a
Zeb1	0	1.39117	0.527	0.288	0	1	Zeb1
Clmn	0	1.97508	0.34	0.101	0	1	Clmn
Farp1	0	1.49498	0.569	0.33	0	1	Farp1
Ptprt	0	0.953562	0.686	0.448	0	1	Ptprt
Pard3b	0	2.01426	0.32	0.082	0	1	Pard3b
Glud1	0	1.95788	0.37	0.132	0	1	Glud1
Gabrb1	0	1.79281	0.949	0.712	0	1	Gabrb1
Hepacam	0	2.23292	0.302	0.068	0	1	Hepacam
mt-Cytb	0	0.988195	0.932	0.7	0	1	mt-Cytb
Gm973	0	3.6442	0.257	0.025	0	1	Gm973
Gja1	0	2.17481	0.3	0.069	0	1	Gja1
Pdlim5	0	2.94132	0.268	0.039	0	1	Pdlim5
Fgfr3	0	3.15838	0.259	0.032	0	1	Fgfr3
Plxnb1	0	2.99469	0.267	0.04	0	1	Plxnb1
Egfr	0	2.48975	0.271	0.045	0	1	Egfr
Acss1	0	2.78344	0.271	0.049	0	1	Acss1
Tox	0	1.11009	0.46	0.238	0	1	Tox
Ptn	0	1.05855	0.625	0.407	0	1	Ptn
Aldoc	0	1.47343	0.389	0.171	0	1	Aldoc
Asrgl1	0	2.16466	0.304	0.086	0	1	Asrgl1
Vegfa	0	2.28363	0.294	0.076	0	1	Vegfa
Mt1	0	1.11231	0.537	0.32	0	1	Mt1
Dock1	0	1.64769	0.344	0.127	0	1	Dock1
mt-Co2	0	1.04912	0.969	0.752	0	1	mt-Co2
Lix1	0	2.34633	0.289	0.075	0	1	Lix1
Clu	0	1.22614	0.465	0.252	0	1	Clu
Phlpp1	0	0.934969	0.535	0.329	0	1	Phlpp1
Cep85l	0	1.73728	0.342	0.138	0	1	Cep85l
Cox8a	0	0.943344	0.726	0.522	0	1	Cox8a
mt-Co1	0	1.08242	0.984	0.78	0	1	mt-Co1
Mmd2	0	1.92251	0.303	0.1	0	1	Mmd2
Slc6a1	0	1.22685	0.384	0.182	0	1	Slc6a1
Ghr	0	1.6961	0.344	0.142	0	1	Ghr
Eps8	0	2.47749	0.253	0.053	0	1	Eps8
Fgf13	0	1.04904	0.429	0.229	0	1	Fgf13
Camk2n1	0	0.927148	0.756	0.556	0	1	Camk2n1
mt-Atp6	0	1.07241	0.977	0.777	0	1	mt-Atp6
Nfib	0	0.897445	0.615	0.416	0	1	Nfib
Stard13	0	1.90945	0.275	0.076	0	1	Stard13
Fads2	0	2.07493	0.281	0.082	0	1	Fads2
Myo10	0	2.38783	0.257	0.059	0	1	Myo10
Eps15	0	1.54518	0.357	0.16	0	1	Eps15
S1pr1	0	1.81353	0.264	0.07	0	1	S1pr1
Clybl	0	1.97579	0.285	0.092	0	1	Clybl
Fth1	0	0.900863	0.852	0.659	0	1	Fth1
Slc27a1	0	1.98872	0.279	0.087	0	1	Slc27a1
Gm5089	0	2.06323	0.275	0.083	0	1	Gm5089
Phkb	0	1.55526	0.362	0.17	0	1	Phkb
Cpq	0	2.13293	0.258	0.071	0	1	Cpq
Agl	0	2.07906	0.265	0.079	0	1	Agl
Add3	0	1.47648	0.348	0.162	0	1	Add3
Kcnn2	0	1.0043	0.505	0.321	0	1	Kcnn2
Lpp	0	1.63638	0.305	0.123	0	1	Lpp
Son	0	1.25876	0.698	0.517	0	1	Son
Arhgef4	0	1.56993	0.34	0.16	0	1	Arhgef4
Ahcyl1	0	1.23559	0.454	0.276	0	1	Ahcyl1
mt-Nd5	0	1.00866	0.47	0.292	0	1	mt-Nd5
Stox2	0	1.10652	0.533	0.358	0	1	Stox2
Znrf3	0	1.50538	0.335	0.161	0	1	Znrf3
B3galt1	0	1.19018	0.845	0.672	0	1	B3galt1
Rps29	0	0.871217	0.736	0.565	0	1	Rps29
Tsc22d4	0	1.55028	0.281	0.113	0	1	Tsc22d4
mt-Co3	0	1.07569	0.989	0.821	0	1	mt-Co3
Fars2	0	1.39921	0.399	0.233	0	1	Fars2
Grid2	0	0.720258	0.805	0.64	0	1	Grid2
Cadm1	0	0.998812	0.81	0.645	0	1	Cadm1
Tmem164	0	1.58697	0.289	0.124	0	1	Tmem164
Frmd4a	0	1.34256	0.922	0.758	0	1	Frmd4a
Gpm6b	0	1.00666	0.802	0.639	0	1	Gpm6b
Fam184a	0	1.55786	0.307	0.144	0	1	Fam184a
Pygb	0	1.67047	0.266	0.105	0	1	Pygb
Ptch1	0	1.587	0.285	0.125	0	1	Ptch1
Prdx6	0	1.73001	0.253	0.094	0	1	Prdx6
Macf1	0	1.21818	0.821	0.663	0	1	Macf1
Mir100hg	0	1.00291	0.631	0.479	0	1	Mir100hg
Ddx5	0	1.05021	0.788	0.636	0	1	Ddx5
Pbx1	0	1.08099	0.751	0.601	0	1	Pbx1
Ugp2	0	1.574	0.25	0.104	0	1	Ugp2
Rora	0	0.78168	0.942	0.798	0	1	Rora
Calm1	0	0.711236	0.884	0.742	0	1	Calm1
Ntm1	0	1.64608	0.999	0.885	0	1	Ntm
Tcf4	0	0.561332	0.941	0.835	0	1	Tcf4
Gphn	0	0.851916	0.757	0.671	0	1	Gphn
Tnik	0	0.833472	0.69	0.605	0	1	Tnik
Syne11	0	0.778071	0.738	0.655	0	1	Syne1
Xist	0	0.644468	0.956	0.882	0	1	Xist
Ctnnd2	0	1.05573	0.986	0.918	0	1	Ctnnd2
Lsamp	0	1.54005	1	0.959	0	1	Lsamp
Cadm21	0	0.502595	0.999	0.985	0	1	Cadm2
Nrxn1	0	1.24054	1	0.988	0	1	Nrxn1
Gria21	0	0.596659	0.982	0.98	0	1	Gria2
Malat1	0	0.575676	1	1	0	1	Malat1
Fmn2	1.37e-304	1.02503	0.542	0.412	3.46e-300	1	Fmn2
Garem1	4.63e-303	1.42445	0.306	0.155	1.17e-298	1	Garem1
Mcc	8.14e-302	1.31588	0.305	0.151	2.06e-297	1	Mcc
Gpm6a	8.93e-301	0.64239	0.768	0.693	2.26e-296	1	Gpm6a
Csgalnact11	2.11e-293	1.17524	0.383	0.22	5.33e-289	1	Csgalnact1
Grk3	2.82e-291	1.3082	0.314	0.162	7.14e-287	1	Grk3
Fermt2	4.79e-291	1.37513	0.29	0.142	1.21e-286	1	Fermt2
Tle4	3.45e-289	0.968267	0.423	0.249	8.73e-285	1	Tle4
Serpine2	1.68e-283	1.28601	0.258	0.118	4.24e-279	1	Serpine2
Zfpm2	4.37e-278	0.624072	0.43	0.241	1.1e-273	1	Zfpm2
Cox4i1	1.27e-277	0.808378	0.598	0.455	3.21e-273	1	Cox4i1
Wasf3	1.38e-275	1.32362	0.297	0.152	3.48e-271	1	Wasf3
Zhx3	1.6e-268	1.32755	0.307	0.162	4.05e-264	1	Zhx3
Hnrnpa2b1	3.86e-263	0.997282	0.489	0.348	9.75e-259	1	Hnrnpa2b1
Rpl37	7.46e-262	0.812227	0.591	0.447	1.89e-257	1	Rpl37
Mdga2	1.48e-260	0.419237	0.972	0.949	3.74e-256	1	Mdga2
mt-Nd3	6.74e-258	0.909409	0.491	0.329	1.7e-253	1	mt-Nd3
Rplp1	1.37e-250	0.750322	0.611	0.48	3.45e-246	1	Rplp1
Rps8	2.26e-239	0.787238	0.576	0.446	5.71e-235	1	Rps8
Pou2f1	2.64e-238	1.18786	0.344	0.203	6.67e-234	1	Pou2f1
Scd2	4.35e-232	0.694108	0.513	0.357	1.1e-227	1	Scd2
Scg3	1.3e-230	1.16481	0.308	0.171	3.3e-226	1	Scg3
Utrn	3.01e-227	0.950643	0.323	0.178	7.61e-223	1	Utrn
Sumo1	1.02e-225	1.20892	0.33	0.194	2.57e-221	1	Sumo1
Fgfr2	4.32e-224	0.508483	0.787	0.73	1.09e-219	1	Fgfr2
Rps21	1.93e-223	0.76622	0.577	0.448	4.88e-219	1	Rps21
Meis2	2.55e-215	0.608546	0.47	0.303	6.45e-211	1	Meis2
Slc25a3	1.76e-212	0.868823	0.514	0.388	4.46e-208	1	Slc25a3
Cdh10	1.67e-210	0.760573	0.548	0.421	4.22e-206	1	Cdh10
Camk2g	5.24e-206	1.14249	0.341	0.211	1.33e-201	1	Camk2g
Fau	6.59e-202	0.809007	0.501	0.371	1.67e-197	1	Fau
Nebl	1.19e-194	0.880707	0.475	0.355	3e-190	1	Nebl
Tsix	1.64e-193	0.695144	0.614	0.541	4.15e-189	1	Tsix
Camk1d	8.05e-193	0.452317	0.796	0.748	2.03e-188	1	Camk1d
Cox6c	2.07e-187	0.732168	0.554	0.439	5.24e-183	1	Cox6c
Rpl13	6.6e-186	0.72832	0.538	0.419	1.67e-181	1	Rpl13
Pik3r1	7.1e-184	1.02373	0.347	0.219	1.79e-179	1	Pik3r1
Pcdh71	1.27e-183	0.372906	0.869	0.782	3.21e-179	1	Pcdh7
C130071C03Rik	1.3e-182	0.877184	0.49	0.386	3.28e-178	1	C130071C03Rik
Mgll	7.36e-179	1.0548	0.334	0.211	1.86e-174	1	Mgll
Ckb	1.07e-178	0.721527	0.54	0.43	2.71e-174	1	Ckb
Ccdc50	2.72e-177	1.06421	0.318	0.196	6.87e-173	1	Ccdc50
St6galnac5	4.35e-176	0.993642	0.367	0.242	1.1e-171	1	St6galnac5
Arhgef12	1.59e-169	0.924102	0.404	0.286	4.03e-165	1	Arhgef12
Ank2	1.31e-168	0.316289	0.983	0.966	3.32e-164	1	Ank2
Rpl38	4.88e-167	0.727078	0.529	0.418	1.23e-162	1	Rpl38
Enah	8.75e-167	0.858103	0.449	0.338	2.21e-162	1	Enah
Mfn1	1.57e-162	1.11166	0.273	0.162	3.96e-158	1	Mfn1
Rpsa	6.32e-162	0.822511	0.422	0.3	1.6e-157	1	Rpsa
Dclk1	1.24e-152	0.40033	0.876	0.848	3.13e-148	1	Dclk1
Adgrb3	1.25e-152	0.272081	0.991	0.973	3.17e-148	1	Adgrb3
Snrnp70	3.69e-151	0.533996	0.688	0.653	9.33e-147	1	Snrnp70
Rpl41	1.19e-148	0.67635	0.511	0.404	3.01e-144	1	Rpl41
Rpl37a	2.61e-143	0.706684	0.497	0.395	6.59e-139	1	Rpl37a
Cpeb41	2.49e-141	0.887693	0.407	0.305	6.28e-137	1	Cpeb4
4930402H24Rik	3.18e-141	0.753327	0.509	0.435	8.03e-137	1	4930402H24Rik
Rnf121	6.04e-138	0.949783	0.385	0.284	1.53e-133	1	Rnf121
mt-Atp8	1.21e-134	0.930731	0.282	0.177	3.06e-130	1	mt-Atp8
Ncoa1	3.82e-134	0.79688	0.445	0.352	9.66e-130	1	Ncoa1
mt-Nd4l1	6.01e-128	0.834388	0.344	0.238	1.52e-123	1	mt-Nd4l
Zfp608	1.62e-127	0.869501	0.279	0.175	4.08e-123	1	Zfp608
Rasa2	3.12e-126	1.0186	0.295	0.197	7.9e-122	1	Rasa2
Abi1	3.74e-125	0.878281	0.34	0.239	9.45e-121	1	Abi1
Kif1b	7.13e-125	0.556186	0.597	0.549	1.8e-120	1	Kif1b
Rb1	4.85e-120	0.931154	0.297	0.199	1.23e-115	1	Rb1
Map2	9.78e-118	0.383591	0.777	0.752	2.47e-113	1	Map2
Efr3b	6.9e-116	0.896794	0.322	0.224	1.74e-111	1	Efr3b
Arglu1	9.89e-116	0.560054	0.61	0.572	2.5e-111	1	Arglu1
Rps24	3.81e-115	0.679086	0.461	0.369	9.63e-111	1	Rps24
Map1a	1.53e-112	0.716772	0.388	0.288	3.86e-108	1	Map1a
Pde8b	1.68e-112	0.699898	0.444	0.358	4.26e-108	1	Pde8b
Tmtc2	6.03e-112	0.68907	0.339	0.235	1.52e-107	1	Tmtc2
Rpl26	3.89e-110	0.696626	0.438	0.345	9.83e-106	1	Rpl26
Fnbp1	7.38e-110	0.647514	0.396	0.299	1.86e-105	1	Fnbp1
Pantr1	1.5e-109	0.885811	0.272	0.178	3.8e-105	1	Pantr1
Phactr3	1.55e-109	0.804887	0.39	0.302	3.93e-105	1	Phactr3
Rps27a	8.73e-109	0.656299	0.446	0.355	2.21e-104	1	Rps27a
Mapk41	4.58e-107	0.652731	0.38	0.281	1.16e-102	1	Mapk4
Eef1a1	2.24e-105	0.624526	0.452	0.362	5.67e-101	1	Eef1a1
Nrcam1	3.59e-105	0.472962	0.667	0.642	9.08e-101	1	Nrcam
Rpl24	1.02e-103	0.70101	0.412	0.322	2.58e-99	1	Rpl24
Nrgn	8.69e-103	0.54488	0.532	0.456	2.2e-98	1	Nrgn
Rpl6	1.91e-101	0.713474	0.382	0.29	4.83e-97	1	Rpl6
Cox7c	2.49e-101	0.6261	0.444	0.356	6.29e-97	1	Cox7c
Rps15	1.83e-100	0.697419	0.395	0.303	4.63e-96	1	Rps15
Ccdc88a	2.74e-98	0.65599	0.488	0.426	6.93e-94	1	Ccdc88a
Ppargc1a	2.82e-98	0.847981	0.261	0.173	7.13e-94	1	Ppargc1a
Atf7	1.02e-97	0.875609	0.288	0.2	2.57e-93	1	Atf7
Fam13c	1.76e-96	0.887982	0.286	0.2	4.44e-92	1	Fam13c
Igsf8	3.51e-96	0.829486	0.25	0.163	8.86e-92	1	Igsf8
Tenm3	4.56e-95	0.364908	0.437	0.337	1.15e-90	1	Tenm3
Rpl21	2.01e-94	0.674302	0.393	0.304	5.09e-90	1	Rpl21
Spire1	7.3e-94	0.71992	0.411	0.333	1.84e-89	1	Spire1
Rfx31	4.49e-93	0.551956	0.417	0.325	1.14e-88	1	Rfx3
Dbi	1.67e-91	0.762283	0.305	0.216	4.21e-87	1	Dbi
Trim91	1.71e-91	0.57954	0.53	0.483	4.33e-87	1	Trim9
Kidins220	2.12e-90	0.520453	0.516	0.456	5.36e-86	1	Kidins220
Sema6d	7.09e-87	0.518276	0.445	0.355	1.79e-82	1	Sema6d
Gm16168	7.57e-87	0.851524	0.251	0.169	1.91e-82	1	Gm16168
Pigk	7.5e-86	0.567932	0.431	0.346	1.89e-81	1	Pigk
Hsp90ab1	9.74e-86	0.489931	0.523	0.458	2.46e-81	1	Hsp90ab1
Lhfp	2.59e-83	0.775732	0.259	0.177	6.56e-79	1	Lhfp
Ncam1	1.04e-82	0.427936	0.59	0.551	2.63e-78	1	Ncam1
Nr3c2	2.47e-82	0.645598	0.366	0.284	6.23e-78	1	Nr3c2
Acsl6	4.35e-82	0.791792	0.278	0.198	1.1e-77	1	Acsl6
Rpl9	4.54e-82	0.61784	0.403	0.322	1.15e-77	1	Rpl9
Map4	3.75e-81	0.674902	0.357	0.275	9.47e-77	1	Map4
Abr1	5.64e-81	0.670843	0.411	0.342	1.42e-76	1	Abr
Spag9	7.68e-79	0.576909	0.494	0.446	1.94e-74	1	Spag9
Atad2b	1.93e-78	0.756813	0.294	0.215	4.88e-74	1	Atad2b
Rpl39	2.67e-78	0.63914	0.375	0.294	6.75e-74	1	Rpl39
Hipk2	8.79e-77	0.652618	0.317	0.234	2.22e-72	1	Hipk2
Atp5b	1.88e-76	0.625118	0.389	0.311	4.75e-72	1	Atp5b
Dock41	6.49e-74	0.363264	0.536	0.471	1.64e-69	1	Dock4
Sik3	7.91e-73	0.559666	0.446	0.383	2e-68	1	Sik3
Rpl27a	3.39e-72	0.5645	0.452	0.39	8.57e-68	1	Rpl27a
Rpl23a	8.44e-72	0.721116	0.291	0.214	2.13e-67	1	Rpl23a
Cox6a1	1.02e-71	0.671363	0.311	0.233	2.58e-67	1	Cox6a1
Rpl35a	1.14e-71	0.622342	0.397	0.325	2.88e-67	1	Rpl35a
Rps14	2.79e-70	0.625687	0.372	0.297	7.05e-66	1	Rps14
Phf21a	3.05e-70	0.619185	0.414	0.351	7.71e-66	1	Phf21a
Ldhb	1.61e-69	0.70548	0.27	0.195	4.07e-65	1	Ldhb
Rps28	9.28e-69	0.64936	0.363	0.291	2.34e-64	1	Rps28
Kmt2c	1.23e-66	0.635158	0.399	0.337	3.1e-62	1	Kmt2c
Nme7	1.85e-66	0.453996	0.535	0.491	4.67e-62	1	Nme7
Slc25a4	4.97e-65	0.580292	0.36	0.287	1.26e-60	1	Slc25a4
Clasp2	6.09e-65	0.522243	0.48	0.439	1.54e-60	1	Clasp2
Rps12	8.55e-63	0.627729	0.334	0.264	2.16e-58	1	Rps12
Purb	1.47e-62	0.621484	0.328	0.256	3.73e-58	1	Purb
Chd9	2.22e-61	0.474232	0.513	0.479	5.61e-57	1	Chd9
Fam171b	5.25e-60	0.615658	0.381	0.32	1.33e-55	1	Fam171b
Sox5	6.29e-60	0.326757	0.454	0.37	1.59e-55	1	Sox5
Ccdc85a	2.93e-57	0.666378	0.344	0.282	7.4e-53	1	Ccdc85a
Cdk19	1.29e-56	0.462174	0.264	0.191	3.27e-52	1	Cdk19
Hpcal41	3.52e-55	0.597029	0.336	0.272	8.89e-51	1	Hpcal4
Wwc11	4.78e-55	0.70491	0.262	0.198	1.21e-50	1	Wwc1
Rps25	6.56e-55	0.611775	0.314	0.247	1.66e-50	1	Rps25
Pcsk1n	1.69e-53	0.524468	0.379	0.317	4.26e-49	1	Pcsk1n
Cox6b1	1.81e-52	0.605066	0.298	0.233	4.56e-48	1	Cox6b1
Klf12	9.13e-52	0.446996	0.437	0.381	2.31e-47	1	Klf12
2900097C17Rik	1.26e-51	0.522691	0.4	0.343	3.19e-47	1	2900097C17Rik
9330159F19Rik	1.45e-51	0.640931	0.356	0.303	3.68e-47	1	9330159F19Rik
Ndufb9	4.19e-50	0.604932	0.293	0.229	1.06e-45	1	Ndufb9
Dennd1a1	4.81e-50	0.476787	0.511	0.492	1.21e-45	1	Dennd1a
Ptpn4	1.21e-49	0.624343	0.339	0.283	3.05e-45	1	Ptpn4
Magi31	8.93e-48	0.613315	0.318	0.259	2.26e-43	1	Magi3
Ppp2r2b	6.49e-47	0.302242	0.702	0.706	1.64e-42	1	Ppp2r2b
Neo1	1.56e-46	0.594357	0.322	0.265	3.93e-42	1	Neo1
Grina	8.37e-46	0.565294	0.301	0.242	2.11e-41	1	Grina
Cdh2	2.26e-45	0.488774	0.449	0.412	5.71e-41	1	Cdh2
Rpl23	1.06e-43	0.532288	0.338	0.282	2.69e-39	1	Rpl23
Gapdh	1.92e-43	0.553645	0.284	0.226	4.86e-39	1	Gapdh
Eef2	7.77e-43	0.598265	0.26	0.203	1.96e-38	1	Eef2
Vamp2	5.32e-42	0.546204	0.292	0.235	1.35e-37	1	Vamp2
Fut9	2.88e-38	0.395121	0.487	0.46	7.29e-34	1	Fut9
Rpl30	7.69e-38	0.515198	0.35	0.302	1.94e-33	1	Rpl30
Xpr1	9.51e-38	0.577079	0.294	0.243	2.4e-33	1	Xpr1
Rpl28	9.69e-38	0.539799	0.293	0.239	2.45e-33	1	Rpl28
Rps10	1.14e-37	0.516531	0.309	0.255	2.88e-33	1	Rps10
Rgs71	3.51e-36	0.268641	0.681	0.68	8.88e-32	1	Rgs7
Rps20	7.28e-36	0.521184	0.3	0.248	1.84e-31	1	Rps20
Rps23	1.06e-35	0.504524	0.35	0.303	2.69e-31	1	Rps23
Arap2	1.8e-35	0.490968	0.333	0.283	4.55e-31	1	Arap2
Rpl34	5.29e-35	0.501372	0.322	0.272	1.34e-30	1	Rpl34
Ckap5	1.54e-34	0.587249	0.291	0.244	3.9e-30	1	Ckap5
Pcdh10	1.26e-33	0.505975	0.328	0.282	3.18e-29	1	Pcdh10
Rpl19	2.3e-33	0.478829	0.345	0.3	5.81e-29	1	Rpl19
Rps3a1	4.67e-33	0.553859	0.263	0.214	1.18e-28	1	Rps3a1
Tnrc6a	6.08e-33	0.495969	0.369	0.33	1.54e-28	1	Tnrc6a
Selenow	1.83e-31	0.509457	0.3	0.253	4.61e-27	1	Selenow
Rplp2	2.6e-31	0.499831	0.318	0.273	6.57e-27	1	Rplp2
Uqcrh	3.92e-30	0.484531	0.279	0.233	9.91e-26	1	Uqcrh
Rps18	1.13e-29	0.511347	0.275	0.229	2.87e-25	1	Rps18
Rps26	2.51e-29	0.549473	0.263	0.219	6.34e-25	1	Rps26
Ptchd4	3.49e-29	0.436726	0.26	0.212	8.83e-25	1	Ptchd4
Nt5c2	8.83e-28	0.549523	0.294	0.255	2.23e-23	1	Nt5c2
Fchsd2	2.9e-26	0.423273	0.29	0.246	7.33e-22	1	Fchsd2
Nfat5	7.26e-26	0.475648	0.363	0.334	1.84e-21	1	Nfat5
Adcy21	8.55e-26	0.321168	0.451	0.42	2.16e-21	1	Adcy2
Rpl32	2.61e-25	0.47195	0.291	0.25	6.58e-21	1	Rpl32
Aco2	4.32e-25	0.505973	0.268	0.228	1.09e-20	1	Aco2
Psap	9.28e-25	0.349886	0.414	0.383	2.34e-20	1	Psap
Pcdh17	7.89e-24	0.397349	0.279	0.237	1.99e-19	1	Pcdh17
Plcb41	1.5e-23	0.421486	0.281	0.24	3.79e-19	1	Plcb4
Pdcd41	2.82e-23	0.542908	0.28	0.246	7.12e-19	1	Pdcd4
Mkln1	3.99e-23	0.451322	0.316	0.281	1.01e-18	1	Mkln1
Rpl8	1.12e-22	0.428821	0.291	0.252	2.82e-18	1	Rpl8
Gabra21	2.91e-22	0.43257	0.35	0.32	7.35e-18	1	Gabra2
Ncor1	4.13e-22	0.380949	0.449	0.442	1.04e-17	1	Ncor1
4930570B17Rik	2.81e-21	0.511547	0.254	0.219	7.11e-17	1	4930570B17Rik
Sptbn1	3.01e-21	0.282362	0.545	0.562	7.6e-17	1	Sptbn1
Rps19	3.47e-21	0.459687	0.258	0.221	8.76e-17	1	Rps19
Rpl17	6.73e-21	0.471831	0.277	0.243	1.7e-16	1	Rpl17
Cplx2	1.1e-20	0.469671	0.291	0.257	2.77e-16	1	Cplx2
Lgi1	1.36e-20	0.539595	0.296	0.268	3.43e-16	1	Lgi1
Rpl13a	2.55e-20	0.431903	0.271	0.234	6.46e-16	1	Rpl13a
Uqcr11	5.87e-20	0.441618	0.257	0.221	1.48e-15	1	Uqcr11
Psd3	6.25e-20	0.298406	0.499	0.496	1.58e-15	1	Psd3
Nrsn1	7.81e-20	0.459809	0.254	0.218	1.97e-15	1	Nrsn1
Apc	7.87e-20	0.370869	0.451	0.45	1.99e-15	1	Apc
Uqcrq	5.7e-19	0.432603	0.253	0.217	1.44e-14	1	Uqcrq
Itsn1	6.48e-19	0.477069	0.271	0.238	1.64e-14	1	Itsn1
Aldoa	2.74e-18	0.329012	0.348	0.316	6.91e-14	1	Aldoa
Hsp90aa1	2.78e-18	0.28985	0.426	0.406	7.03e-14	1	Hsp90aa1
Atp5a1	3.3e-18	0.406204	0.264	0.229	8.33e-14	1	Atp5a1
Rpl12	4.11e-18	0.440378	0.253	0.219	1.04e-13	1	Rpl12
Prnp	4.63e-18	0.320884	0.356	0.323	1.17e-13	1	Prnp
Rps27	4.83e-18	0.391763	0.369	0.347	1.22e-13	1	Rps27
Prpf4b	1.14e-17	0.342288	0.474	0.479	2.88e-13	1	Prpf4b
Cox7b	3.68e-17	0.423762	0.3	0.271	9.31e-13	1	Cox7b
Thra	4.24e-16	0.390675	0.326	0.301	1.07e-11	1	Thra
Cox7a2	6.21e-16	0.409985	0.295	0.269	1.57e-11	1	Cox7a2
Tcf25	1.52e-15	0.362831	0.376	0.361	3.83e-11	1	Tcf25
Nisch	2.31e-15	0.358007	0.389	0.375	5.84e-11	1	Nisch
Rps16	2.42e-15	0.391559	0.263	0.233	6.12e-11	1	Rps16
Rpl3	2.64e-15	0.394546	0.257	0.226	6.68e-11	1	Rpl3
Hivep3	4.11e-15	0.327895	0.442	0.442	1.04e-10	1	Hivep3
Gabbr1	8.05e-15	0.345871	0.368	0.35	2.04e-10	1	Gabbr1
Rpl11	1.45e-14	0.391658	0.286	0.259	3.67e-10	1	Rpl11
Fut8	3.68e-13	0.411754	0.292	0.27	9.3e-09	1	Fut8
Fmnl2	4.94e-13	0.340636	0.361	0.347	1.25e-08	1	Fmnl2
Hnrnpa3	7.95e-13	0.394094	0.266	0.241	2.01e-08	1	Hnrnpa3
Pnisr	1.27e-12	0.281868	0.487	0.504	3.22e-08	1	Pnisr
Ddx17	1.72e-11	0.365457	0.317	0.299	4.35e-07	1	Ddx17
Snx321	1.83e-11	0.364251	0.311	0.291	4.62e-07	1	Snx32
Atp5l	2.41e-11	0.376458	0.277	0.255	6.1e-07	1	Atp5l
Pabpc11	2.28e-10	0.359029	0.273	0.252	5.75e-06	1	Pabpc1
Atp5md	2.74e-10	0.371257	0.283	0.265	6.94e-06	1	Atp5md
Lrp1	1.93e-09	0.352723	0.253	0.232	4.89e-05	1	Lrp1
Kif5b	3e-09	0.377221	0.255	0.237	7.58e-05	1	Kif5b
Tpt1	9.43e-09	0.270789	0.312	0.294	0.00023839	1	Tpt1
Nedd4	1.04e-08	0.319482	0.34	0.332	0.00026404	1	Nedd4
Rpl36	1.13e-08	0.328635	0.271	0.254	0.00028614	1	Rpl36
Tjp11	1.15e-08	0.293594	0.466	0.49	0.00028976	1	Tjp1
Baz2b	1.82e-08	0.315622	0.346	0.338	0.00046121	1	Baz2b
Wnk2	1.53e-07	0.370351	0.294	0.286	0.00387348	1	Wnk2
Zswim6	6.84e-07	0.332039	0.327	0.318	0.0172971	1	Zswim6
Bach2	6.85e-07	0.264408	0.281	0.264	0.0173098	1	Bach2
Kif1a	1.42e-06	0.292934	0.363	0.367	0.0358508	1	Kif1a
Ppia	1.42e-06	0.257459	0.339	0.33	0.0359019	1	Ppia
Tnrc6b	1.07e-05	0.252009	0.428	0.447	0.269818	1	Tnrc6b
Rabep1	8.66e-05	0.306727	0.331	0.334	1	1	Rabep1
Nipbl	0.00011137	0.290737	0.332	0.335	1	1	Nipbl
Pabpn1	0.00056491	0.284866	0.319	0.324	1	1	Pabpn1
Mat2a	0.00603774	0.252633	0.258	0.254	1	1	Mat2a
Hs3st4	0	3.27449	0.936	0.247	0	2	Hs3st4
Cdh18	0	2.93612	0.934	0.314	0	2	Cdh18
Zfpm21	0	2.67546	0.785	0.221	0	2	Zfpm2
Thsd7b	0	3.10871	0.685	0.124	0	2	Thsd7b
Foxp2	0	2.81883	0.644	0.099	0	2	Foxp2
Tle41	0	2.07128	0.717	0.233	0	2	Tle4
Pde1a	0	1.74021	0.88	0.432	0	2	Pde1a
Garnl3	0	2.12012	0.721	0.275	0	2	Garnl3
A830018L16Rik	0	1.70456	0.764	0.321	0	2	A830018L16Rik
Khdrbs3	0	1.68524	0.842	0.4	0	2	Khdrbs3
Mctp1	0	1.85989	0.798	0.358	0	2	Mctp1
Oprm11	0	1.9381	0.67	0.238	0	2	Oprm1
Grik3	0	2.27199	0.566	0.134	0	2	Grik3
Slc35f1	0	1.56006	0.791	0.362	0	2	Slc35f1
Sdk2	0	2.57412	0.54	0.118	0	2	Sdk2
Grm8	0	1.62899	0.737	0.318	0	2	Grm8
Dlc1	0	1.95965	0.637	0.22	0	2	Dlc1
Ano3	0	1.53055	0.748	0.347	0	2	Ano3
Chsy3	0	1.45775	0.785	0.392	0	2	Chsy3
Nfib1	0	1.18388	0.799	0.407	0	2	Nfib
Slc35f3	0	1.93035	0.579	0.187	0	2	Slc35f3
Vxn	0	1.84016	0.58	0.191	0	2	Vxn
Grik41	0	1.78599	0.582	0.197	0	2	Grik4
Mgat4c	0	1.82283	0.733	0.353	0	2	Mgat4c
Tmem178	0	2.21127	0.544	0.166	0	2	Tmem178
Htr1f	0	1.66485	0.619	0.249	0	2	Htr1f
Nos1ap1	0	1.44918	0.698	0.332	0	2	Nos1ap
Mmp16	0	1.59624	0.772	0.407	0	2	Mmp16
Nrp1	0	2.43528	0.464	0.104	0	2	Nrp1
Nfia1	0	1.07723	0.629	0.274	0	2	Nfia
Gas7	0	1.33323	0.663	0.314	0	2	Gas7
Me3	0	1.61744	0.612	0.269	0	2	Me3
Tenm1	0	1.1111	0.692	0.349	0	2	Tenm1
Sox51	0	1.09246	0.698	0.356	0	2	Sox5
Hs3st2	0	2.26213	0.46	0.119	0	2	Hs3st2
Cdh11	0	1.38143	0.653	0.316	0	2	Cdh11
Gng12	0	2.30263	0.44	0.105	0	2	Gng12
Esrrg	0	1.3385	0.576	0.242	0	2	Esrrg
Prickle11	0	1.15932	0.822	0.491	0	2	Prickle1
Ext11	0	1.10757	0.84	0.517	0	2	Ext1
Ptk21	0	1.12621	0.784	0.465	0	2	Ptk2
Csmd21	0	1.17682	0.718	0.401	0	2	Csmd2
Cacna1d1	0	1.05389	0.827	0.512	0	2	Cacna1d
5730522E02Rik1	0	1.10393	0.709	0.396	0	2	5730522E02Rik
Ipcef11	0	1.84268	0.46	0.148	0	2	Ipcef1
Chrm31	0	0.97998	0.773	0.461	0	2	Chrm3
Syt71	0	1.17206	0.649	0.339	0	2	Syt7
Rasgef1b1	0	1.22101	0.609	0.3	0	2	Rasgef1b
Slc35f4	0	1.30961	0.587	0.282	0	2	Slc35f4
Sh3gl2	0	1.08129	0.687	0.387	0	2	Sh3gl2
Gm268711	0	1.25359	0.717	0.418	0	2	Gm26871
Neto1	0	1.17649	0.588	0.289	0	2	Neto1
Galnt9	0	1.74979	0.441	0.145	0	2	Galnt9
Ncald	0	0.975802	0.71	0.414	0	2	Ncald
Fut91	0	1.03224	0.739	0.444	0	2	Fut9
Pdzrn41	0	1.49231	0.593	0.304	0	2	Pdzrn4
Dscam	0	0.617486	0.735	0.446	0	2	Dscam
Clstn2	0	1.12735	0.688	0.403	0	2	Clstn2
Lrrtm31	0	0.937244	0.681	0.4	0	2	Lrrtm3
Stxbp5l1	0	0.971909	0.785	0.505	0	2	Stxbp5l
Sel1l3	0	1.39399	0.469	0.193	0	2	Sel1l3
Atrnl11	0	0.90164	0.721	0.45	0	2	Atrnl1
Cacna1e1	0	0.806804	0.829	0.559	0	2	Cacna1e
Pak71	0	0.998889	0.734	0.465	0	2	Pak7
Etl4	0	1.64575	0.951	0.682	0	2	Etl4
Plcl21	0	1.08262	0.605	0.337	0	2	Plcl2
Mast4	0	1.04353	0.762	0.495	0	2	Mast4
Plxna21	0	1.09757	0.557	0.292	0	2	Plxna2
Xylt1	0	0.948087	0.564	0.299	0	2	Xylt1
Rai14	0	3.15635	0.301	0.037	0	2	Rai14
Adcy22	0	0.708853	0.668	0.407	0	2	Adcy2
Srrm4	0	1.03535	0.538	0.278	0	2	Srrm4
Dync1i11	0	0.927762	0.622	0.362	0	2	Dync1i1
Bcl11a1	0	0.918748	0.611	0.351	0	2	Bcl11a
Khdrbs21	0	0.913471	0.643	0.384	0	2	Khdrbs2
Dtnb	0	1.11299	0.563	0.304	0	2	Dtnb
Sh3rf3	0	1.06485	0.544	0.289	0	2	Sh3rf3
Hs3st5	0	1.68257	0.391	0.138	0	2	Hs3st5
Prkce	0	0.897536	0.819	0.566	0	2	Prkce
Prkag21	0	1.12353	0.509	0.257	0	2	Prkag2
Nhsl2	0	1.51015	0.413	0.161	0	2	Nhsl2
Slc4a101	0	0.802544	0.684	0.433	0	2	Slc4a10
Sema6d1	0	0.822548	0.595	0.347	0	2	Sema6d
2610203C22Rik	0	1.95947	0.333	0.089	0	2	2610203C22Rik
Fmn1	0	1.19242	0.444	0.206	0	2	Fmn1
Ryr3	0	0.975557	0.482	0.244	0	2	Ryr3
Igsf9b1	0	1.07992	0.493	0.255	0	2	Igsf9b
Cdh21	0	0.796133	0.637	0.401	0	2	Cdh2
Syt6	0	2.98165	0.27	0.036	0	2	Syt6
Slc8a1	0	1.11562	0.916	0.683	0	2	Slc8a1
Frmpd4	0	1.926	0.946	0.713	0	2	Frmpd4
Olfm3	0	1.04273	0.396	0.165	0	2	Olfm3
Ephb1	0	1.30229	0.411	0.18	0	2	Ephb1
Lrfn21	0	1.16605	0.432	0.204	0	2	Lrfn2
Dkk3	0	1.01496	0.469	0.241	0	2	Dkk3
Pou6f2	0	2.08403	0.313	0.086	0	2	Pou6f2
Igsf21	0	1.83139	0.321	0.095	0	2	Igsf21
Agbl4	0	0.700829	0.816	0.59	0	2	Agbl4
Ldb21	0	1.01286	0.505	0.279	0	2	Ldb2
Otud7a1	0	0.761589	0.777	0.551	0	2	Otud7a
Cntnap4	0	1.76512	0.338	0.113	0	2	Cntnap4
Kcnip3	0	1.09676	0.455	0.236	0	2	Kcnip3
Pcsk5	0	1.80848	0.325	0.111	0	2	Pcsk5
Pbx11	0	0.835018	0.81	0.6	0	2	Pbx1
Gria31	0	0.805886	0.913	0.703	0	2	Gria3
Sema5a	0	1.8259	0.292	0.082	0	2	Sema5a
4933432K03Rik	0	2.18323	0.272	0.065	0	2	4933432K03Rik
Bcl11b	0	1.12584	0.372	0.165	0	2	Bcl11b
Pik3r3	0	1.36841	0.343	0.139	0	2	Pik3r3
Nptx1	0	1.1633	0.357	0.157	0	2	Nptx1
Sulf1	0	2.24548	0.255	0.056	0	2	Sulf1
Trabd2b	0	2.15436	0.263	0.065	0	2	Trabd2b
Ahi11	0	0.955141	0.903	0.708	0	2	Ahi1
Ryr21	0	0.712344	0.863	0.672	0	2	Ryr2
Gm17171	0	1.4141	0.312	0.124	0	2	Gm17171
D030068K23Rik	0	1.6919	0.267	0.081	0	2	D030068K23Rik
Myt1l	0	0.753454	0.85	0.668	0	2	Myt1l
Adgra1	0	1.34017	0.299	0.122	0	2	Adgra1
Prkcb	0	0.785945	0.883	0.707	0	2	Prkcb
Smurf1	0	1.30717	0.296	0.125	0	2	Smurf1
Necab3	0	1.46825	0.262	0.098	0	2	Necab3
Ctnna31	0	0.669295	0.907	0.749	0	2	Ctnna3
Tanc2	0	0.664642	0.859	0.702	0	2	Tanc2
Zmiz1os1	0	1.45226	0.251	0.094	0	2	Zmiz1os1
Large11	0	0.772296	0.832	0.676	0	2	Large1
Pde4d	0	1.45967	0.966	0.81	0	2	Pde4d
Gabrb31	0	0.674695	0.877	0.735	0	2	Gabrb3
Arpp211	0	0.670975	0.944	0.808	0	2	Arpp21
Pcsk21	0	0.589934	0.946	0.815	0	2	Pcsk2
Ralyl1	0	0.550201	0.917	0.786	0	2	Ralyl
Asic2	0	0.854085	0.915	0.794	0	2	Asic2
Kcnh71	0	0.604872	0.933	0.819	0	2	Kcnh7
Fam155a1	0	1.11048	0.986	0.883	0	2	Fam155a
Rims1	0	0.528856	0.939	0.848	0	2	Rims1
Kalrn1	0	0.523372	0.954	0.868	0	2	Kalrn
Kcnma11	0	0.553022	0.963	0.882	0	2	Kcnma1
Hivep21	0	0.521508	0.925	0.847	0	2	Hivep2
Dmd1	0	0.694326	0.928	0.851	0	2	Dmd
Nrg11	0	0.527099	0.955	0.878	0	2	Nrg1
Dpp10	0	1.816	0.998	0.924	0	2	Dpp10
Nkain2	0	0.551892	0.975	0.909	0	2	Nkain2
Nav31	0	0.510523	0.976	0.911	0	2	Nav3
Anks1b1	0	0.503289	0.972	0.916	0	2	Anks1b
Phactr11	0	0.540666	0.991	0.937	0	2	Phactr1
Rbfox11	0	1.13727	0.999	0.951	0	2	Rbfox1
Lrp1b	0	0.760976	0.967	0.919	0	2	Lrp1b
Mdga21	0	0.785714	0.98	0.948	0	2	Mdga2
Nrg31	0	0.753468	0.999	0.968	0	2	Nrg3
Ptprd1	0	0.47184	1	0.972	0	2	Ptprd
Syt11	0	0.541338	0.998	0.972	0	2	Syt1
Pcdh9	0	0.758688	1	0.974	0	2	Pcdh9
Nrxn31	0	0.702085	0.992	0.967	0	2	Nrxn3
Csmd11	0	0.614382	0.997	0.974	0	2	Csmd1
Gria22	0	0.478972	0.995	0.979	0	2	Gria2
Adgrb31	0	0.429326	0.987	0.973	0	2	Adgrb3
Dlg21	0	0.764687	0.999	0.985	0	2	Dlg2
Syt161	4.98e-306	0.904555	0.536	0.31	1.26e-301	2	Syt16
Celf4	4.18e-304	0.728935	0.784	0.607	1.06e-299	2	Celf4
Antxr1	6.83e-301	1.40371	0.252	0.098	1.73e-296	2	Antxr1
Spock1	4.87e-296	0.741456	0.676	0.443	1.23e-291	2	Spock1
Etv5	1.32e-294	1.08285	0.381	0.187	3.34e-290	2	Etv5
Xkr4	4.84e-292	0.51829	0.864	0.727	1.22e-287	2	Xkr4
A230057D06Rik	3.58e-290	0.68677	0.705	0.471	9.05e-286	2	A230057D06Rik
Fgf141	8.27e-290	0.365788	0.992	0.976	2.09e-285	2	Fgf14
Arhgap26	1.09e-289	0.768315	0.619	0.389	2.77e-285	2	Arhgap26
Gm206421	1.02e-288	0.573098	0.857	0.694	2.59e-284	2	Gm20642
Samd121	7.06e-288	0.649362	0.776	0.581	1.78e-283	2	Samd12
Sgcz1	2.29e-287	0.445852	0.962	0.889	5.78e-283	2	Sgcz
Osbpl101	4.18e-286	1.22378	0.333	0.157	1.06e-281	2	Osbpl10
Ccser1	1.03e-283	0.503009	0.877	0.762	2.59e-279	2	Ccser1
Lpgat1	1.91e-283	0.854269	0.526	0.305	4.82e-279	2	Lpgat1
Klhl31	3.68e-282	1.12496	0.36	0.176	9.3e-278	2	Klhl3
Adcy91	2.64e-279	0.94111	0.48	0.273	6.68e-275	2	Adcy9
Pde4a	6.06e-277	0.974905	0.406	0.209	1.53e-272	2	Pde4a
Nck2	4.02e-270	1.23718	0.271	0.116	1.02e-265	2	Nck2
Caln1	9.92e-267	0.834588	0.527	0.314	2.51e-262	2	Caln1
Cep112	1.3e-266	1.2243	0.282	0.124	3.27e-262	2	Cep112
Rph3a	3.59e-264	0.926594	0.451	0.249	9.07e-260	2	Rph3a
Rnf1501	2.62e-263	0.862588	0.499	0.291	6.61e-259	2	Rnf150
Gm16226	3.2e-261	1.24361	0.271	0.118	8.1e-257	2	Gm16226
Igf1r1	2.31e-259	0.779913	0.535	0.32	5.83e-255	2	Igf1r
Stim21	1.76e-257	1.13013	0.352	0.177	4.45e-253	2	Stim2
Gm49179	2.11e-254	1.13869	0.343	0.171	5.34e-250	2	Gm49179
Sez6	7.92e-253	1.10999	0.293	0.133	2e-248	2	Sez6
Slc24a2	1.35e-252	0.421845	0.811	0.622	3.4e-248	2	Slc24a2
Foxp1	2.95e-252	0.564162	0.722	0.494	7.47e-248	2	Foxp1
Homer11	7.07e-252	0.936751	0.632	0.435	1.79e-247	2	Homer1
Rgs11	3.11e-251	1.28157	0.25	0.106	7.85e-247	2	Rgs11
1700085D07Rik1	1.1e-250	1.04411	0.358	0.181	2.78e-246	2	1700085D07Rik
Ano4	1.24e-246	0.685829	0.454	0.247	3.13e-242	2	Ano4
Hcn1	1.86e-241	0.595466	0.613	0.384	4.71e-237	2	Hcn1
Neurod2	4.7e-240	1.17414	0.264	0.117	1.19e-235	2	Neurod2
Arhgap44	1.03e-239	0.954403	0.411	0.227	2.6e-235	2	Arhgap44
Epha7	3.78e-235	0.894954	0.44	0.251	9.56e-231	2	Epha7
Flrt21	1.86e-234	0.846275	0.498	0.303	4.71e-230	2	Flrt2
Galnt18	6.04e-234	0.9078	0.468	0.277	1.53e-229	2	Galnt18
Asap11	1.33e-233	0.609081	0.676	0.454	3.35e-229	2	Asap1
Atp2b41	3.82e-233	0.860711	0.413	0.225	9.66e-229	2	Atp2b4
Asap2	9.07e-233	0.950885	0.389	0.211	2.29e-228	2	Asap2
Camk4	2.55e-232	0.723566	0.53	0.323	6.46e-228	2	Camk4
Sv2b1	9.09e-232	0.617505	0.623	0.394	2.3e-227	2	Sv2b
Kcnj61	4.27e-231	0.8199	0.501	0.304	1.08e-226	2	Kcnj6
Nav2	6.99e-230	0.57497	0.777	0.617	1.77e-225	2	Nav2
Dok61	1.23e-229	0.670305	0.637	0.431	3.1e-225	2	Dok6
Unc801	1.86e-229	0.587646	0.739	0.534	4.69e-225	2	Unc80
Map4k31	9.99e-229	0.840023	0.463	0.271	2.52e-224	2	Map4k3
Mpped1	1.65e-227	0.942803	0.369	0.195	4.18e-223	2	Mpped1
Dscaml11	2.68e-227	0.698775	0.488	0.283	6.77e-223	2	Dscaml1
Usp46	1.68e-226	1.04894	0.321	0.161	4.26e-222	2	Usp46
Efr3a	1.7e-225	0.922103	0.395	0.217	4.29e-221	2	Efr3a
Tshz3	5.93e-225	0.890876	0.383	0.206	1.5e-220	2	Tshz3
Oxr1	6.42e-224	0.470268	0.855	0.717	1.62e-219	2	Oxr1
Smyd3	5.34e-222	0.773908	0.572	0.378	1.35e-217	2	Smyd3
Opcml1	1.21e-221	0.413466	0.961	0.923	3.05e-217	2	Opcml
Arap21	7.61e-215	0.76282	0.468	0.275	1.92e-210	2	Arap2
Ank3	1.07e-214	0.350393	0.954	0.902	2.7e-210	2	Ank3
Ctnnd21	4.45e-213	0.346884	0.948	0.921	1.13e-208	2	Ctnnd2
B3galt11	1.1e-211	0.475265	0.81	0.678	2.78e-207	2	B3galt1
Lrrc71	9.68e-211	0.355293	0.93	0.849	2.45e-206	2	Lrrc7
Reep1	3.75e-209	0.856385	0.412	0.236	9.48e-205	2	Reep1
Hnrnpll	3.86e-209	1.06854	0.301	0.151	9.75e-205	2	Hnrnpll
Meis21	1.14e-207	0.65471	0.501	0.304	2.88e-203	2	Meis2
Kcnt11	3.61e-207	0.892027	0.375	0.206	9.13e-203	2	Kcnt1
Dtnbos	2.01e-205	1.01312	0.327	0.172	5.08e-201	2	Dtnbos
Itpr11	9.57e-205	0.578729	0.682	0.481	2.42e-200	2	Itpr1
Runx1t1	3.26e-204	0.808888	0.415	0.239	8.23e-200	2	Runx1t1
Hecw21	6.32e-202	0.552263	0.683	0.481	1.6e-197	2	Hecw2
Ncoa7	8.3e-201	0.756061	0.494	0.31	2.1e-196	2	Ncoa7
St7	8.16e-200	0.858585	0.406	0.236	2.06e-195	2	St7
Rims21	4.64e-199	0.423872	0.867	0.771	1.17e-194	2	Rims2
Gm43507	1.41e-198	1.14101	0.263	0.127	3.56e-194	2	Gm43507
Nin1	5.89e-198	0.831031	0.421	0.248	1.49e-193	2	Nin
Ascc21	7.85e-198	1.00331	0.312	0.163	1.98e-193	2	Ascc2
Ablim11	2.02e-197	0.629783	0.576	0.378	5.1e-193	2	Ablim1
Kcnq21	3.35e-196	0.798625	0.439	0.263	8.47e-192	2	Kcnq2
Ppm1e1	1.49e-192	0.602894	0.599	0.398	3.76e-188	2	Ppm1e
Fam135b1	1.96e-192	0.601816	0.582	0.381	4.95e-188	2	Fam135b
Hs6st2	1.34e-191	1.04398	0.284	0.143	3.38e-187	2	Hs6st2
Afdn	4.19e-191	0.722132	0.472	0.292	1.06e-186	2	Afdn
Rap1gds1	1.4e-190	0.699774	0.505	0.322	3.54e-186	2	Rap1gds1
Rap1gap21	2.91e-188	0.794908	0.412	0.242	7.35e-184	2	Rap1gap2
5330417C22Rik1	2.07e-187	0.820915	0.402	0.236	5.24e-183	2	5330417C22Rik
Arhgef3	3.77e-187	1.00189	0.274	0.137	9.53e-183	2	Arhgef3
Atp2b1	2.26e-186	0.444101	0.83	0.672	5.72e-182	2	Atp2b1
Mcf2l1	2.42e-186	0.808091	0.414	0.247	6.13e-182	2	Mcf2l
Iqgap21	1.35e-185	0.959091	0.323	0.174	3.42e-181	2	Iqgap2
Srrm4os	3.34e-185	0.995509	0.284	0.145	8.44e-181	2	Srrm4os
Rasgrp1	5.93e-185	0.808941	0.39	0.224	1.5e-180	2	Rasgrp1
Hivep1	4.14e-184	0.944169	0.305	0.16	1.05e-179	2	Hivep1
D130043K22Rik	2.29e-183	1.03539	0.259	0.127	5.79e-179	2	D130043K22Rik
Epb41	1.51e-182	0.928181	0.333	0.183	3.81e-178	2	Epb41
Sdk1	2.21e-182	1.41526	0.327	0.188	5.6e-178	2	Sdk1
Grin11	4.87e-181	0.572587	0.639	0.448	1.23e-176	2	Grin1
Ank21	7.63e-181	0.281024	0.978	0.967	1.93e-176	2	Ank2
Cadps1	1.19e-179	0.377592	0.887	0.803	3e-175	2	Cadps
Celf21	7.13e-179	0.256934	0.998	0.984	1.8e-174	2	Celf2
Ccnd21	2.77e-177	0.878451	0.324	0.176	6.99e-173	2	Ccnd2
Aig1	3.11e-177	0.698178	0.479	0.303	7.87e-173	2	Aig1
Gpr45	5.07e-177	1.06079	0.256	0.127	1.28e-172	2	Gpr45
Nrg3os	1.42e-176	0.435621	0.806	0.652	3.6e-172	2	Nrg3os
Vps13a1	1.95e-176	0.58295	0.604	0.415	4.94e-172	2	Vps13a
Iqsec1	2.57e-174	0.598519	0.561	0.373	6.49e-170	2	Iqsec1
Matk1	6.15e-174	0.828033	0.363	0.208	1.55e-169	2	Matk
Plcxd3	7.08e-174	1.09587	0.251	0.125	1.79e-169	2	Plcxd3
Gse1	5.1e-173	0.880914	0.328	0.181	1.29e-168	2	Gse1
Ntrk31	3.06e-172	0.430617	0.684	0.464	7.74e-168	2	Ntrk3
Pclo	4.89e-171	0.468984	0.771	0.62	1.24e-166	2	Pclo
Spon1	6.31e-170	0.994177	0.28	0.147	1.59e-165	2	Spon1
Stxbp51	7.93e-170	0.739468	0.446	0.281	2e-165	2	Stxbp5
Dip2b1	4.77e-169	0.579654	0.558	0.374	1.21e-164	2	Dip2b
Phf241	1.61e-168	0.610509	0.533	0.351	4.06e-164	2	Phf24
Dync1i21	2.01e-168	0.481048	0.728	0.538	5.09e-164	2	Dync1i2
Baiap21	4.91e-168	0.695903	0.433	0.266	1.24e-163	2	Baiap2
Cadps2	1.08e-167	0.581163	0.43	0.258	2.73e-163	2	Cadps2
Rbfox31	1.21e-167	0.535257	0.625	0.436	3.05e-163	2	Rbfox3
Mir124a-1hg	1.73e-166	0.499343	0.695	0.503	4.38e-162	2	Mir124a-1hg
Map2k4	2.24e-166	0.656951	0.487	0.315	5.67e-162	2	Map2k4
Tmod11	7.06e-166	0.908941	0.29	0.154	1.78e-161	2	Tmod1
St6gal2	9.81e-165	0.926559	0.282	0.149	2.48e-160	2	St6gal2
Gm172311	2.61e-164	0.867951	0.351	0.203	6.61e-160	2	Gm17231
Trhde	7.49e-164	0.662854	0.41	0.248	1.89e-159	2	Trhde
Usp29	8.68e-164	0.606938	0.414	0.249	2.19e-159	2	Usp29
Ankrd33b1	1.4e-163	0.826431	0.358	0.209	3.53e-159	2	Ankrd33b
Srcin1	2.18e-163	0.659907	0.481	0.309	5.52e-159	2	Srcin1
Focad	3.12e-163	0.763997	0.431	0.272	7.89e-159	2	Focad
Adcy1	1.54e-162	0.634274	0.472	0.3	3.88e-158	2	Adcy1
Sez6l1	3.48e-160	0.689315	0.44	0.277	8.81e-156	2	Sez6l
Mast2	2.4e-159	0.74219	0.409	0.253	6.06e-155	2	Mast2
Gtdc11	1.8e-158	0.625741	0.481	0.311	4.54e-154	2	Gtdc1
Zfp385b	3.93e-158	0.509364	0.543	0.359	9.92e-154	2	Zfp385b
Dock31	9.1e-158	0.443806	0.789	0.651	2.3e-153	2	Dock3
Mrtfb1	1.4e-157	0.525975	0.601	0.417	3.53e-153	2	Mrtfb
Cacna1a1	9.4e-157	0.414331	0.803	0.646	2.37e-152	2	Cacna1a
Prkcg1	3.72e-156	0.806574	0.325	0.183	9.4e-152	2	Prkcg
Agrp1	5.68e-155	0.877691	0.321	0.184	1.44e-150	2	Agrp
Aff31	1.22e-151	0.624501	0.515	0.348	3.07e-147	2	Aff3
Glp2r1	5.98e-151	0.771983	0.344	0.201	1.51e-146	2	Glp2r
Rock2	1.49e-150	0.53754	0.598	0.423	3.76e-146	2	Rock2
Brinp21	3.7e-149	0.743079	0.449	0.298	9.34e-145	2	Brinp2
B3gat11	5.14e-146	0.801803	0.3	0.167	1.3e-141	2	B3gat1
Mapk101	1.76e-145	0.460001	0.802	0.695	4.44e-141	2	Mapk10
Slc7a141	1.35e-144	0.73108	0.337	0.196	3.4e-140	2	Slc7a14
Ptprg	9.57e-144	0.55989	0.606	0.435	2.42e-139	2	Ptprg
Inpp4a1	8.57e-143	0.77931	0.338	0.2	2.17e-138	2	Inpp4a
Eml5	1.36e-142	0.601791	0.516	0.355	3.43e-138	2	Eml5
Unc791	8.97e-142	0.511926	0.594	0.423	2.27e-137	2	Unc79
Gm161831	3.99e-141	0.644149	0.441	0.287	1.01e-136	2	Gm16183
Cntn1	5.36e-141	0.42637	0.726	0.559	1.35e-136	2	Cntn1
R3hdm2	1.21e-138	0.468712	0.609	0.431	3.05e-134	2	R3hdm2
5530401A14Rik	2.23e-138	0.933543	0.25	0.134	5.65e-134	2	5530401A14Rik
Kcnn21	4.05e-137	0.464349	0.492	0.325	1.02e-132	2	Kcnn2
Zmiz1	4.75e-136	0.771989	0.283	0.157	1.2e-131	2	Zmiz1
Ube2e21	7.56e-136	0.389901	0.807	0.696	1.91e-131	2	Ube2e2
Gm151551	8.31e-136	0.794994	0.289	0.163	2.1e-131	2	Gm15155
Cers61	8.38e-136	0.620129	0.437	0.285	2.12e-131	2	Cers6
Bmerb1	1.28e-135	0.712786	0.375	0.233	3.24e-131	2	Bmerb1
Carmil1	3.19e-135	0.703333	0.365	0.224	8.06e-131	2	Carmil1
Grik51	1.92e-134	0.701527	0.373	0.231	4.86e-130	2	Grik5
Gm114171	5.26e-134	0.817664	0.31	0.181	1.33e-129	2	Gm11417
Plekhg51	1.56e-132	0.856902	0.267	0.148	3.95e-128	2	Plekhg5
Gm423031	2.6e-132	0.529017	0.457	0.297	6.56e-128	2	Gm42303
Nfasc	5.41e-132	0.544112	0.465	0.31	1.37e-127	2	Nfasc
Scai	4.72e-131	0.608879	0.458	0.307	1.19e-126	2	Scai
Pfkp	5.44e-130	0.592917	0.45	0.299	1.38e-125	2	Pfkp
Abi21	8.25e-129	0.564264	0.498	0.342	2.08e-124	2	Abi2
Pitpnc11	1.45e-128	0.421122	0.382	0.231	3.67e-124	2	Pitpnc1
Atxn11	1.57e-128	0.387161	0.802	0.704	3.98e-124	2	Atxn1
Jph11	2.32e-128	0.789555	0.281	0.16	5.85e-124	2	Jph1
Gm4258	2.43e-128	0.583137	0.409	0.26	6.14e-124	2	Gm4258
Hdac4	3.74e-128	0.705447	0.34	0.206	9.46e-124	2	Hdac4
Erc21	3.91e-127	0.358776	0.9	0.834	9.89e-123	2	Erc2
Tango2	9.04e-127	0.735324	0.322	0.193	2.29e-122	2	Tango2
Trim92	4.69e-126	0.516573	0.629	0.478	1.18e-121	2	Trim9
Rapgef4	5.88e-126	0.488737	0.613	0.458	1.49e-121	2	Rapgef4
Hecw11	8.53e-125	0.416682	0.631	0.459	2.15e-120	2	Hecw1
Gabbr21	8.55e-125	0.473712	0.607	0.441	2.16e-120	2	Gabbr2
Chl1	2.46e-124	0.651774	0.413	0.271	6.21e-120	2	Chl1
Brd9	3.91e-124	0.610579	0.462	0.315	9.89e-120	2	Brd9
Zfp804a	7.87e-124	0.302531	0.341	0.201	1.99e-119	2	Zfp804a
Nr3c1	1.34e-123	0.652089	0.398	0.257	3.38e-119	2	Nr3c1
Snap25	1.84e-123	0.295194	0.912	0.852	4.64e-119	2	Snap25
A330076H08Rik	3.01e-123	0.579554	0.412	0.266	7.61e-119	2	A330076H08Rik
Madd1	1.28e-122	0.706577	0.359	0.226	3.23e-118	2	Madd
Fmnl21	3.5e-122	0.494952	0.495	0.338	8.84e-118	2	Fmnl2
Dip2c	4.46e-122	0.421811	0.711	0.556	1.13e-117	2	Dip2c
Gm157381	6.25e-122	0.432802	0.585	0.414	1.58e-117	2	Gm15738
Csgalnact12	2.82e-121	0.631243	0.36	0.225	7.12e-117	2	Csgalnact1
Kcna1	1.11e-120	0.701897	0.292	0.17	2.8e-116	2	Kcna1
Astn2	2.31e-120	0.380613	0.633	0.457	5.83e-116	2	Astn2
Tcf20	1.67e-119	0.557521	0.491	0.342	4.22e-115	2	Tcf20
Jakmip21	2.83e-119	0.583055	0.446	0.302	7.15e-115	2	Jakmip2
Ppp1r9a1	3.6e-118	0.412297	0.649	0.484	9.09e-114	2	Ppp1r9a
Aff2	4.56e-118	0.670203	0.337	0.208	1.15e-113	2	Aff2
Zfyve281	3.05e-117	0.680271	0.343	0.215	7.71e-113	2	Zfyve28
Grin2a1	2.96e-116	0.334558	0.886	0.827	7.47e-112	2	Grin2a
Gsg1l1	3.85e-116	0.802372	0.261	0.15	9.73e-112	2	Gsg1l
Srrm31	5.02e-116	0.630508	0.388	0.254	1.27e-111	2	Srrm3
Neto2	1.13e-115	0.689676	0.265	0.151	2.86e-111	2	Neto2
Plcb42	1.29e-115	0.650967	0.368	0.235	3.26e-111	2	Plcb4
Bbs9	2.75e-115	0.729191	0.299	0.179	6.95e-111	2	Bbs9
Osbpl9	5.14e-114	0.600602	0.39	0.253	1.3e-109	2	Osbpl9
Tnrc6c1	6e-114	0.441285	0.6	0.44	1.52e-109	2	Tnrc6c
Dnajc6	8.27e-114	0.500187	0.537	0.385	2.09e-109	2	Dnajc6
Pcdh72	1.16e-113	0.395848	0.828	0.787	2.93e-109	2	Pcdh7
2025-03-11	1.83e-113	0.366137	0.72	0.568	4.61e-109	2	2025-03-01
Rnf1121	3.15e-113	0.604311	0.377	0.242	7.97e-109	2	Rnf112
Dennd1b	3.08e-112	0.724612	0.315	0.195	7.79e-108	2	Dennd1b
1700109K24Rik1	3.84e-112	0.633463	0.386	0.254	9.7e-108	2	1700109K24Rik
Tnik1	4.27e-112	0.366153	0.741	0.603	1.08e-107	2	Tnik
AC149090.11	3.9e-111	0.271082	0.962	0.94	9.87e-107	2	AC149090.1
Rbfox21	1.42e-110	0.435908	0.61	0.454	3.59e-106	2	Rbfox2
B3galt2	1.64e-110	0.770638	0.256	0.148	4.15e-106	2	B3galt2
Fntb1	5.91e-109	0.655098	0.341	0.217	1.49e-104	2	Fntb
Cap21	2.72e-108	0.484479	0.526	0.378	6.87e-104	2	Cap2
Maml31	3.63e-108	0.690028	0.348	0.224	9.17e-104	2	Maml3
Chd3	5.14e-107	0.513759	0.429	0.29	1.3e-102	2	Chd3
Exoc6	1.97e-106	0.75386	0.259	0.152	4.99e-102	2	Exoc6
Ap2a2	3.89e-106	0.558576	0.381	0.248	9.84e-102	2	Ap2a2
Hmgcll11	4.97e-106	0.686652	0.323	0.204	1.26e-101	2	Hmgcll1
Spred21	5.63e-106	0.561249	0.445	0.31	1.42e-101	2	Spred2
Scn8a1	3.55e-105	0.431538	0.591	0.438	8.98e-101	2	Scn8a
Rgs61	9.67e-105	0.260798	0.651	0.468	2.44e-100	2	Rgs6
Chd5	1.35e-104	0.627536	0.342	0.218	3.41e-100	2	Chd5
Arc	3.16e-104	0.75809	0.258	0.152	7.99e-100	2	Arc
Gm1992	1.61e-103	0.529416	0.392	0.26	4.07e-99	2	Gm1992
Aak1	2.01e-103	0.404857	0.606	0.452	5.09e-99	2	Aak1
Nfix	2.45e-103	0.56836	0.349	0.222	6.2e-99	2	Nfix
Herc4	1.88e-102	0.653743	0.306	0.189	4.75e-98	2	Herc4
2025-09-03	1.44e-101	0.685738	0.282	0.171	3.63e-97	2	2025-09-03
St3gal5	1.6e-101	0.59326	0.354	0.23	4.05e-97	2	St3gal5
Pcp4	5.33e-101	0.502983	0.36	0.23	1.35e-96	2	Pcp4
Zmynd81	2.35e-100	0.518826	0.464	0.328	5.95e-96	2	Zmynd8
Rapgef6	4.14e-100	0.524367	0.407	0.274	1.05e-95	2	Rapgef6
Ptprn1	3.41e-98	0.438557	0.564	0.416	8.62e-94	2	Ptprn
Slc17a7	5.25e-98	0.412981	0.523	0.371	1.33e-93	2	Slc17a7
Tspan5	1.17e-97	0.419712	0.621	0.484	2.96e-93	2	Tspan5
Gm433761	2.27e-97	0.539956	0.426	0.295	5.75e-93	2	Gm43376
B230209E15Rik1	1.37e-96	0.638189	0.351	0.233	3.46e-92	2	B230209E15Rik
Tmem132b1	3.31e-96	0.388224	0.57	0.419	8.36e-92	2	Tmem132b
Scn2a	1.81e-95	0.359382	0.643	0.486	4.57e-91	2	Scn2a
Cacnb4	2.64e-95	0.346831	0.749	0.636	6.67e-91	2	Cacnb4
Smpd3	6.32e-95	0.501944	0.417	0.287	1.6e-90	2	Smpd3
Eml61	9.14e-95	0.448228	0.516	0.378	2.31e-90	2	Eml6
Peak1	2.62e-94	0.738657	0.254	0.153	6.63e-90	2	Peak1
Dapk11	3.39e-94	0.552035	0.425	0.3	8.56e-90	2	Dapk1
Pcdh11x	1.29e-93	0.485152	0.351	0.228	3.27e-89	2	Pcdh11x
Traf3	4.23e-93	0.70688	0.253	0.153	1.07e-88	2	Traf3
Runx2	4.85e-93	0.520359	0.372	0.249	1.23e-88	2	Runx2
Rasgef1a1	1.04e-92	0.517818	0.408	0.281	2.63e-88	2	Rasgef1a
Rapgef21	1.16e-91	0.422181	0.526	0.385	2.92e-87	2	Rapgef2
Mark31	3.2e-91	0.53549	0.411	0.286	8.09e-87	2	Mark3
Map3k51	6.35e-91	0.672037	0.312	0.203	1.61e-86	2	Map3k5
Epb41l11	1.89e-90	0.471826	0.447	0.315	4.78e-86	2	Epb41l1
Tet31	2.57e-90	0.661471	0.311	0.202	6.49e-86	2	Tet3
Man2a1	4.54e-90	0.696167	0.258	0.158	1.15e-85	2	Man2a1
Gm441511	5.95e-90	0.444957	0.467	0.332	1.5e-85	2	Gm44151
Vps13b	1.14e-89	0.403027	0.553	0.413	2.87e-85	2	Vps13b
Sipa1l11	5.32e-89	0.335611	0.693	0.542	1.34e-84	2	Sipa1l1
Cdr1os1	2.23e-88	0.323447	0.683	0.531	5.63e-84	2	Cdr1os
Dip2a	1.86e-86	0.651125	0.264	0.164	4.7e-82	2	Dip2a
Pak31	1.9e-86	0.444638	0.479	0.347	4.81e-82	2	Pak3
Kcnb11	6.13e-86	0.456577	0.459	0.328	1.55e-81	2	Kcnb1
Ewsr11	2.35e-85	0.44423	0.494	0.364	5.94e-81	2	Ewsr1
Map1b	2.77e-85	0.300876	0.779	0.665	6.99e-81	2	Map1b
Lzts11	7.29e-85	0.52747	0.339	0.225	1.84e-80	2	Lzts1
Ank	8.04e-85	0.478016	0.442	0.316	2.03e-80	2	Ank
Ngef	1.58e-84	0.56941	0.305	0.197	4e-80	2	Ngef
Fmn21	1.81e-84	0.363452	0.555	0.413	4.57e-80	2	Fmn2
Ssbp2	2.3e-84	0.400569	0.566	0.431	5.81e-80	2	Ssbp2
Tub	2.45e-84	0.640166	0.266	0.166	6.2e-80	2	Tub
Pi4ka1	4.13e-84	0.403411	0.558	0.422	1.04e-79	2	Pi4ka
Ncam2	4.71e-84	0.320912	0.76	0.667	1.19e-79	2	Ncam2
Atf61	9.35e-84	0.593054	0.335	0.226	2.36e-79	2	Atf6
Mef2a	1.15e-83	0.415432	0.447	0.32	2.9e-79	2	Mef2a
Mir100hg1	1.55e-83	0.393183	0.621	0.482	3.92e-79	2	Mir100hg
Snph1	1.72e-83	0.548984	0.346	0.234	4.35e-79	2	Snph
Nbea	3.04e-83	0.255943	0.866	0.813	7.68e-79	2	Nbea
Bbof1	4.48e-82	0.643435	0.264	0.166	1.13e-77	2	Bbof1
Gm289051	1.97e-81	0.537436	0.294	0.189	4.98e-77	2	Gm28905
Vopp1	2.52e-81	0.666197	0.253	0.157	6.38e-77	2	Vopp1
Adgrl21	3.59e-81	0.516971	0.358	0.245	9.06e-77	2	Adgrl2
Pcsk2os21	4e-81	0.625943	0.28	0.181	1.01e-76	2	Pcsk2os2
Gabrb21	1.01e-80	0.352162	0.528	0.39	2.55e-76	2	Gabrb2
Celf51	5.89e-80	0.549751	0.309	0.203	1.49e-75	2	Celf5
Mapk8	7.16e-80	0.607536	0.314	0.21	1.81e-75	2	Mapk8
Myo9a1	1.29e-79	0.371857	0.567	0.432	3.25e-75	2	Myo9a
C2cd5	1.82e-79	0.485771	0.406	0.289	4.6e-75	2	C2cd5
Stk391	2.45e-79	0.491296	0.365	0.252	6.2e-75	2	Stk39
2210408F21Rik1	4.79e-78	0.502322	0.38	0.266	1.21e-73	2	2210408F21Rik
Cpt1c1	8.9e-78	0.540222	0.343	0.235	2.25e-73	2	Cpt1c
Dst	1.56e-77	0.294339	0.717	0.588	3.93e-73	2	Dst
Snx322	2.41e-77	0.461386	0.404	0.286	6.09e-73	2	Snx32
Scg31	3.18e-77	0.561134	0.274	0.176	8.03e-73	2	Scg3
Pcnx1	6.47e-77	0.559501	0.314	0.211	1.64e-72	2	Pcnx
Acap21	2e-76	0.409059	0.478	0.353	5.04e-72	2	Acap2
Sfswap1	2.44e-76	0.570269	0.294	0.193	6.18e-72	2	Sfswap
Psmd14	5.42e-76	0.535557	0.33	0.224	1.37e-71	2	Psmd14
Ptk2b1	6.15e-76	0.450677	0.378	0.262	1.56e-71	2	Ptk2b
Fam49b	1.01e-75	0.408515	0.463	0.34	2.56e-71	2	Fam49b
Gm26936	1.29e-75	0.519186	0.294	0.192	3.27e-71	2	Gm26936
Gm283761	1.63e-75	0.268389	0.481	0.342	4.12e-71	2	Gm28376
Miat1	4.97e-75	0.424336	0.42	0.299	1.26e-70	2	Miat
Fam168a	6.54e-75	0.426067	0.461	0.339	1.65e-70	2	Fam168a
Sorbs1	9.43e-75	0.370691	0.483	0.355	2.38e-70	2	Sorbs1
Ica1	1.43e-74	0.446541	0.43	0.313	3.62e-70	2	Ica1
Gabrg3	2.06e-73	0.276804	0.582	0.459	5.21e-69	2	Gabrg3
Ago3	2.18e-73	0.459569	0.432	0.316	5.5e-69	2	Ago3
Wnk21	2.5e-73	0.460293	0.393	0.28	6.32e-69	2	Wnk2
Ppp1r12b1	2.64e-73	0.46182	0.4	0.287	6.67e-69	2	Ppp1r12b
Svop1	3.68e-73	0.538687	0.323	0.219	9.31e-69	2	Svop
Map6	5.03e-73	0.574396	0.282	0.186	1.27e-68	2	Map6
Sbf2	7.15e-73	0.405296	0.481	0.36	1.81e-68	2	Sbf2
P4ha1	2.92e-72	0.612293	0.266	0.173	7.37e-68	2	P4ha1
Elavl4	7.63e-72	0.49709	0.332	0.227	1.93e-67	2	Elavl4
Sobp1	2.59e-71	0.372466	0.517	0.393	6.54e-67	2	Sobp
Nalcn1	3.04e-71	0.402639	0.455	0.336	7.68e-67	2	Nalcn
Rnf130	4.63e-71	0.484194	0.351	0.244	1.17e-66	2	Rnf130
Jazf11	1.38e-70	0.493241	0.369	0.263	3.49e-66	2	Jazf1
Lrrfip11	6.84e-70	0.493367	0.348	0.243	1.73e-65	2	Lrrfip1
Pacs11	3.9e-69	0.532615	0.32	0.221	9.87e-65	2	Pacs1
Btbd91	4.97e-69	0.427394	0.443	0.328	1.25e-64	2	Btbd9
Snap91	6.25e-69	0.337224	0.54	0.412	1.58e-64	2	Snap91
Ralgapa2	8.54e-69	0.459108	0.375	0.267	2.16e-64	2	Ralgapa2
Ssbp3	8.01e-68	0.640993	0.263	0.174	2.03e-63	2	Ssbp3
Sptbn21	1.06e-67	0.40906	0.404	0.291	2.68e-63	2	Sptbn2
Ctif	1.72e-67	0.548997	0.287	0.193	4.35e-63	2	Ctif
Dlgap41	2.39e-67	0.451064	0.378	0.271	6.04e-63	2	Dlgap4
Peg3	3.85e-67	0.32471	0.491	0.364	9.73e-63	2	Peg3
Psme4	9.08e-67	0.406906	0.432	0.32	2.3e-62	2	Psme4
Tmem132a	1.06e-66	0.539949	0.259	0.169	2.69e-62	2	Tmem132a
Dgkg	1.26e-66	0.490068	0.291	0.196	3.19e-62	2	Dgkg
Ldlrad41	2.03e-66	0.278049	0.548	0.417	5.13e-62	2	Ldlrad4
Btbd101	2.19e-66	0.470259	0.34	0.239	5.54e-62	2	Btbd10
Kcnj31	5.21e-66	0.332979	0.531	0.407	1.32e-61	2	Kcnj3
Csnk1a1	1.35e-65	0.356335	0.537	0.416	3.42e-61	2	Csnk1a1
Gng21	3.69e-65	0.511909	0.288	0.195	9.34e-61	2	Gng2
Fnbp1l	4.11e-65	0.419854	0.425	0.315	1.04e-60	2	Fnbp1l
Fam189a1	6.53e-65	0.402512	0.487	0.374	1.65e-60	2	Fam189a1
Rnf1691	2.68e-64	0.458609	0.356	0.253	6.76e-60	2	Rnf169
Agap1	2.79e-64	0.378283	0.367	0.259	7.06e-60	2	Agap1
Mpped2	1.34e-63	0.503799	0.316	0.22	3.38e-59	2	Mpped2
Sgsm11	2.25e-63	0.55319	0.298	0.207	5.68e-59	2	Sgsm1
4732471J01Rik	2.51e-63	0.56539	0.257	0.17	6.34e-59	2	4732471J01Rik
Kcnk2	1.47e-62	0.46491	0.253	0.165	3.71e-58	2	Kcnk2
Gap43	5.97e-62	0.448931	0.315	0.218	1.51e-57	2	Gap43
Acox1	6.28e-62	0.504619	0.283	0.192	1.59e-57	2	Acox1
Shisa9	9.63e-62	0.385817	0.411	0.305	2.43e-57	2	Shisa9
Plppr4	2.2e-61	0.341192	0.502	0.385	5.56e-57	2	Plppr4
Cplane11	3.19e-61	0.374461	0.447	0.335	8.05e-57	2	Cplane1
Ppp2r5c	5.17e-61	0.434736	0.363	0.262	1.31e-56	2	Ppp2r5c
Plekhm3	7.61e-61	0.526438	0.272	0.184	1.92e-56	2	Plekhm3
Plekha51	1.2e-60	0.343687	0.527	0.411	3.04e-56	2	Plekha5
Nfkb21	2.68e-60	0.478546	0.257	0.17	6.77e-56	2	Nfkb2
Klhdc10	3.07e-60	0.446601	0.356	0.258	7.77e-56	2	Klhdc10
Etnk1	6.91e-60	0.3388	0.495	0.379	1.75e-55	2	Etnk1
Erc11	1.32e-59	0.426222	0.371	0.27	3.33e-55	2	Erc1
Rundc3b1	1.35e-59	0.441546	0.283	0.193	3.42e-55	2	Rundc3b
Bicd1	1.38e-59	0.370523	0.466	0.357	3.48e-55	2	Bicd1
Mbd51	2.45e-59	0.291272	0.601	0.479	6.2e-55	2	Mbd5
4921511C10Rik1	3.88e-59	0.510907	0.29	0.201	9.8e-55	2	4921511C10Rik
Mark21	4.33e-59	0.441587	0.353	0.256	1.1e-54	2	Mark2
Pakap	6.82e-59	0.324807	0.341	0.239	1.72e-54	2	Pakap
Hdac71	6.89e-59	0.510465	0.283	0.195	1.74e-54	2	Hdac7
Osbpl3	9.5e-59	0.502982	0.269	0.182	2.4e-54	2	Osbpl3
Ttll111	2.42e-58	0.483183	0.343	0.249	6.11e-54	2	Ttll11
Dalrd3	4.73e-58	0.531585	0.263	0.178	1.2e-53	2	Dalrd3
Gucy1a21	4.8e-58	0.319347	0.462	0.349	1.21e-53	2	Gucy1a2
Ndfip2	4.85e-58	0.512441	0.305	0.214	1.23e-53	2	Ndfip2
Atp2b2	5.05e-58	0.250341	0.741	0.634	1.28e-53	2	Atp2b2
Ppip5k11	6.85e-58	0.461407	0.325	0.231	1.73e-53	2	Ppip5k1
Gm496781	1.27e-57	0.874647	0.293	0.212	3.21e-53	2	Gm49678
Agap21	1.96e-57	0.429122	0.33	0.234	4.96e-53	2	Agap2
Tacc1	3.81e-57	0.336816	0.453	0.341	9.64e-53	2	Tacc1
Nmnat21	4.39e-57	0.451106	0.417	0.314	1.11e-52	2	Nmnat2
Myo5a	5.84e-57	0.314843	0.52	0.407	1.47e-52	2	Myo5a
Gm32509	1.13e-56	0.282984	0.36	0.257	2.86e-52	2	Gm32509
Unc13a1	2.12e-55	0.407668	0.373	0.275	5.35e-51	2	Unc13a
Rgs7bp1	2.12e-55	0.263445	0.596	0.469	5.36e-51	2	Rgs7bp
Foxn3	2.74e-55	0.300095	0.385	0.28	6.93e-51	2	Foxn3
Pde2a1	3.2e-55	0.370274	0.391	0.288	8.09e-51	2	Pde2a
Camkv1	3.21e-55	0.437152	0.342	0.248	8.12e-51	2	Camkv
Tmem132d1	6.17e-55	0.406227	0.487	0.377	1.56e-50	2	Tmem132d
Map3k3	6.49e-55	0.491032	0.264	0.181	1.64e-50	2	Map3k3
Ahcyl21	6.51e-55	0.362949	0.403	0.3	1.64e-50	2	Ahcyl2
Ehbp1	1e-54	0.31857	0.494	0.385	2.53e-50	2	Ehbp1
Dnajc11	1.11e-54	0.327401	0.496	0.388	2.81e-50	2	Dnajc1
Dync1h1	1.16e-54	0.387168	0.395	0.295	2.93e-50	2	Dync1h1
Srebf2	3.19e-54	0.413931	0.325	0.233	8.06e-50	2	Srebf2
Otulin	5.29e-54	0.382586	0.374	0.276	1.34e-49	2	Otulin
Mtus21	5.48e-54	0.412266	0.372	0.276	1.39e-49	2	Mtus2
Hook11	6.06e-54	0.488541	0.281	0.196	1.53e-49	2	Hook1
Sgk1	9.89e-54	0.330838	0.309	0.217	2.5e-49	2	Sgk1
Herc1	1.44e-53	0.29004	0.551	0.436	3.65e-49	2	Herc1
Phf20l11	4.99e-53	0.298611	0.507	0.396	1.26e-48	2	Phf20l1
Raph11	7.74e-53	0.395948	0.366	0.271	1.96e-48	2	Raph1
Kat6b1	2.58e-52	0.383295	0.381	0.284	6.51e-48	2	Kat6b
Dusp3	2.94e-52	0.460316	0.256	0.175	7.42e-48	2	Dusp3
Scn3a1	3.15e-52	0.443308	0.297	0.211	7.95e-48	2	Scn3a
Hpcal42	6.08e-52	0.32699	0.371	0.271	1.54e-47	2	Hpcal4
Nmt2	9.16e-52	0.373973	0.387	0.29	2.31e-47	2	Nmt2
Yeats21	2.44e-51	0.495439	0.26	0.18	6.17e-47	2	Yeats2
Dmxl21	2.78e-51	0.37416	0.396	0.299	7.02e-47	2	Dmxl2
4933406I18Rik1	3.24e-51	0.488756	0.259	0.179	8.2e-47	2	4933406I18Rik
Tusc3	3.42e-51	0.405618	0.352	0.26	8.65e-47	2	Tusc3
Klf9	4.35e-50	0.370837	0.299	0.21	1.1e-45	2	Klf9
Pabpc41	4.65e-50	0.3999	0.321	0.232	1.18e-45	2	Pabpc4
Sept111	7.86e-50	0.369651	0.368	0.274	1.99e-45	2	2025-09-11
Nrbp2	1.23e-49	0.427434	0.261	0.181	3.11e-45	2	Nrbp2
Bicdl11	1.29e-49	0.484305	0.263	0.185	3.26e-45	2	Bicdl1
Elavl3	1.63e-49	0.32145	0.429	0.327	4.12e-45	2	Elavl3
Klc11	2.81e-49	0.304137	0.487	0.382	7.1e-45	2	Klc1
Vsnl1	8.4e-49	0.261776	0.496	0.384	2.12e-44	2	Vsnl1
Grid1	1.16e-48	0.322355	0.534	0.431	2.93e-44	2	Grid1
Asxl2	1.25e-48	0.420799	0.301	0.217	3.17e-44	2	Asxl2
Klhl32	1.75e-48	0.42994	0.273	0.193	4.42e-44	2	Klhl32
9530059O14Rik1	2.5e-48	0.258946	0.435	0.327	6.32e-44	2	9530059O14Rik
Lyst1	3.4e-48	0.40306	0.345	0.257	8.59e-44	2	Lyst
Btrc1	3.92e-48	0.40979	0.346	0.258	9.92e-44	2	Btrc
Hdgfl3	5.57e-48	0.424192	0.299	0.216	1.41e-43	2	Hdgfl3
Pakap.1	6.38e-48	0.441566	0.25	0.173	1.61e-43	2	Pakap.1
Rmdn1	7.05e-48	0.390044	0.336	0.248	1.78e-43	2	Rmdn1
Bend6	7.8e-48	0.464962	0.253	0.176	1.97e-43	2	Bend6
Fam219a1	9.36e-48	0.390716	0.34	0.252	2.37e-43	2	Fam219a
Rufy2	1.09e-47	0.384613	0.375	0.284	2.77e-43	2	Rufy2
Gda1	1.39e-47	0.394839	0.292	0.209	3.52e-43	2	Gda
Cabp11	1.39e-47	0.416651	0.309	0.226	3.52e-43	2	Cabp1
Cmip1	2.18e-47	0.313581	0.457	0.355	5.51e-43	2	Cmip
Ppm1l	2.35e-47	0.329734	0.446	0.349	5.94e-43	2	Ppm1l
Clock	1.61e-46	0.412901	0.316	0.232	4.08e-42	2	Clock
Gm416091	1.92e-46	0.396683	0.332	0.247	4.85e-42	2	Gm41609
Plekha61	3.93e-46	0.456757	0.282	0.204	9.94e-42	2	Plekha6
Pabpc12	1.48e-45	0.346904	0.337	0.249	3.74e-41	2	Pabpc1
Csnk1g11	2.19e-45	0.388184	0.343	0.258	5.52e-41	2	Csnk1g1
Adam10	3.36e-45	0.418899	0.255	0.179	8.49e-41	2	Adam10
Acbd6	3.39e-45	0.442542	0.29	0.211	8.57e-41	2	Acbd6
Macrod1	4.14e-45	0.398972	0.282	0.202	1.05e-40	2	Macrod1
Tsc11	6.26e-45	0.386525	0.312	0.229	1.58e-40	2	Tsc1
Atp8a21	1.28e-44	0.323829	0.417	0.324	3.23e-40	2	Atp8a2
Ksr21	1.94e-44	0.313057	0.422	0.327	4.9e-40	2	Ksr2
Chka1	2.82e-44	0.34267	0.382	0.293	7.12e-40	2	Chka
Sik21	4.91e-44	0.30727	0.355	0.267	1.24e-39	2	Sik2
Elmod1	7.43e-44	0.273644	0.405	0.308	1.88e-39	2	Elmod1
Abhd18	1.07e-43	0.395605	0.319	0.237	2.7e-39	2	Abhd18
Sybu	2.6e-43	0.280406	0.481	0.383	6.56e-39	2	Sybu
Dzank1	3.3e-43	0.425687	0.267	0.192	8.34e-39	2	Dzank1
Lrch1	6.29e-43	0.428427	0.254	0.18	1.59e-38	2	Lrch1
Pak1	7.52e-43	0.325543	0.412	0.32	1.9e-38	2	Pak1
Basp1	7.99e-43	0.280708	0.447	0.349	2.02e-38	2	Basp1
Stmn2	1.6e-42	0.302479	0.405	0.312	4.05e-38	2	Stmn2
B230334C09Rik1	1.95e-42	0.38273	0.306	0.226	4.92e-38	2	B230334C09Rik
Satb21	3.28e-42	0.360188	0.353	0.267	8.3e-38	2	Satb2
Plekha1	3.3e-42	0.382824	0.253	0.18	8.35e-38	2	Plekha1
Nktr	4.69e-42	0.258829	0.494	0.393	1.18e-37	2	Nktr
Rabgap1	1.18e-41	0.308444	0.407	0.315	2.98e-37	2	Rabgap1
Rfx71	2.85e-41	0.316434	0.395	0.306	7.2e-37	2	Rfx7
Sclt1	7.2e-41	0.376671	0.34	0.259	1.82e-36	2	Sclt1
Slf21	7.87e-41	0.408141	0.283	0.208	1.99e-36	2	Slf2
Inpp4b	1.32e-40	0.844098	0.27	0.201	3.34e-36	2	Inpp4b
Pkd1	1.63e-40	0.377662	0.283	0.206	4.11e-36	2	Pkd1
Cox16	2.11e-40	0.300242	0.408	0.318	5.32e-36	2	Cox16
Filip1l	2.55e-40	0.421669	0.25	0.179	6.44e-36	2	Filip1l
Nsd31	3.78e-40	0.285363	0.464	0.37	9.56e-36	2	Nsd3
Gfod11	7.51e-40	0.296298	0.376	0.288	1.9e-35	2	Gfod1
Pgm2l1	8.6e-40	0.339646	0.323	0.242	2.17e-35	2	Pgm2l1
Zcchc18	1.05e-39	0.319189	0.376	0.29	2.66e-35	2	Zcchc18
Scmh1	1.21e-39	0.315876	0.346	0.263	3.06e-35	2	Scmh1
Usp321	1.32e-39	0.317594	0.379	0.293	3.33e-35	2	Usp32
Apbb21	1.43e-39	0.292391	0.384	0.297	3.6e-35	2	Apbb2
Wdr71	1.45e-39	0.310855	0.372	0.286	3.65e-35	2	Wdr7
Scfd21	1.59e-39	0.415601	0.255	0.185	4.01e-35	2	Scfd2
Bcas3	2.15e-39	0.290298	0.413	0.323	5.43e-35	2	Bcas3
Zmynd11	2.69e-39	0.320683	0.384	0.298	6.79e-35	2	Zmynd11
Zfyve9	8.19e-39	0.32339	0.345	0.262	2.07e-34	2	Zfyve9
Mgll1	1e-38	0.292276	0.295	0.216	2.54e-34	2	Mgll
Rptor1	1.68e-38	0.367894	0.288	0.213	4.24e-34	2	Rptor
Pip5k1a1	2.01e-38	0.381234	0.308	0.232	5.07e-34	2	Pip5k1a
Prkcz	2.08e-38	0.328649	0.313	0.234	5.26e-34	2	Prkcz
Sh3rf1	8.11e-38	0.375061	0.283	0.21	2.05e-33	2	Sh3rf1
Gmds	1.07e-37	0.332976	0.307	0.23	2.71e-33	2	Gmds
Abhd17a1	1.81e-37	0.352511	0.257	0.185	4.57e-33	2	Abhd17a
Kif5a	1.88e-37	0.273995	0.404	0.315	4.74e-33	2	Kif5a
Shank11	2.6e-37	0.278745	0.383	0.297	6.58e-33	2	Shank1
Shc31	3.31e-37	0.382783	0.288	0.215	8.37e-33	2	Shc3
Ulk2	5.12e-37	0.330512	0.321	0.244	1.29e-32	2	Ulk2
Atg16l2	5.51e-37	0.358491	0.281	0.208	1.39e-32	2	Atg16l2
Dennd4a1	6e-37	0.311746	0.35	0.269	1.52e-32	2	Dennd4a
Myef2	7.64e-37	0.426649	0.251	0.184	1.93e-32	2	Myef2
Agtpbp11	7.86e-37	0.321133	0.357	0.276	1.99e-32	2	Agtpbp1
Faf1	1.04e-36	0.27355	0.422	0.334	2.63e-32	2	Faf1
Nmt11	1.06e-36	0.295935	0.344	0.262	2.68e-32	2	Nmt1
Ndrg3	1.09e-36	0.309693	0.349	0.268	2.76e-32	2	Ndrg3
Fam131a1	1.35e-36	0.385336	0.25	0.182	3.42e-32	2	Fam131a
Smim14	2.51e-36	0.344161	0.339	0.263	6.34e-32	2	Smim14
Ube2w1	3.15e-36	0.358637	0.306	0.232	7.95e-32	2	Ube2w
Dnmt3a	5.79e-36	0.295144	0.386	0.303	1.46e-31	2	Dnmt3a
Ubp1	5.81e-36	0.413773	0.262	0.194	1.47e-31	2	Ubp1
Abcc5	1.51e-35	0.277074	0.393	0.308	3.82e-31	2	Abcc5
2210408I21Rik1	2.09e-35	0.320337	0.377	0.297	5.29e-31	2	2210408I21Rik
Rapgef4os1	2.67e-35	0.3897	0.275	0.207	6.74e-31	2	Rapgef4os1
Dlg41	2.82e-35	0.362757	0.288	0.216	7.13e-31	2	Dlg4
Dennd5b1	6.03e-35	0.265195	0.41	0.325	1.52e-30	2	Dennd5b
Spop	6.48e-35	0.302934	0.31	0.234	1.64e-30	2	Spop
Acin1	1.24e-34	0.330809	0.316	0.242	3.14e-30	2	Acin1
Xpr11	3.77e-34	0.264263	0.32	0.242	9.53e-30	2	Xpr1
Nvl1	1.31e-33	0.345441	0.29	0.22	3.32e-29	2	Nvl
Nbr1	3.76e-33	0.349368	0.283	0.214	9.51e-29	2	Nbr1
Rsrc1	9.56e-33	0.309764	0.33	0.256	2.42e-28	2	Rsrc1
Snca	1.09e-32	0.298084	0.312	0.239	2.76e-28	2	Snca
Trpm7	1.61e-32	0.290501	0.336	0.261	4.07e-28	2	Trpm7
Rev11	1.84e-32	0.376541	0.277	0.21	4.64e-28	2	Rev1
Kifap3	2.44e-32	0.263278	0.401	0.32	6.17e-28	2	Kifap3
Klf7	3.01e-32	0.307178	0.282	0.212	7.6e-28	2	Klf7
Mir9-3hg1	6.14e-32	0.298839	0.301	0.23	1.55e-27	2	Mir9-3hg
Rprd1a	7.27e-32	0.327196	0.292	0.223	1.84e-27	2	Rprd1a
Galnt17	3.9e-31	0.2511	0.344	0.267	9.87e-27	2	Galnt17
Fbxl20	5.95e-31	0.346208	0.262	0.198	1.5e-26	2	Fbxl20
Mboat2	6.04e-31	0.30085	0.293	0.223	1.53e-26	2	Mboat2
Nit11	6.32e-31	0.339093	0.263	0.198	1.6e-26	2	Nit1
Ranbp91	9.46e-31	0.283681	0.33	0.257	2.39e-26	2	Ranbp9
Ensa	2.48e-30	0.313428	0.257	0.193	6.28e-26	2	Ensa
Pias21	3.5e-30	0.326361	0.333	0.263	8.85e-26	2	Pias2
Sptbn41	3.82e-30	0.30065	0.354	0.282	9.65e-26	2	Sptbn4
Orc41	4.22e-30	0.327367	0.3	0.233	1.07e-25	2	Orc4
Egr1	4.4e-30	0.319577	0.28	0.213	1.11e-25	2	Egr1
Far1	6.37e-30	0.295139	0.322	0.252	1.61e-25	2	Far1
Sntb21	9.43e-30	0.370893	0.273	0.21	2.38e-25	2	Sntb2
Zzef1	9.84e-30	0.336875	0.275	0.211	2.49e-25	2	Zzef1
Larp4b	9.91e-30	0.345259	0.25	0.188	2.5e-25	2	Larp4b
Polb	1.3e-29	0.316633	0.33	0.261	3.29e-25	2	Polb
Bc11	2e-29	0.322441	0.251	0.188	5.06e-25	2	Bc1
B830012L14Rik1	2.06e-29	0.325219	0.317	0.25	5.2e-25	2	B830012L14Rik
Pcnx21	2.28e-29	0.31493	0.281	0.215	5.76e-25	2	Pcnx2
Znrf1	2.51e-29	0.310495	0.275	0.21	6.36e-25	2	Znrf1
Safb1	3.36e-29	0.303477	0.287	0.221	8.5e-25	2	Safb
Senp51	6.3e-29	0.333712	0.257	0.195	1.59e-24	2	Senp5
Mark11	8.07e-29	0.333853	0.275	0.211	2.04e-24	2	Mark1
Kdm2a	9.68e-29	0.270317	0.313	0.243	2.45e-24	2	Kdm2a
Ddhd2	1.02e-28	0.333119	0.255	0.194	2.59e-24	2	Ddhd2
Cd2ap	1.2e-28	0.332129	0.259	0.197	3.04e-24	2	Cd2ap
Ube2k1	1.93e-28	0.257068	0.36	0.286	4.87e-24	2	Ube2k
Fbxl21	2.17e-28	0.265502	0.346	0.274	5.47e-24	2	Fbxl2
Arhgef71	4.55e-28	0.325385	0.255	0.194	1.15e-23	2	Arhgef7
Ube2g11	5.27e-28	0.294076	0.296	0.231	1.33e-23	2	Ube2g1
Senp7	6.52e-28	0.299293	0.304	0.238	1.65e-23	2	Senp7
Actr1b1	7.72e-28	0.336745	0.256	0.195	1.95e-23	2	Actr1b
Osbp21	7.88e-28	0.336828	0.269	0.207	1.99e-23	2	Osbp2
Egfem11	8.49e-28	0.301262	0.425	0.357	2.15e-23	2	Egfem1
Btbd7	1.42e-27	0.318653	0.267	0.205	3.58e-23	2	Btbd7
Cdk5r2	4.12e-27	0.269003	0.251	0.19	1.04e-22	2	Cdk5r2
Clstn3	4.59e-27	0.284717	0.305	0.239	1.16e-22	2	Clstn3
Clk4	1.3e-26	0.260919	0.298	0.232	3.28e-22	2	Clk4
Pitpna	1.46e-26	0.282741	0.297	0.232	3.7e-22	2	Pitpna
Appl11	1.95e-26	0.291906	0.271	0.209	4.93e-22	2	Appl1
Odf21	4.17e-26	0.334709	0.284	0.224	1.05e-21	2	Odf2
Cnot31	7.33e-26	0.250852	0.355	0.285	1.85e-21	2	Cnot3
Tatdn11	1.27e-25	0.273608	0.279	0.217	3.2e-21	2	Tatdn1
Cacng21	1.59e-25	0.317016	0.27	0.21	4.02e-21	2	Cacng2
E130307A14Rik	2.53e-25	0.29419	0.293	0.232	6.39e-21	2	E130307A14Rik
Naa15	2.86e-25	0.288547	0.272	0.211	7.23e-21	2	Naa15
Gbf1	3.52e-25	0.276715	0.299	0.236	8.89e-21	2	Gbf1
Clip11	3.68e-25	0.264803	0.323	0.258	9.31e-21	2	Clip1
Gatad2b	4.62e-25	0.277249	0.298	0.235	1.17e-20	2	Gatad2b
[truncated: 21,062 more rows]
